# Supplementary material for: Large-scale pharmacological profiling of 3D tumor models of cancer cells
Source: Cell Death Dis. 2016 Dec 1;7(12):e2492–. doi: 10.1038/cddis.2016.360 (PMC5261027; doi:10.1038/cddis.2016.360)
Supplement: Supplementary Mathews et al. qHTS 3D spheres HTS Data [file cddis2016360x2.xlsx]

## Sheet: PANC1 SN12C qHTS Data
Protocol Name	Sample ID	Sample Name	target	Phase	Curve Class2 PANC1 Forming Spheres	AC50(uM) PANC1 Forming Spheres	Max Resp PANC1 Forming Spheres	Log AC50 PANC1 Forming Spheres	Protocol Name	Sample ID	Curve Class2 PANC1 2D Monolayer	AC50(uM) PANC1 2D Monolayer	Max Resp PANC1 2D Monolayer	Log AC50 PANC1 2D Monolayer	Protocol Name	Sample ID	Curve Class2 PANC1 3D Spheres	AC50(uM) PANC1 3D Spheres	Max Resp PANC1 3D Spheres	Log AC50 PANC1 3D Spheres	Protocol Name	Sample ID	Curve Class2 SN12C Forming Spheres	AC50(uM) SN12C Forming Spheres	Max Resp SN12C Forming Spheres	Log AC50 SN12C Forming Spheres	Protocol Name	Sample ID	Curve Class2 SN12C 2D Monolayer	AC50(uM) SN12C 2D Monolayer	Max Resp SN12C 2D Monolayer	Log AC50 SN12C 2D Monolayer	Protocol Name	Sample ID	Curve Class2 SN12C 3D Spheres	AC50(uM) SN12C 3D Spheres	Max Resp SN12C 3D Spheres	Log AC50 SN12C 3D Spheres
s-csc-PANC1_3D-m4-1	NCGC00013226-15	Trifluoperazine hydrochloride	DRD2	Approved	-1.3	3.7221	5.875	-5.4292	s-csc-PANC1_A-m4-1	NCGC00013226-15	-1.4	3.3173	7.884	-5.4792	s-csc-PANC1_True_3D-m4-1	NCGC00013226-15	-3	37.2212	12.198	-4.4292	s-csc-SN12C_3D-m4-1	NCGC00013226-15	-3	33.1734	10.423	-4.4792	s-csc-SN12C_A-m4-1	NCGC00013226-15	-3	37.2212	28.419	-4.4292	s-csc-SN12C_True_3D-m4-1	NCGC00013226-15	-3	37.2212	63.112	-4.4292
s-csc-PANC1_3D-m4-1	NCGC00013724-01	Methscopolamine bromide	NA	Approved	4		105.681		s-csc-PANC1_A-m4-1	NCGC00013724-01	4		108.43		s-csc-PANC1_True_3D-m4-1	NCGC00013724-01	-3	8.3328	83.762	-5.0792	s-csc-SN12C_3D-m4-1	NCGC00013724-01	4	0.0209	113.848	-7.6792	s-csc-SN12C_A-m4-1	NCGC00013724-01	4	0.0209	114.203	-7.6792	s-csc-SN12C_True_3D-m4-1	NCGC00013724-01	4	0.4176	108.977	-6.3792
s-csc-PANC1_3D-m4-1	NCGC00013822-03	NSC-75503	SHH	Preclinical	-2.2	11.7704	50.804	-4.9292	s-csc-PANC1_A-m4-1	NCGC00013822-03	-3	23.485	65.015	-4.6292	s-csc-PANC1_True_3D-m4-1	NCGC00013822-03	-2.1	18.6548	35.723	-4.7292	s-csc-SN12C_3D-m4-1	NCGC00013822-03	4	0.1663	104.915	-6.7792	s-csc-SN12C_A-m4-1	NCGC00013822-03	4	1.177	93.677	-5.9292	s-csc-SN12C_True_3D-m4-1	NCGC00013822-03	4	0.1663	113.176	-6.7792
s-csc-PANC1_3D-m4-1	NCGC00013841-08	Cyclobenzaprine hydrochloride	HTR2A	Approved	4		101.56		s-csc-PANC1_A-m4-1	NCGC00013841-08	4		57.035		s-csc-PANC1_True_3D-m4-1	NCGC00013841-08	-1.4	0.0148	107.915	-7.8292	s-csc-SN12C_3D-m4-1	NCGC00013841-08	-1.2	0.0105	81.686	-7.9792	s-csc-SN12C_A-m4-1	NCGC00013841-08	4	6.619	112.06	-5.1792	s-csc-SN12C_True_3D-m4-1	NCGC00013841-08	4		98.391
s-csc-PANC1_3D-m4-1	NCGC00014352-03	GANT61	SHH	Preclinical	4	0.935	91.365	-6.0292	s-csc-PANC1_A-m4-1	NCGC00014352-03	-3	23.485	61.155	-4.6292	s-csc-PANC1_True_3D-m4-1	NCGC00014352-03	4	0.6619	104.654	-6.1792	s-csc-SN12C_3D-m4-1	NCGC00014352-03	4	20.931	93.671	-4.6792	s-csc-SN12C_A-m4-1	NCGC00014352-03	4		118.604		s-csc-SN12C_True_3D-m4-1	NCGC00014352-03	4		101.103
s-csc-PANC1_3D-m4-1	NCGC00014650-03	Ansamitocin P3	TUBB	Phase I	4		72.844		s-csc-PANC1_A-m4-1	NCGC00014650-03	4		71.827		s-csc-PANC1_True_3D-m4-1	NCGC00014650-03	-3	41.7629	78.693	-4.3792	s-csc-SN12C_3D-m4-1	NCGC00014650-03	4	37.2212	74.96	-4.4292	s-csc-SN12C_A-m4-1	NCGC00014650-03	4		35.733		s-csc-SN12C_True_3D-m4-1	NCGC00014650-03	4	3.3173	100.053	-5.4792
s-csc-PANC1_3D-m4-1	NCGC00014670-16	Domperidone	DRD1	Approved	4		92.676		s-csc-PANC1_A-m4-1	NCGC00014670-16	4	0.1321	86.436	-6.8792	s-csc-PANC1_True_3D-m4-1	NCGC00014670-16	4	0.3317	118.115	-6.4792	s-csc-SN12C_3D-m4-1	NCGC00014670-16	4	0.0074	104.629	-8.1292	s-csc-SN12C_A-m4-1	NCGC00014670-16	4	1.049	83.628	-5.9792	s-csc-SN12C_True_3D-m4-1	NCGC00014670-16	4		108.9
s-csc-PANC1_3D-m4-1	NCGC00014873-04	HLI-373989	MDM2	Preclinical	-3	29.5659	58.527	-4.5292	s-csc-PANC1_A-m4-1	NCGC00014873-04	-2.1	18.6548	19.792	-4.7292	s-csc-PANC1_True_3D-m4-1	NCGC00014873-04	4	0.2957	105.528	-6.5292	s-csc-SN12C_3D-m4-1	NCGC00014873-04	4	37.2212	94.954	-4.4292	s-csc-SN12C_A-m4-1	NCGC00014873-04	-2.1	20.931	31.716	-4.6792	s-csc-SN12C_True_3D-m4-1	NCGC00014873-04	4	0.003	118.679	-8.5292
s-csc-PANC1_3D-m4-1	NCGC00014891-03	RG-108	DNMT1	Preclinical	4		106.293		s-csc-PANC1_A-m4-1	NCGC00014891-03	4		103.548		s-csc-PANC1_True_3D-m4-1	NCGC00014891-03	4	0.0021	105.549	-8.668	s-csc-SN12C_3D-m4-1	NCGC00014891-03	4	0.0086	109.378	-8.068	s-csc-SN12C_A-m4-1	NCGC00014891-03	4		128.906		s-csc-SN12C_True_3D-m4-1	NCGC00014891-03	4		96.769
s-csc-PANC1_3D-m4-1	NCGC00014911-01	Cucurbitacin I	JAK2	Preclinical	-2.1	9.3495	2.58	-5.0292	s-csc-PANC1_A-m4-1	NCGC00014911-01	-1.1	0.7427	12.725	-6.1292	s-csc-PANC1_True_3D-m4-1	NCGC00014911-01	-2.1	20.931	13.291	-4.6792	s-csc-SN12C_3D-m4-1	NCGC00014911-01	-2.1	4.6859	9.011	-5.3292	s-csc-SN12C_A-m4-1	NCGC00014911-01	-2.1	7.4266	8.343	-5.1292	s-csc-SN12C_True_3D-m4-1	NCGC00014911-01	-2.2	20.931	25.135	-4.6792
s-csc-PANC1_3D-m4-1	NCGC00014925-07	Topotecan hydrochloride	TOP1	Approved	-1.1	0.4686	23.987	-6.3292	s-csc-PANC1_A-m4-1	NCGC00014925-07	-2.2	7.4266	38.085	-5.1292	s-csc-PANC1_True_3D-m4-1	NCGC00014925-07	-2.2	20.931	58.811	-4.6792	s-csc-SN12C_3D-m4-1	NCGC00014925-07	-1.2	0.7427	35.633	-6.1292	s-csc-SN12C_A-m4-1	NCGC00014925-07	-1.2	0.1865	25.12	-6.7292	s-csc-SN12C_True_3D-m4-1	NCGC00014925-07	-2.4	18.6548	57.852	-4.7292
s-csc-PANC1_3D-m4-1	NCGC00014926-03	Carboxyamidotriazole	NA	Phase III	-3	20.931	69.167	-4.6792	s-csc-PANC1_A-m4-1	NCGC00014926-03	-3	33.1734	39.719	-4.4792	s-csc-PANC1_True_3D-m4-1	NCGC00014926-03	-2.4	0.1321	85.34	-6.8792	s-csc-SN12C_3D-m4-1	NCGC00014926-03	-3	33.1734	104.101	-4.4792	s-csc-SN12C_A-m4-1	NCGC00014926-03	-2.2	18.6548	82.869	-4.7292	s-csc-SN12C_True_3D-m4-1	NCGC00014926-03	4	0.001	100.443	-8.9792
s-csc-PANC1_3D-m4-1	NCGC00015004-11	Amoxapine	HTR2A	Approved	4	6.619	100.233	-5.1792	s-csc-PANC1_A-m4-1	NCGC00015004-11	4	13.2066	118.822	-4.8792	s-csc-PANC1_True_3D-m4-1	NCGC00015004-11	4	0.0021	97.501	-8.6792	s-csc-SN12C_3D-m4-1	NCGC00015004-11	4		66.745		s-csc-SN12C_A-m4-1	NCGC00015004-11	4		106.077		s-csc-SN12C_True_3D-m4-1	NCGC00015004-11	4	0.0743	98.08	-7.1292
s-csc-PANC1_3D-m4-1	NCGC00015026-14	Atropine	CHRM1	Approved	4		95.96		s-csc-PANC1_A-m4-1	NCGC00015026-14	4		96.668		s-csc-PANC1_True_3D-m4-1	NCGC00015026-14	4		85.505		s-csc-SN12C_3D-m4-1	NCGC00015026-14	4		100.449		s-csc-SN12C_A-m4-1	NCGC00015026-14	1.4	0.0017	122.175	-8.7792	s-csc-SN12C_True_3D-m4-1	NCGC00015026-14	4	0.1177	94.442	-6.9292
s-csc-PANC1_3D-m4-1	NCGC00015034-02	INO-1001	PARP1	Phase II	-2.4	8.3328	79.119	-5.0792	s-csc-PANC1_A-m4-1	NCGC00015034-02	4	11.7704	111.183	-4.9292	s-csc-PANC1_True_3D-m4-1	NCGC00015034-02	-1.2	9.3495	82.761	-5.0292	s-csc-SN12C_3D-m4-1	NCGC00015034-02	4	16.6261	101.604	-4.7792	s-csc-SN12C_A-m4-1	NCGC00015034-02	-2.4	4.6859	87.41	-5.3292	s-csc-SN12C_True_3D-m4-1	NCGC00015034-02	4		102.722
s-csc-PANC1_3D-m4-1	NCGC00015036-08	Amantadine hydrochloride	DRD1	Approved	4		101.067		s-csc-PANC1_A-m4-1	NCGC00015036-08	4		81.387		s-csc-PANC1_True_3D-m4-1	NCGC00015036-08	4		110.788		s-csc-SN12C_3D-m4-1	NCGC00015036-08	4	0.0105	109.74	-7.9792	s-csc-SN12C_A-m4-1	NCGC00015036-08	-1.4	0.0023	92.56	-8.6292	s-csc-SN12C_True_3D-m4-1	NCGC00015036-08	4		111.718
s-csc-PANC1_3D-m4-1	NCGC00015038-08	Aminopterin	DHFR	Phase II	4	0.0023	99.804	-8.6292	s-csc-PANC1_A-m4-1	NCGC00015038-08	-1.3	0.1049	31.755	-6.9792	s-csc-PANC1_True_3D-m4-1	NCGC00015038-08	4	0.3722	110.014	-6.4292	s-csc-SN12C_3D-m4-1	NCGC00015038-08	4	0.0021	109.688	-8.6792	s-csc-SN12C_A-m4-1	NCGC00015038-08	-1.2	0.0332	82.817	-7.4792	s-csc-SN12C_True_3D-m4-1	NCGC00015038-08	1.4	0.0013	100.846	-8.8792
s-csc-PANC1_3D-m4-1	NCGC00015049-18	Apigenin	CYP2C9	Preclinical	4	1.6626	91.393	-5.7792	s-csc-PANC1_A-m4-1	NCGC00015049-18	-2.1	18.6548	42.345	-4.7292	s-csc-PANC1_True_3D-m4-1	NCGC00015049-18	4	9.3495	104.472	-5.0292	s-csc-SN12C_3D-m4-1	NCGC00015049-18	4	3.7221	103.373	-5.4292	s-csc-SN12C_A-m4-1	NCGC00015049-18	4	0.0059	64.825	-8.2292	s-csc-SN12C_True_3D-m4-1	NCGC00015049-18	4		115.089
s-csc-PANC1_3D-m4-1	NCGC00015054-06	Tacrine hydrochloride	ACHE	Approved	4	5.2576	108.417	-5.2792	s-csc-PANC1_A-m4-1	NCGC00015054-06	4		102.643		s-csc-PANC1_True_3D-m4-1	NCGC00015054-06	4	3.3173	123.543	-5.4792	s-csc-SN12C_3D-m4-1	NCGC00015054-06	4	0.935	105.164	-6.0292	s-csc-SN12C_A-m4-1	NCGC00015054-06	4		113.833		s-csc-SN12C_True_3D-m4-1	NCGC00015054-06	4	18.6548	101.211	-4.7292
s-csc-PANC1_3D-m4-1	NCGC00015060-19	Azathioprine	NA	Approved	4		99.327		s-csc-PANC1_A-m4-1	NCGC00015060-19	-1.1	2.6351	28.136	-5.5792	s-csc-PANC1_True_3D-m4-1	NCGC00015060-19	-2.2	13.2066	48.752	-4.8792	s-csc-SN12C_3D-m4-1	NCGC00015060-19	4		104.488		s-csc-SN12C_A-m4-1	NCGC00015060-19	-2.1	13.2066	37.279	-4.8792	s-csc-SN12C_True_3D-m4-1	NCGC00015060-19	4		100.528
s-csc-PANC1_3D-m4-1	NCGC00015061-12	Aciclovir	NA	Approved	4	0.0187	110.527	-7.7292	s-csc-PANC1_A-m4-1	NCGC00015061-12	4		115.607		s-csc-PANC1_True_3D-m4-1	NCGC00015061-12	4	0.4686	91.829	-6.3292	s-csc-SN12C_3D-m4-1	NCGC00015061-12	4		97.99		s-csc-SN12C_A-m4-1	NCGC00015061-12	4		105.192		s-csc-SN12C_True_3D-m4-1	NCGC00015061-12	4	0.0118	109.977	-7.9292
s-csc-PANC1_3D-m4-1	NCGC00015067-13	Aspirin	NA	Approved	4		107.629		s-csc-PANC1_A-m4-1	NCGC00015067-13	1.4	0.4176	167.718	-6.3792	s-csc-PANC1_True_3D-m4-1	NCGC00015067-13	4	0.1482	85.989	-6.8292	s-csc-SN12C_3D-m4-1	NCGC00015067-13	-1.1	0.0132	27.682	-7.8792	s-csc-SN12C_A-m4-1	NCGC00015067-13	4		121.167		s-csc-SN12C_True_3D-m4-1	NCGC00015067-13	4		102.728
s-csc-PANC1_3D-m4-1	NCGC00015075-07	Arecoline	NA	Phase I	4	3.3173	102.285	-5.4792	s-csc-PANC1_A-m4-1	NCGC00015075-07	4	0.0935	112.068	-7.0292	s-csc-PANC1_True_3D-m4-1	NCGC00015075-07	1.2	0.3317	99.778	-6.4792	s-csc-SN12C_3D-m4-1	NCGC00015075-07	4		107.595		s-csc-SN12C_A-m4-1	NCGC00015075-07	4	0.0047	118.538	-8.3292	s-csc-SN12C_True_3D-m4-1	NCGC00015075-07	4	13.2066	93.147	-4.8792
s-csc-PANC1_3D-m4-1	NCGC00015086-03	Acetylcysteine	NFKB1	Approved	4		101.817		s-csc-PANC1_A-m4-1	NCGC00015086-03	4	0.0037	118.598	-8.4292	s-csc-PANC1_True_3D-m4-1	NCGC00015086-03	4	0.8333	110.123	-6.0792	s-csc-SN12C_3D-m4-1	NCGC00015086-03	4		107.693		s-csc-SN12C_A-m4-1	NCGC00015086-03	4		145.373		s-csc-SN12C_True_3D-m4-1	NCGC00015086-03	4	0.0743	102.565	-7.1292
s-csc-PANC1_3D-m4-1	NCGC00015089-08	Amiloride hydrochloride	SCNN1D	Approved	4	0.0372	100.741	-7.4292	s-csc-PANC1_A-m4-1	NCGC00015089-08	1.4	0.0019	104.131	-8.7292	s-csc-PANC1_True_3D-m4-1	NCGC00015089-08	4	0.8333	115.415	-6.0792	s-csc-SN12C_3D-m4-1	NCGC00015089-08	1.4	0.0021	140.883	-8.6792	s-csc-SN12C_A-m4-1	NCGC00015089-08	4	0.2957	115.455	-6.5292	s-csc-SN12C_True_3D-m4-1	NCGC00015089-08	4	0.0469	103.149	-7.3292
s-csc-PANC1_3D-m4-1	NCGC00015092-09	Aminocaproic acid	SERPINE1	Approved	4		103.007		s-csc-PANC1_A-m4-1	NCGC00015092-09	4		139.186		s-csc-PANC1_True_3D-m4-1	NCGC00015092-09	4		83.118		s-csc-SN12C_3D-m4-1	NCGC00015092-09	4	9.3495	87.113	-5.0292	s-csc-SN12C_A-m4-1	NCGC00015092-09	4	0.0047	110.725	-8.3292	s-csc-SN12C_True_3D-m4-1	NCGC00015092-09	4	20.931	86.699	-4.6792
s-csc-PANC1_3D-m4-1	NCGC00015096-11	Amiodarone hydrochloride	NA	Approved	-2.2	23.485	40.471	-4.6292	s-csc-PANC1_A-m4-1	NCGC00015096-11	-2.3	14.818	19.259	-4.8292	s-csc-PANC1_True_3D-m4-1	NCGC00015096-11	4	37.2212	76.37	-4.4292	s-csc-SN12C_3D-m4-1	NCGC00015096-11	-2.2	18.6548	49.209	-4.7292	s-csc-SN12C_A-m4-1	NCGC00015096-11	4		97.293		s-csc-SN12C_True_3D-m4-1	NCGC00015096-11	-2.2	16.6261	66.852	-4.7792
s-csc-PANC1_3D-m4-1	NCGC00015100-14	Altretamine	NA	Approved	4	1.049	96.451	-5.9792	s-csc-PANC1_A-m4-1	NCGC00015100-14	4	11.7704	119.478	-4.9292	s-csc-PANC1_True_3D-m4-1	NCGC00015100-14	4	2.3485	89.968	-5.6292	s-csc-SN12C_3D-m4-1	NCGC00015100-14	4	0.7427	105.041	-6.1292	s-csc-SN12C_A-m4-1	NCGC00015100-14	4	2.9566	119.735	-5.5292	s-csc-SN12C_True_3D-m4-1	NCGC00015100-14	4	0.4686	93.262	-6.3292
s-csc-PANC1_3D-m4-1	NCGC00015110-12	Aminoglutethimide	CYP19A1	Approved	4	0.7427	91.573	-6.1292	s-csc-PANC1_A-m4-1	NCGC00015110-12	4	0.0019	127.84	-8.7292	s-csc-PANC1_True_3D-m4-1	NCGC00015110-12	-1.4	0.0187	97.761	-7.7292	s-csc-SN12C_3D-m4-1	NCGC00015110-12	4	8.3328	98.049	-5.0792	s-csc-SN12C_A-m4-1	NCGC00015110-12	4		114.836		s-csc-SN12C_True_3D-m4-1	NCGC00015110-12	4	0.2635	99.052	-6.5792
s-csc-PANC1_3D-m4-1	NCGC00015116-10	Aniracetam	NA	Approved	4		86.739		s-csc-PANC1_A-m4-1	NCGC00015116-10	4	0.1865	84.867	-6.7292	s-csc-PANC1_True_3D-m4-1	NCGC00015116-10	4	0.0059	95.368	-8.2292	s-csc-SN12C_3D-m4-1	NCGC00015116-10	4	0.8333	102.027	-6.0792	s-csc-SN12C_A-m4-1	NCGC00015116-10	4	0.935	89.087	-6.0292	s-csc-SN12C_True_3D-m4-1	NCGC00015116-10	1.1	0.0013	110.822	-8.8792
s-csc-PANC1_3D-m4-1	NCGC00015121-16	Phenoxybenzamine hydrochloride	NA	Approved	4	37.2212	78.464	-4.4292	s-csc-PANC1_A-m4-1	NCGC00015121-16	-3	33.1734	49.293	-4.4792	s-csc-PANC1_True_3D-m4-1	NCGC00015121-16	4		90.602		s-csc-SN12C_3D-m4-1	NCGC00015121-16	4	33.1734	78.611	-4.4792	s-csc-SN12C_A-m4-1	NCGC00015121-16	-2.4	37.2212	94.047	-4.4292	s-csc-SN12C_True_3D-m4-1	NCGC00015121-16	4	0.0418	93.407	-7.3792
s-csc-PANC1_3D-m4-1	NCGC00015122-09	Bupropion hydrochloride	SLC6A3	Approved	4		102.185		s-csc-PANC1_A-m4-1	NCGC00015122-09	4	0.001	112.229	-8.9792	s-csc-PANC1_True_3D-m4-1	NCGC00015122-09	4		111.491		s-csc-SN12C_3D-m4-1	NCGC00015122-09	4	11.7704	105.979	-4.9292	s-csc-SN12C_A-m4-1	NCGC00015122-09	4	9.3495	102.967	-5.0292	s-csc-SN12C_True_3D-m4-1	NCGC00015122-09	4		99.806
s-csc-PANC1_3D-m4-1	NCGC00015144-04	O6-Benzylguanine	MGMT	Phase III	4	37.2212	99.207	-4.4292	s-csc-PANC1_A-m4-1	NCGC00015144-04	4	20.931	105.86	-4.6792	s-csc-PANC1_True_3D-m4-1	NCGC00015144-04	4	11.7704	110.183	-4.9292	s-csc-SN12C_3D-m4-1	NCGC00015144-04	4		105.132		s-csc-SN12C_A-m4-1	NCGC00015144-04	4		90.497		s-csc-SN12C_True_3D-m4-1	NCGC00015144-04	4	0.0469	109.019	-7.3292
s-csc-PANC1_3D-m4-1	NCGC00015147-09	Benzamil	SCNN1D	Phase II	-2.4	5.2576	103.48	-5.2792	s-csc-PANC1_A-m4-1	NCGC00015147-09	-2.1	3.7221	126.056	-5.4292	s-csc-PANC1_True_3D-m4-1	NCGC00015147-09	4		107.277		s-csc-SN12C_3D-m4-1	NCGC00015147-09	4		29.296		s-csc-SN12C_A-m4-1	NCGC00015147-09	4		111.763		s-csc-SN12C_True_3D-m4-1	NCGC00015147-09	4	1.3207	97.146	-5.8792
s-csc-PANC1_3D-m4-1	NCGC00015148-07	Buthionine sulphoximine	GSS	Phase I	4	11.7704	91.423	-4.9292	s-csc-PANC1_A-m4-1	NCGC00015148-07	4	1.6626	75.926	-5.7792	s-csc-PANC1_True_3D-m4-1	NCGC00015148-07	4	0.0662	93.036	-7.1792	s-csc-SN12C_3D-m4-1	NCGC00015148-07	4		109.846		s-csc-SN12C_A-m4-1	NCGC00015148-07	4	2.6351	112.993	-5.5792	s-csc-SN12C_True_3D-m4-1	NCGC00015148-07	4		115.233
s-csc-PANC1_3D-m4-1	NCGC00015149-15	Bumetanide	NA	Approved	4	1.8655	102.127	-5.7292	s-csc-PANC1_A-m4-1	NCGC00015149-15	4		106.56		s-csc-PANC1_True_3D-m4-1	NCGC00015149-15	4	8.3328	102.931	-5.0792	s-csc-SN12C_3D-m4-1	NCGC00015149-15	4	0.935	110.523	-6.0292	s-csc-SN12C_A-m4-1	NCGC00015149-15	2.4	8.3328	132.552	-5.0792	s-csc-SN12C_True_3D-m4-1	NCGC00015149-15	4		107.98
s-csc-PANC1_3D-m4-1	NCGC00015150-04	Betaine	NA	Approved	4	0.0026	95.826	-8.5792	s-csc-PANC1_A-m4-1	NCGC00015150-04	1.4	0.0026	125.461	-8.5792	s-csc-PANC1_True_3D-m4-1	NCGC00015150-04	4	1.3207	91.246	-5.8792	s-csc-SN12C_3D-m4-1	NCGC00015150-04	4	0.0059	108.282	-8.2292	s-csc-SN12C_A-m4-1	NCGC00015150-04	4		124.414		s-csc-SN12C_True_3D-m4-1	NCGC00015150-04	4		98.575
s-csc-PANC1_3D-m4-1	NCGC00015159-06	Betaxolol hydrochloride	ADRB1	Approved	4		106.137		s-csc-PANC1_A-m4-1	NCGC00015159-06	4		118.19		s-csc-PANC1_True_3D-m4-1	NCGC00015159-06	-3	23.485	90.985	-4.6292	s-csc-SN12C_3D-m4-1	NCGC00015159-06	4	3.3173	110.236	-5.4792	s-csc-SN12C_A-m4-1	NCGC00015159-06	4		129.948		s-csc-SN12C_True_3D-m4-1	NCGC00015159-06	4	37.2212	95.55	-4.4292
s-csc-PANC1_3D-m4-1	NCGC00015163-08	Benserazide	DDC	Approved	4	7.4266	97.885	-5.1292	s-csc-PANC1_A-m4-1	NCGC00015163-08	-3	26.3506	32.162	-4.5792	s-csc-PANC1_True_3D-m4-1	NCGC00015163-08	4		80.883		s-csc-SN12C_3D-m4-1	NCGC00015163-08	4	10.4904	99.148	-4.9792	s-csc-SN12C_A-m4-1	NCGC00015163-08	-3	26.3506	29.557	-4.5792	s-csc-SN12C_True_3D-m4-1	NCGC00015163-08	4	26.3506	90.612	-4.5792
s-csc-PANC1_3D-m4-1	NCGC00015173-02	BRL-15572	HTR1D	Preclinical	4	0.0013	98.046	-8.8792	s-csc-PANC1_A-m4-1	NCGC00015173-02	-3	37.2212	24.898	-4.4292	s-csc-PANC1_True_3D-m4-1	NCGC00015173-02	1.4	0.0074	133.656	-8.1292	s-csc-SN12C_3D-m4-1	NCGC00015173-02	4	0.0017	123.275	-8.7792	s-csc-SN12C_A-m4-1	NCGC00015173-02	-3	33.1734	78.407	-4.4792	s-csc-SN12C_True_3D-m4-1	NCGC00015173-02	4	0.0094	92.95	-8.0292
s-csc-PANC1_3D-m4-1	NCGC00015185-04	Carbidopa	NA	Approved	-1.4	11.7704	67.059	-4.9292	s-csc-PANC1_A-m4-1	NCGC00015185-04	4	23.485	86.392	-4.6292	s-csc-PANC1_True_3D-m4-1	NCGC00015185-04	4		95.315		s-csc-SN12C_3D-m4-1	NCGC00015185-04	4	0.935	83.483	-6.0292	s-csc-SN12C_A-m4-1	NCGC00015185-04	4	37.2212	80.962	-4.4292	s-csc-SN12C_True_3D-m4-1	NCGC00015185-04	-2.4	18.6548	82.469	-4.7292
s-csc-PANC1_3D-m4-1	NCGC00015191-06	Chlormezanone	GABRA1	Withdrawn	4		94.049		s-csc-PANC1_A-m4-1	NCGC00015191-06	4	18.6548	99.64	-4.7292	s-csc-PANC1_True_3D-m4-1	NCGC00015191-06	4	26.3506	85.46	-4.5792	s-csc-SN12C_3D-m4-1	NCGC00015191-06	4		102.401		s-csc-SN12C_A-m4-1	NCGC00015191-06	4	2.3485	108.773	-5.6292	s-csc-SN12C_True_3D-m4-1	NCGC00015191-06	4		98.205
s-csc-PANC1_3D-m4-1	NCGC00015199-19	Chlorambucil	NA	Approved	4	9.3495	88.62	-5.0292	s-csc-PANC1_A-m4-1	NCGC00015199-19	4	0.2093	93.154	-6.6792	s-csc-PANC1_True_3D-m4-1	NCGC00015199-19	4		92.766		s-csc-SN12C_3D-m4-1	NCGC00015199-19	-2.4	20.931	77.653	-4.6792	s-csc-SN12C_A-m4-1	NCGC00015199-19	4	23.485	53.625	-4.6292	s-csc-SN12C_True_3D-m4-1	NCGC00015199-19	1.1	0.0012	94.491	-8.9292
s-csc-PANC1_3D-m4-1	NCGC00015204-08	Carmustine	NA	Approved	4	8.3328	106.657	-5.0792	s-csc-PANC1_A-m4-1	NCGC00015204-08	4	0.0094	117.757	-8.0292	s-csc-PANC1_True_3D-m4-1	NCGC00015204-08	4		108.459		s-csc-SN12C_3D-m4-1	NCGC00015204-08	4		99.985		s-csc-SN12C_A-m4-1	NCGC00015204-08	4	37.2212	104.787	-4.4292	s-csc-SN12C_True_3D-m4-1	NCGC00015204-08	4		108.31
s-csc-PANC1_3D-m4-1	NCGC00015205-07	PK-11195	NR1I3	Preclinical	4	52.5764	82.447	-4.2792	s-csc-PANC1_A-m4-1	NCGC00015205-07	4	37.2212	76.773	-4.4292	s-csc-PANC1_True_3D-m4-1	NCGC00015205-07	4	1.6626	103.502	-5.7792	s-csc-SN12C_3D-m4-1	NCGC00015205-07	4	20.931	117.432	-4.6792	s-csc-SN12C_A-m4-1	NCGC00015205-07	4		108.889		s-csc-SN12C_True_3D-m4-1	NCGC00015205-07	4	0.0042	89.439	-8.3792
s-csc-PANC1_3D-m4-1	NCGC00015207-11	Cilostazol	PDE3A	Approved	1.2	0.0015	109.463	-8.8292	s-csc-PANC1_A-m4-1	NCGC00015207-11	1.4	0.2957	164.429	-6.5292	s-csc-PANC1_True_3D-m4-1	NCGC00015207-11	4	5.2576	90.208	-5.2792	s-csc-SN12C_3D-m4-1	NCGC00015207-11	4	0.0372	78.275	-7.4292	s-csc-SN12C_A-m4-1	NCGC00015207-11	4		114.824		s-csc-SN12C_True_3D-m4-1	NCGC00015207-11	4		114.787
s-csc-PANC1_3D-m4-1	NCGC00015208-09	Caffeine	NA	Approved	4		101.265		s-csc-PANC1_A-m4-1	NCGC00015208-09	4	0.5899	91.58	-6.2292	s-csc-PANC1_True_3D-m4-1	NCGC00015208-09	4		107.424		s-csc-SN12C_3D-m4-1	NCGC00015208-09	4	0.3722	99.213	-6.4292	s-csc-SN12C_A-m4-1	NCGC00015208-09	4	1.177	113.314	-5.9292	s-csc-SN12C_True_3D-m4-1	NCGC00015208-09	4	11.7704	99.628	-4.9292
s-csc-PANC1_3D-m4-1	NCGC00015209-12	Cyclophosphamide	BCL2	Approved	4	23.485	85.314	-4.6292	s-csc-PANC1_A-m4-1	NCGC00015209-12	4	0.001	100.276	-8.9792	s-csc-PANC1_True_3D-m4-1	NCGC00015209-12	4	0.2957	121.981	-6.5292	s-csc-SN12C_3D-m4-1	NCGC00015209-12	4	13.2066	97.114	-4.8792	s-csc-SN12C_A-m4-1	NCGC00015209-12	4		61.378		s-csc-SN12C_True_3D-m4-1	NCGC00015209-12	4		111.849
s-csc-PANC1_3D-m4-1	NCGC00015225-03	Chelerythrine chloride	BCL2L1	Preclinical	-2.1	20.931	2.878	-4.6792	s-csc-PANC1_A-m4-1	NCGC00015225-03	-1.1	3.3173	1.258	-5.4792	s-csc-PANC1_True_3D-m4-1	NCGC00015225-03	-3	26.3506	49.854	-4.5792	s-csc-SN12C_3D-m4-1	NCGC00015225-03	-2.1	26.3506	2.287	-4.5792	s-csc-SN12C_A-m4-1	NCGC00015225-03	-1.1	6.619	2.78	-5.1792	s-csc-SN12C_True_3D-m4-1	NCGC00015225-03	-3	20.931	65.144	-4.6792
s-csc-PANC1_3D-m4-1	NCGC00015226-11	Mitotane	NA	Approved	4	23.485	84.03	-4.6292	s-csc-PANC1_A-m4-1	NCGC00015226-11	-3	33.1734	49.369	-4.4792	s-csc-PANC1_True_3D-m4-1	NCGC00015226-11	4	23.485	82.641	-4.6292	s-csc-SN12C_3D-m4-1	NCGC00015226-11	-2.4	23.485	86.048	-4.6292	s-csc-SN12C_A-m4-1	NCGC00015226-11	-3	20.931	76.204	-4.6792	s-csc-SN12C_True_3D-m4-1	NCGC00015226-11	4	0.0059	88.681	-8.2292
s-csc-PANC1_3D-m4-1	NCGC00015233-04	Calmidazolium chloride	CAMKK2	Preclinical	-2.1	26.3506	1.039	-4.5792	s-csc-PANC1_A-m4-1	NCGC00015233-04	-2.1	26.3506	0.118	-4.5792	s-csc-PANC1_True_3D-m4-1	NCGC00015233-04	-3	29.5659	18.397	-4.5292	s-csc-SN12C_3D-m4-1	NCGC00015233-04	-2.1	26.3506	1.347	-4.5792	s-csc-SN12C_A-m4-1	NCGC00015233-04	-2.1	26.3506	1.856	-4.5792	s-csc-SN12C_True_3D-m4-1	NCGC00015233-04	-2.1	26.3506	-8.09	-4.5792
s-csc-PANC1_3D-m4-1	NCGC00015242-12	Chlorothiazide	NA	Approved	4	0.0166	104.332	-7.7792	s-csc-PANC1_A-m4-1	NCGC00015242-12	1.4	0.0017	125.3	-8.7792	s-csc-PANC1_True_3D-m4-1	NCGC00015242-12	4	0.0332	113.511	-7.4792	s-csc-SN12C_3D-m4-1	NCGC00015242-12	4	0.0418	109.348	-7.3792	s-csc-SN12C_A-m4-1	NCGC00015242-12	4	11.7704	111.907	-4.9292	s-csc-SN12C_True_3D-m4-1	NCGC00015242-12	4	0.0012	102.91	-8.9292
s-csc-PANC1_3D-m4-1	NCGC00015245-07	Bethanechol chloride	NA	Approved	4	0.6619	103.793	-6.1792	s-csc-PANC1_A-m4-1	NCGC00015245-07	4	0.0296	109.334	-7.5292	s-csc-PANC1_True_3D-m4-1	NCGC00015245-07	4		96.958		s-csc-SN12C_3D-m4-1	NCGC00015245-07	4		112.365		s-csc-SN12C_A-m4-1	NCGC00015245-07	4	0.0148	127.137	-7.8292	s-csc-SN12C_True_3D-m4-1	NCGC00015245-07	4		100.841
s-csc-PANC1_3D-m4-1	NCGC00015251-14	Clotrimazole	CYP51A1	Approved	4	6.619	86.231	-5.1792	s-csc-PANC1_A-m4-1	NCGC00015251-14	-2.2	20.931	71.669	-4.6792	s-csc-PANC1_True_3D-m4-1	NCGC00015251-14	-2.2	18.6548	63.352	-4.7292	s-csc-SN12C_3D-m4-1	NCGC00015251-14	-2.4	8.3328	85.514	-5.0792	s-csc-SN12C_A-m4-1	NCGC00015251-14	4		95.641		s-csc-SN12C_True_3D-m4-1	NCGC00015251-14	4	0.2093	93.662	-6.6792
s-csc-PANC1_3D-m4-1	NCGC00015252-13	Cyproheptadine hydrochloride	HRH1	Approved	4	33.1734	85.876	-4.4792	s-csc-PANC1_A-m4-1	NCGC00015252-13	-2.2	18.6548	29.109	-4.7292	s-csc-PANC1_True_3D-m4-1	NCGC00015252-13	4		94.515		s-csc-SN12C_3D-m4-1	NCGC00015252-13	4	23.485	112.051	-4.6292	s-csc-SN12C_A-m4-1	NCGC00015252-13	4	0.0019	88.521	-8.7292	s-csc-SN12C_True_3D-m4-1	NCGC00015252-13	4	0.0105	105.979	-7.9792
s-csc-PANC1_3D-m4-1	NCGC00015254-12	Clozapine	DRD4	Approved	4		102.381		s-csc-PANC1_A-m4-1	NCGC00015254-12	4	33.1734	75.763	-4.4792	s-csc-PANC1_True_3D-m4-1	NCGC00015254-12	4	0.0037	132.657	-8.4292	s-csc-SN12C_3D-m4-1	NCGC00015254-12	4		93.362		s-csc-SN12C_A-m4-1	NCGC00015254-12	4	2.9566	109.337	-5.5292	s-csc-SN12C_True_3D-m4-1	NCGC00015254-12	4	0.0372	115.774	-7.4292
s-csc-PANC1_3D-m4-1	NCGC00015256-13	Chloroquine	NA	Approved	4		99.927		s-csc-PANC1_A-m4-1	NCGC00015256-13	1.4	0.0019	146.294	-8.7292	s-csc-PANC1_True_3D-m4-1	NCGC00015256-13	4		110.182		s-csc-SN12C_3D-m4-1	NCGC00015256-13	4	23.485	99.444	-4.6292	s-csc-SN12C_A-m4-1	NCGC00015256-13	4	0.4686	98.23	-6.3292	s-csc-SN12C_True_3D-m4-1	NCGC00015256-13	4		110.242
s-csc-PANC1_3D-m4-1	NCGC00015257-06	Clofibrate	PPARA	Approved	4		91.064		s-csc-PANC1_A-m4-1	NCGC00015257-06	4		49.964		s-csc-PANC1_True_3D-m4-1	NCGC00015257-06	4		91.363		s-csc-SN12C_3D-m4-1	NCGC00015257-06	4		87.186		s-csc-SN12C_A-m4-1	NCGC00015257-06	4		89.897		s-csc-SN12C_True_3D-m4-1	NCGC00015257-06	4		101.715
s-csc-PANC1_3D-m4-1	NCGC00015264-08	Clomipramine hydrochloride	SLC6A4	Approved	4	23.485	84.822	-4.6292	s-csc-PANC1_A-m4-1	NCGC00015264-08	-3	33.1734	14.368	-4.4792	s-csc-PANC1_True_3D-m4-1	NCGC00015264-08	4	0.0469	80.298	-7.3292	s-csc-SN12C_3D-m4-1	NCGC00015264-08	-1.4	0.2348	83.64	-6.6292	s-csc-SN12C_A-m4-1	NCGC00015264-08	4		98.751		s-csc-SN12C_True_3D-m4-1	NCGC00015264-08	4	4.1763	96.533	-5.3792
s-csc-PANC1_3D-m4-1	NCGC00015267-09	Citalopram hydrobromide	HTR1A	Approved	4	3.7221	99.606	-5.4292	s-csc-PANC1_A-m4-1	NCGC00015267-09	4	37.2212	138.944	-4.4292	s-csc-PANC1_True_3D-m4-1	NCGC00015267-09	-1.4	0.0118	80.723	-7.9292	s-csc-SN12C_3D-m4-1	NCGC00015267-09	4	2.6351	95.201	-5.5792	s-csc-SN12C_A-m4-1	NCGC00015267-09	4		100.613		s-csc-SN12C_True_3D-m4-1	NCGC00015267-09	-3	7.4266	92.244	-5.1292
s-csc-PANC1_3D-m4-1	NCGC00015268-05	Clonidine	ADRA1A	Approved	4	0.0148	107.001	-7.8292	s-csc-PANC1_A-m4-1	NCGC00015268-05	4	0.0074	114.445	-8.1292	s-csc-PANC1_True_3D-m4-1	NCGC00015268-05	4		122.054		s-csc-SN12C_3D-m4-1	NCGC00015268-05	4	0.0023	113.275	-8.6292	s-csc-SN12C_A-m4-1	NCGC00015268-05	4		117.371		s-csc-SN12C_True_3D-m4-1	NCGC00015268-05	4		108.898
s-csc-PANC1_3D-m4-1	NCGC00015278-14	Carisoprodol	NA	Approved	4	0.0332	97.326	-7.4792	s-csc-PANC1_A-m4-1	NCGC00015278-14	4		103.106		s-csc-PANC1_True_3D-m4-1	NCGC00015278-14	4		99.848		s-csc-SN12C_3D-m4-1	NCGC00015278-14	4	0.0148	104.675	-7.8292	s-csc-SN12C_A-m4-1	NCGC00015278-14	4	3.7221	109.09	-5.4292	s-csc-SN12C_True_3D-m4-1	NCGC00015278-14	4	0.1049	106.851	-6.9792
s-csc-PANC1_3D-m4-1	NCGC00015300-05	Vanoxeamine	NA	Phase I	-3	33.1734	6.934	-4.4792	s-csc-PANC1_A-m4-1	NCGC00015300-05	-2.1	18.6548	0.598	-4.7292	s-csc-PANC1_True_3D-m4-1	NCGC00015300-05	-3	37.2212	47.767	-4.4292	s-csc-SN12C_3D-m4-1	NCGC00015300-05	-2.2	20.931	34.984	-4.6792	s-csc-SN12C_A-m4-1	NCGC00015300-05	-3	26.3506	22.017	-4.5792	s-csc-SN12C_True_3D-m4-1	NCGC00015300-05	-3	29.5659	35.212	-4.5292
s-csc-PANC1_3D-m4-1	NCGC00015316-06	Eflornithine Hydrochloride	ODC1	Approved	4	9.3495	95.617	-5.0292	s-csc-PANC1_A-m4-1	NCGC00015316-06	4	3.7221	93.871	-5.4292	s-csc-PANC1_True_3D-m4-1	NCGC00015316-06	-1.4	0.0094	100.329	-8.0292	s-csc-SN12C_3D-m4-1	NCGC00015316-06	4	37.2212	89.589	-4.4292	s-csc-SN12C_A-m4-1	NCGC00015316-06	4	1.3207	72.348	-5.8792	s-csc-SN12C_True_3D-m4-1	NCGC00015316-06	4		85.519
s-csc-PANC1_3D-m4-1	NCGC00015321-04	Dobutamine hydrochloride	ADRB1	Approved	4		90.736		s-csc-PANC1_A-m4-1	NCGC00015321-04	-3	29.5659	16.458	-4.5292	s-csc-PANC1_True_3D-m4-1	NCGC00015321-04	4	13.2066	95.213	-4.8792	s-csc-SN12C_3D-m4-1	NCGC00015321-04	4	1.3207	92.31	-5.8792	s-csc-SN12C_A-m4-1	NCGC00015321-04	-3	33.1734	67.435	-4.4792	s-csc-SN12C_True_3D-m4-1	NCGC00015321-04	4	7.4266	109.148	-5.1292
s-csc-PANC1_3D-m4-1	NCGC00015332-04	Diltiazem hydrochloride	NA	Approved	4	8.3328	91.101	-5.0792	s-csc-PANC1_A-m4-1	NCGC00015332-04	4	4.1763	58.098	-5.3792	s-csc-PANC1_True_3D-m4-1	NCGC00015332-04	4		110.839		s-csc-SN12C_3D-m4-1	NCGC00015332-04	4	0.4176	64.926	-6.3792	s-csc-SN12C_A-m4-1	NCGC00015332-04	4		121.282		s-csc-SN12C_True_3D-m4-1	NCGC00015332-04	4	3.3173	104.588	-5.4792
s-csc-PANC1_3D-m4-1	NCGC00015335-11	Diphenhydramine hydrochloride	HRH1	Approved	4		108.476		s-csc-PANC1_A-m4-1	NCGC00015335-11	-3	37.2212	77.011	-4.4292	s-csc-PANC1_True_3D-m4-1	NCGC00015335-11	2.4	5.2576	115.01	-5.2792	s-csc-SN12C_3D-m4-1	NCGC00015335-11	4	0.0166	103.3	-7.7792	s-csc-SN12C_A-m4-1	NCGC00015335-11	-3	37.2212	79.788	-4.4292	s-csc-SN12C_True_3D-m4-1	NCGC00015335-11	4	16.6261	116.517	-4.7792
s-csc-PANC1_3D-m4-1	NCGC00015349-06	Daphnetin	NA	Preclinical	4		89.576		s-csc-PANC1_A-m4-1	NCGC00015349-06	4		60.181		s-csc-PANC1_True_3D-m4-1	NCGC00015349-06	4		110.801		s-csc-SN12C_3D-m4-1	NCGC00015349-06	4	3.3173	79.046	-5.4792	s-csc-SN12C_A-m4-1	NCGC00015349-06	4		117.066		s-csc-SN12C_True_3D-m4-1	NCGC00015349-06	-3	11.7704	112.134	-4.9292
s-csc-PANC1_3D-m4-1	NCGC00015365-18	4',7-Dihydroxyisoflavanone	ESR1	Clinical	4		109.508		s-csc-PANC1_A-m4-1	NCGC00015365-18	4		120.699		s-csc-PANC1_True_3D-m4-1	NCGC00015365-18	4	0.0023	81.164	-8.6292	s-csc-SN12C_3D-m4-1	NCGC00015365-18	4		14.522		s-csc-SN12C_A-m4-1	NCGC00015365-18	4	13.2066	114.606	-4.8792	s-csc-SN12C_True_3D-m4-1	NCGC00015365-18	4		98.729
s-csc-PANC1_3D-m4-1	NCGC00015385-12	Dipyridamole	PDE5A	Approved	-3	37.2212	20.713	-4.4292	s-csc-PANC1_A-m4-1	NCGC00015385-12	-3	37.2212	30.166	-4.4292	s-csc-PANC1_True_3D-m4-1	NCGC00015385-12	-3	37.2212	66.41	-4.4292	s-csc-SN12C_3D-m4-1	NCGC00015385-12	-3	29.5659	48.59	-4.5292	s-csc-SN12C_A-m4-1	NCGC00015385-12	4		88.974		s-csc-SN12C_True_3D-m4-1	NCGC00015385-12	-2.2	18.6548	49.46	-4.7292
s-csc-PANC1_3D-m4-1	NCGC00015389-08	Propofol	TRPV1	Approved	4		90.881		s-csc-PANC1_A-m4-1	NCGC00015389-08	4	10.4904	46.568	-4.9792	s-csc-PANC1_True_3D-m4-1	NCGC00015389-08	4		98.335		s-csc-SN12C_3D-m4-1	NCGC00015389-08	4		85.53		s-csc-SN12C_A-m4-1	NCGC00015389-08	4		104.836		s-csc-SN12C_True_3D-m4-1	NCGC00015389-08	4	0.1049	106.526	-6.9792
s-csc-PANC1_3D-m4-1	NCGC00015399-15	Etodolac	PTGS2	Approved	4	3.3173	108.242	-5.4792	s-csc-PANC1_A-m4-1	NCGC00015399-15	4		135.984		s-csc-PANC1_True_3D-m4-1	NCGC00015399-15	4	1.049	94.788	-5.9792	s-csc-SN12C_3D-m4-1	NCGC00015399-15	4	2.9566	39.71	-5.5292	s-csc-SN12C_A-m4-1	NCGC00015399-15	4	0.0105	116.793	-7.9792	s-csc-SN12C_True_3D-m4-1	NCGC00015399-15	4	1.8655	92.897	-5.7292
s-csc-PANC1_3D-m4-1	NCGC00015418-08	Ethosuximide	NA	Approved	4	37.2212	98.413	-4.4292	s-csc-PANC1_A-m4-1	NCGC00015418-08	4		117.635		s-csc-PANC1_True_3D-m4-1	NCGC00015418-08	-1.2	0.1049	89.457	-6.9792	s-csc-SN12C_3D-m4-1	NCGC00015418-08	4		114.346		s-csc-SN12C_A-m4-1	NCGC00015418-08	4		118.353		s-csc-SN12C_True_3D-m4-1	NCGC00015418-08	4	0.7427	99.075	-6.1292
s-csc-PANC1_3D-m4-1	NCGC00015420-09	Emodin	CSNK1A2	Preclinical	-3	23.485	64.193	-4.6292	s-csc-PANC1_A-m4-1	NCGC00015420-09	-2.2	20.931	64.279	-4.6792	s-csc-PANC1_True_3D-m4-1	NCGC00015420-09	-2.4	7.4266	64.546	-5.1292	s-csc-SN12C_3D-m4-1	NCGC00015420-09	-2.2	18.6548	55.896	-4.7292	s-csc-SN12C_A-m4-1	NCGC00015420-09	-2.2	16.6261	82.677	-4.7792	s-csc-SN12C_True_3D-m4-1	NCGC00015420-09	-2.2	18.6548	57.357	-4.7292
s-csc-PANC1_3D-m4-1	NCGC00015429-08	Felbamate	GABRA1	Approved	4	1.177	98.987	-5.9292	s-csc-PANC1_A-m4-1	NCGC00015429-08	4	37.2212	96.95	-4.4292	s-csc-PANC1_True_3D-m4-1	NCGC00015429-08	4	0.0033	116.945	-8.4792	s-csc-SN12C_3D-m4-1	NCGC00015429-08	4	0.1482	107.02	-6.8292	s-csc-SN12C_A-m4-1	NCGC00015429-08	4	37.2212	109.482	-4.4292	s-csc-SN12C_True_3D-m4-1	NCGC00015429-08	4	37.2212	100.321	-4.4292
s-csc-PANC1_3D-m4-1	NCGC00015436-09	Fluphenazine hydrochloride	DRD2	Approved	4	18.6548	79.092	-4.7292	s-csc-PANC1_A-m4-1	NCGC00015436-09	-3	26.3506	68.063	-4.5792	s-csc-PANC1_True_3D-m4-1	NCGC00015436-09	4	0.3317	121.046	-6.4792	s-csc-SN12C_3D-m4-1	NCGC00015436-09	-3	20.931	61.987	-4.6792	s-csc-SN12C_A-m4-1	NCGC00015436-09	-2.2	2.0931	69.471	-5.6792	s-csc-SN12C_True_3D-m4-1	NCGC00015436-09	4		94.69
s-csc-PANC1_3D-m4-1	NCGC00015437-16	Fenofibrate	PPARA	Approved	4	29.5659	86.568	-4.5292	s-csc-PANC1_A-m4-1	NCGC00015437-16	4	11.7704	48.349	-4.9292	s-csc-PANC1_True_3D-m4-1	NCGC00015437-16	4	7.4266	104.865	-5.1292	s-csc-SN12C_3D-m4-1	NCGC00015437-16	-2.4	16.6261	83.831	-4.7792	s-csc-SN12C_A-m4-1	NCGC00015437-16	4	4.1763	91.762	-5.3792	s-csc-SN12C_True_3D-m4-1	NCGC00015437-16	4	23.485	84.908	-4.6292
s-csc-PANC1_3D-m4-1	NCGC00015439-06	Flumazenil	GABRA1	Approved	4	0.0264	97.697	-7.5792	s-csc-PANC1_A-m4-1	NCGC00015439-06	4		64.319		s-csc-PANC1_True_3D-m4-1	NCGC00015439-06	4	0.001	104.986	-8.9792	s-csc-SN12C_3D-m4-1	NCGC00015439-06	4		91.968		s-csc-SN12C_A-m4-1	NCGC00015439-06	4	0.0033	104.869	-8.4792	s-csc-SN12C_True_3D-m4-1	NCGC00015439-06	-2.4	18.6548	90.089	-4.7292
s-csc-PANC1_3D-m4-1	NCGC00015442-16	Fluorouracil	NA	Approved	4	18.6548	83.514	-4.7292	s-csc-PANC1_A-m4-1	NCGC00015442-16	-1.2	4.6859	75.104	-5.3292	s-csc-PANC1_True_3D-m4-1	NCGC00015442-16	4		91.812		s-csc-SN12C_3D-m4-1	NCGC00015442-16	4		108.315		s-csc-SN12C_A-m4-1	NCGC00015442-16	4	3.7221	93.515	-5.4292	s-csc-SN12C_True_3D-m4-1	NCGC00015442-16	4	0.0053	101.324	-8.2792
s-csc-PANC1_3D-m4-1	NCGC00015443-06	Flecainide	SCN5A	Approved	4	1.049	84.502	-5.9792	s-csc-PANC1_A-m4-1	NCGC00015443-06	-2.4	20.931	48.897	-4.6792	s-csc-PANC1_True_3D-m4-1	NCGC00015443-06	4		122.505		s-csc-SN12C_3D-m4-1	NCGC00015443-06	4	0.0148	118.179	-7.8292	s-csc-SN12C_A-m4-1	NCGC00015443-06	4	13.2066	75.209	-4.8792	s-csc-SN12C_True_3D-m4-1	NCGC00015443-06	4		92.44
s-csc-PANC1_3D-m4-1	NCGC00015444-04	Fenoldopam	DRD1	Approved	4		104.403		s-csc-PANC1_A-m4-1	NCGC00015444-04	4	26.3506	109.396	-4.5792	s-csc-PANC1_True_3D-m4-1	NCGC00015444-04	4	0.0132	118.039	-7.8792	s-csc-SN12C_3D-m4-1	NCGC00015444-04	4	0.6619	118.182	-6.1792	s-csc-SN12C_A-m4-1	NCGC00015444-04	-1.2	1.4818	91.579	-5.8292	s-csc-SN12C_True_3D-m4-1	NCGC00015444-04	4	0.0033	114.513	-8.4792
s-csc-PANC1_3D-m4-1	NCGC00015448-04	Salirasib	MTOR	Phase II	-2.2	5.2576	56.043	-5.2792	s-csc-PANC1_A-m4-1	NCGC00015448-04	-2.2	11.7704	61.072	-4.9292	s-csc-PANC1_True_3D-m4-1	NCGC00015448-04	-2.4	13.2066	59.544	-4.8792	s-csc-SN12C_3D-m4-1	NCGC00015448-04	-2.2	4.6859	53.547	-5.3292	s-csc-SN12C_A-m4-1	NCGC00015448-04	-2.2	5.2576	32.071	-5.2792	s-csc-SN12C_True_3D-m4-1	NCGC00015448-04	-2.2	2.9566	68.031	-5.5292
s-csc-PANC1_3D-m4-1	NCGC00015451-06	Flupirtine maleate	KCNQ1	Approved	4	0.5899	95.026	-6.2292	s-csc-PANC1_A-m4-1	NCGC00015451-06	4		158.283		s-csc-PANC1_True_3D-m4-1	NCGC00015451-06	4	0.001	85.42	-8.9792	s-csc-SN12C_3D-m4-1	NCGC00015451-06	4	0.3317	128.532	-6.4792	s-csc-SN12C_A-m4-1	NCGC00015451-06	4	2.0931	116.475	-5.6792	s-csc-SN12C_True_3D-m4-1	NCGC00015451-06	4		93.611
s-csc-PANC1_3D-m4-1	NCGC00015452-19	Flutamide	AR	Approved	-3	11.7704	85.11	-4.9292	s-csc-PANC1_A-m4-1	NCGC00015452-19	1.4	0.0526	90.88	-7.2792	s-csc-PANC1_True_3D-m4-1	NCGC00015452-19	4		103.8		s-csc-SN12C_3D-m4-1	NCGC00015452-19	-3	11.7704	103.082	-4.9292	s-csc-SN12C_A-m4-1	NCGC00015452-19	-3	11.7704	88.001	-4.9292	s-csc-SN12C_True_3D-m4-1	NCGC00015452-19	4	0.3317	93.339	-6.4792
s-csc-PANC1_3D-m4-1	NCGC00015462-12	Glipizide	NA	Approved	4	20.931	89.46	-4.6792	s-csc-PANC1_A-m4-1	NCGC00015462-12	4	20.931	103.953	-4.6792	s-csc-PANC1_True_3D-m4-1	NCGC00015462-12	4	13.2066	106.081	-4.8792	s-csc-SN12C_3D-m4-1	NCGC00015462-12	4	0.0166	23.517	-7.7792	s-csc-SN12C_A-m4-1	NCGC00015462-12	4	18.6548	87.709	-4.7292	s-csc-SN12C_True_3D-m4-1	NCGC00015462-12	4	0.0372	90.34	-7.4292
s-csc-PANC1_3D-m4-1	NCGC00015463-02	GYKI-52466	GR1A1	Preclinical	4		88.981		s-csc-PANC1_A-m4-1	NCGC00015463-02	4		61.348		s-csc-PANC1_True_3D-m4-1	NCGC00015463-02	4	11.7704	121.576	-4.9292	s-csc-SN12C_3D-m4-1	NCGC00015463-02	4	4.6859	88.981	-5.3292	s-csc-SN12C_A-m4-1	NCGC00015463-02	4		109.297		s-csc-SN12C_True_3D-m4-1	NCGC00015463-02	4		102.57
s-csc-PANC1_3D-m4-1	NCGC00015466-04	Gabapentin	NA	Approved	4		98.089		s-csc-PANC1_A-m4-1	NCGC00015466-04	4	37.2212	73.06	-4.4292	s-csc-PANC1_True_3D-m4-1	NCGC00015466-04	4		74.943		s-csc-SN12C_3D-m4-1	NCGC00015466-04	4		114.893		s-csc-SN12C_A-m4-1	NCGC00015466-04	4	37.2212	90.113	-4.4292	s-csc-SN12C_True_3D-m4-1	NCGC00015466-04	4	1.3207	98.622	-5.8792
s-csc-PANC1_3D-m4-1	NCGC00015471-06	Ganciclovir	NA	Approved	-3	33.1734	8.276	-4.4792	s-csc-PANC1_A-m4-1	NCGC00015471-06	-2.1	26.3506	25.887	-4.5792	s-csc-PANC1_True_3D-m4-1	NCGC00015471-06	-3	29.5659	8.732	-4.5292	s-csc-SN12C_3D-m4-1	NCGC00015471-06	-3	29.5659	30.201	-4.5292	s-csc-SN12C_A-m4-1	NCGC00015471-06	-3	37.2212	47.551	-4.4292	s-csc-SN12C_True_3D-m4-1	NCGC00015471-06	-3	29.5659	69.318	-4.5292
s-csc-PANC1_3D-m4-1	NCGC00015478-08	GW-5074	BRAF	Preclinical	-2.4	18.6548	86.699	-4.7292	s-csc-PANC1_A-m4-1	NCGC00015478-08	-1.2	0.0013	89.17	-8.8792	s-csc-PANC1_True_3D-m4-1	NCGC00015478-08	-2.2	23.485	35.875	-4.6292	s-csc-SN12C_3D-m4-1	NCGC00015478-08	-2.4	18.6548	87.819	-4.7292	s-csc-SN12C_A-m4-1	NCGC00015478-08	4	2.3485	146.867	-5.6292	s-csc-SN12C_True_3D-m4-1	NCGC00015478-08	-2.4	20.931	84.455	-4.6792
s-csc-PANC1_3D-m4-1	NCGC00015479-20	Genistein	TOP2A	Phase II	4	13.2066	91.088	-4.8792	s-csc-PANC1_A-m4-1	NCGC00015479-20	4	37.2212	97.08	-4.4292	s-csc-PANC1_True_3D-m4-1	NCGC00015479-20	4	4.1763	112.058	-5.3792	s-csc-SN12C_3D-m4-1	NCGC00015479-20	4	0.0469	115.952	-7.3292	s-csc-SN12C_A-m4-1	NCGC00015479-20	4		102.132		s-csc-SN12C_True_3D-m4-1	NCGC00015479-20	4	16.6261	102.217	-4.7792
s-csc-PANC1_3D-m4-1	NCGC00015480-13	GW-7647	PPARA	Preclinical	-2.2	16.6261	62.169	-4.7792	s-csc-PANC1_A-m4-1	NCGC00015480-13	4		55.741		s-csc-PANC1_True_3D-m4-1	NCGC00015480-13	-2.2	14.818	55.175	-4.8292	s-csc-SN12C_3D-m4-1	NCGC00015480-13	-2.4	20.931	15.502	-4.6792	s-csc-SN12C_A-m4-1	NCGC00015480-13	4	13.2066	102.722	-4.8792	s-csc-SN12C_True_3D-m4-1	NCGC00015480-13	4	26.3506	86.866	-4.5792
s-csc-PANC1_3D-m4-1	NCGC00015482-05	Gallamine triethiodide	NA	Approved	4	0.5899	92.025	-6.2292	s-csc-PANC1_A-m4-1	NCGC00015482-05	4		105.228		s-csc-PANC1_True_3D-m4-1	NCGC00015482-05	4	1.4818	110.766	-5.8292	s-csc-SN12C_3D-m4-1	NCGC00015482-05	4	0.935	98.47	-6.0292	s-csc-SN12C_A-m4-1	NCGC00015482-05	4	13.2066	105.196	-4.8792	s-csc-SN12C_True_3D-m4-1	NCGC00015482-05	4	16.6261	94.177	-4.7792
s-csc-PANC1_3D-m4-1	NCGC00015484-06	GBR-12935	NA	Preclinical	-3	37.2212	9.328	-4.4292	s-csc-PANC1_A-m4-1	NCGC00015484-06	-2.1	26.3506	23.672	-4.5792	s-csc-PANC1_True_3D-m4-1	NCGC00015484-06	4	5.8992	65.148	-5.2292	s-csc-SN12C_3D-m4-1	NCGC00015484-06	-2.2	18.6548	66.17	-4.7292	s-csc-SN12C_A-m4-1	NCGC00015484-06	-3	26.3506	89.068	-4.5792	s-csc-SN12C_True_3D-m4-1	NCGC00015484-06	-3	29.5659	-4.974	-4.5292
s-csc-PANC1_3D-m4-1	NCGC00015500-10	Haloperidol	DRD2	Approved	4		104.083		s-csc-PANC1_A-m4-1	NCGC00015500-10	4	37.2212	100.483	-4.4292	s-csc-PANC1_True_3D-m4-1	NCGC00015500-10	4		108.57		s-csc-SN12C_3D-m4-1	NCGC00015500-10	4	0.0418	110.435	-7.3792	s-csc-SN12C_A-m4-1	NCGC00015500-10	-2.2	0.5899	82.781	-6.2292	s-csc-SN12C_True_3D-m4-1	NCGC00015500-10	4	0.1049	120.219	-6.9792
s-csc-PANC1_3D-m4-1	NCGC00015501-07	Hydralazine hydrochloride	NA	Approved	4		97.801		s-csc-PANC1_A-m4-1	NCGC00015501-07	4	0.0026	103.905	-8.5792	s-csc-PANC1_True_3D-m4-1	NCGC00015501-07	4	1.3207	80.95	-5.8792	s-csc-SN12C_3D-m4-1	NCGC00015501-07	4	0.0059	99.293	-8.2292	s-csc-SN12C_A-m4-1	NCGC00015501-07	4	4.1763	120.238	-5.3792	s-csc-SN12C_True_3D-m4-1	NCGC00015501-07	4	0.1049	105.391	-6.9792
s-csc-PANC1_3D-m4-1	NCGC00015508-17	Hydrochlorothiazide	NA	Approved	4	9.3495	93.512	-5.0292	s-csc-PANC1_A-m4-1	NCGC00015508-17	4	6.619	105.275	-5.1792	s-csc-PANC1_True_3D-m4-1	NCGC00015508-17	4		96.89		s-csc-SN12C_3D-m4-1	NCGC00015508-17	4	0.0166	108.009	-7.7792	s-csc-SN12C_A-m4-1	NCGC00015508-17	4		99.467		s-csc-SN12C_True_3D-m4-1	NCGC00015508-17	4	0.1482	100.903	-6.8292
s-csc-PANC1_3D-m4-1	NCGC00015513-09	Histamine dihydrochloride	HRH1	Approved	4		87.688		s-csc-PANC1_A-m4-1	NCGC00015513-09	4	0.0526	48.957	-7.2792	s-csc-PANC1_True_3D-m4-1	NCGC00015513-09	4	0.003	91.137	-8.5292	s-csc-SN12C_3D-m4-1	NCGC00015513-09	4	0.1482	91.458	-6.8292	s-csc-SN12C_A-m4-1	NCGC00015513-09	4		111.644		s-csc-SN12C_True_3D-m4-1	NCGC00015513-09	4	0.0059	98.39	-8.2292
s-csc-PANC1_3D-m4-1	NCGC00015519-09	Dopamine HCl	NA		4	2.9566	105.136	-5.5292	s-csc-PANC1_A-m4-1	NCGC00015519-09	-1.4	2.3485	89.588	-5.6292	s-csc-PANC1_True_3D-m4-1	NCGC00015519-09	4	18.6548	103.676	-4.7292	s-csc-SN12C_3D-m4-1	NCGC00015519-09	4	7.4266	106.578	-5.1292	s-csc-SN12C_A-m4-1	NCGC00015519-09	4		105.207		s-csc-SN12C_True_3D-m4-1	NCGC00015519-09	4		108.744
s-csc-PANC1_3D-m4-1	NCGC00015520-10	Hydroxyurea	RRM1	Approved	-2.1	16.6261	12.075	-4.7792	s-csc-PANC1_A-m4-1	NCGC00015520-10	-1.1	5.8992	30.719	-5.2292	s-csc-PANC1_True_3D-m4-1	NCGC00015520-10	-3	37.2212	11.207	-4.4292	s-csc-SN12C_3D-m4-1	NCGC00015520-10	-1.1	3.3173	24.115	-5.4792	s-csc-SN12C_A-m4-1	NCGC00015520-10	-1.1	2.6351	50.277	-5.5792	s-csc-SN12C_True_3D-m4-1	NCGC00015520-10	-2.2	14.818	51.784	-4.8292
s-csc-PANC1_3D-m4-1	NCGC00015529-18	Ibuprofen lysine	PTGS1	Approved	4		102.225		s-csc-PANC1_A-m4-1	NCGC00015529-18	4		163.586		s-csc-PANC1_True_3D-m4-1	NCGC00015529-18	4		118.042		s-csc-SN12C_3D-m4-1	NCGC00015529-18	4	1.818	106.228	-5.7404	s-csc-SN12C_A-m4-1	NCGC00015529-18	4	0.162	122.477	-6.7904	s-csc-SN12C_True_3D-m4-1	NCGC00015529-18	4		112.199
s-csc-PANC1_3D-m4-1	NCGC00015558-06	Isoprenaline hydrochloride	ADRB1	Approved	4		99.773		s-csc-PANC1_A-m4-1	NCGC00015558-06	4		83.176		s-csc-PANC1_True_3D-m4-1	NCGC00015558-06	4		105.127		s-csc-SN12C_3D-m4-1	NCGC00015558-06	4		99.696		s-csc-SN12C_A-m4-1	NCGC00015558-06	4	23.485	100.22	-4.6292	s-csc-SN12C_True_3D-m4-1	NCGC00015558-06	4	13.2066	115.112	-4.8792
s-csc-PANC1_3D-m4-1	NCGC00015562-24	Indomethacin	NA	Approved	4	2.0931	91.711	-5.6792	s-csc-PANC1_A-m4-1	NCGC00015562-24	4		71.765		s-csc-PANC1_True_3D-m4-1	NCGC00015562-24	4		80.887		s-csc-SN12C_3D-m4-1	NCGC00015562-24	4		125.858		s-csc-SN12C_A-m4-1	NCGC00015562-24	4		109.152		s-csc-SN12C_True_3D-m4-1	NCGC00015562-24	4	58.9917	97.568	-4.2292
s-csc-PANC1_3D-m4-1	NCGC00015578-10	Ketoprofen	NA	Approved	-3	26.3506	38.995	-4.5792	s-csc-PANC1_A-m4-1	NCGC00015578-10	-2.1	20.931	83.269	-4.6792	s-csc-PANC1_True_3D-m4-1	NCGC00015578-10	4	0.5258	84.912	-6.2792	s-csc-SN12C_3D-m4-1	NCGC00015578-10	-1.4	0.2635	118.846	-6.5792	s-csc-SN12C_A-m4-1	NCGC00015578-10	4	0.1177	130.485	-6.9292	s-csc-SN12C_True_3D-m4-1	NCGC00015578-10	4	4.1763	100.638	-5.3792
s-csc-PANC1_3D-m4-1	NCGC00015580-08	Ketotifen	HRH1	Approved	4	33.1734	83.692	-4.4792	s-csc-PANC1_A-m4-1	NCGC00015580-08	-2.2	20.931	56.512	-4.6792	s-csc-PANC1_True_3D-m4-1	NCGC00015580-08	1.4	0.0033	87.538	-8.4792	s-csc-SN12C_3D-m4-1	NCGC00015580-08	4	1.049	136.37	-5.9792	s-csc-SN12C_A-m4-1	NCGC00015580-08	4		90.631		s-csc-SN12C_True_3D-m4-1	NCGC00015580-08	4	0.0132	102.746	-7.8792
s-csc-PANC1_3D-m4-1	NCGC00015590-07	Linopirdine	NA	Phase III	4	18.6548	83.517	-4.7292	s-csc-PANC1_A-m4-1	NCGC00015590-07	-2.4	37.2212	39.929	-4.4292	s-csc-PANC1_True_3D-m4-1	NCGC00015590-07	4		105.39		s-csc-SN12C_3D-m4-1	NCGC00015590-07	4		110.603		s-csc-SN12C_A-m4-1	NCGC00015590-07	4		102.805		s-csc-SN12C_True_3D-m4-1	NCGC00015590-07	4		105.823
s-csc-PANC1_3D-m4-1	NCGC00015598-03	beta-Lapachone	TOP1	Phase I	-3	26.3506	1.83	-4.5792	s-csc-PANC1_A-m4-1	NCGC00015598-03	-2.1	20.931	0.611	-4.6792	s-csc-PANC1_True_3D-m4-1	NCGC00015598-03	-2.1	26.3506	-0.483	-4.5792	s-csc-SN12C_3D-m4-1	NCGC00015598-03	-3	29.5659	5.211	-4.5292	s-csc-SN12C_A-m4-1	NCGC00015598-03	-3	33.1734	1.017	-4.4792	s-csc-SN12C_True_3D-m4-1	NCGC00015598-03	4	0.0372	106.145	-7.4292
s-csc-PANC1_3D-m4-1	NCGC00015601-03	LY310762	HTR1D	Preclinical	4	0.001	90.035	-8.9792	s-csc-PANC1_A-m4-1	NCGC00015601-03	4	37.2212	77.414	-4.4292	s-csc-PANC1_True_3D-m4-1	NCGC00015601-03	4	29.5659	89.008	-4.5292	s-csc-SN12C_3D-m4-1	NCGC00015601-03	4	0.0026	124.913	-8.5792	s-csc-SN12C_A-m4-1	NCGC00015601-03	4	1.4818	104.696	-5.8292	s-csc-SN12C_True_3D-m4-1	NCGC00015601-03	4		81.728
s-csc-PANC1_3D-m4-1	NCGC00015603-07	Lomefloxacin hydrochloride	NA	Approved	4		100.435		s-csc-PANC1_A-m4-1	NCGC00015603-07	4		135.043		s-csc-PANC1_True_3D-m4-1	NCGC00015603-07	2.4	5.8992	134.976	-5.2292	s-csc-SN12C_3D-m4-1	NCGC00015603-07	4	0.0066	110.387	-8.1792	s-csc-SN12C_A-m4-1	NCGC00015603-07	4	0.2635	111.449	-6.5792	s-csc-SN12C_True_3D-m4-1	NCGC00015603-07	4	0.0743	109.269	-7.1292
s-csc-PANC1_3D-m4-1	NCGC00015605-10	Lamotrigine	NA	Approved	4	14.818	95.67	-4.8292	s-csc-PANC1_A-m4-1	NCGC00015605-10	1.4	0.003	120.755	-8.5292	s-csc-PANC1_True_3D-m4-1	NCGC00015605-10	4	18.6548	92.909	-4.7292	s-csc-SN12C_3D-m4-1	NCGC00015605-10	1.2	0.0166	109.072	-7.7792	s-csc-SN12C_A-m4-1	NCGC00015605-10	4	3.7221	108.902	-5.4292	s-csc-SN12C_True_3D-m4-1	NCGC00015605-10	4	37.2212	76.249	-4.4292
s-csc-PANC1_3D-m4-1	NCGC00015608-04	Loperamide hydrochloride	OPRM1	Approved	-3	26.3506	74.339	-4.5792	s-csc-PANC1_A-m4-1	NCGC00015608-04	-2.2	18.6548	51.62	-4.7292	s-csc-PANC1_True_3D-m4-1	NCGC00015608-04	4	13.2066	89.569	-4.8792	s-csc-SN12C_3D-m4-1	NCGC00015608-04	-3	20.931	70.886	-4.6792	s-csc-SN12C_A-m4-1	NCGC00015608-04	4	11.7704	99.119	-4.9292	s-csc-SN12C_True_3D-m4-1	NCGC00015608-04	4	37.2212	89.089	-4.4292
s-csc-PANC1_3D-m4-1	NCGC00015609-05	Lonidamine	HK1	Approved	4	0.0021	98.495	-8.6792	s-csc-PANC1_A-m4-1	NCGC00015609-05	4	1.049	109.453	-5.9792	s-csc-PANC1_True_3D-m4-1	NCGC00015609-05	4	0.0009	103.009	-9.0292	s-csc-SN12C_3D-m4-1	NCGC00015609-05	4	0.8333	94.372	-6.0792	s-csc-SN12C_A-m4-1	NCGC00015609-05	4		141.869		s-csc-SN12C_True_3D-m4-1	NCGC00015609-05	4	0.0469	97.65	-7.3292
s-csc-PANC1_3D-m4-1	NCGC00015610-18	Leflunomide	JAK1	Approved	4	10.4904	84.7	-4.9792	s-csc-PANC1_A-m4-1	NCGC00015610-18	-2.4	16.6261	83.01	-4.7792	s-csc-PANC1_True_3D-m4-1	NCGC00015610-18	-2.2	3.7221	88.527	-5.4292	s-csc-SN12C_3D-m4-1	NCGC00015610-18	4	16.6261	84.551	-4.7792	s-csc-SN12C_A-m4-1	NCGC00015610-18	4		98.092		s-csc-SN12C_True_3D-m4-1	NCGC00015610-18	4	1.049	93.104	-5.9792
s-csc-PANC1_3D-m4-1	NCGC00015615-14	Lansoprazole	NA	Approved	4	0.0094	100.531	-8.0292	s-csc-PANC1_A-m4-1	NCGC00015615-14	-2.4	13.2066	113.62	-4.8792	s-csc-PANC1_True_3D-m4-1	NCGC00015615-14	4	5.2576	88.494	-5.2792	s-csc-SN12C_3D-m4-1	NCGC00015615-14	4	14.818	85.527	-4.8292	s-csc-SN12C_A-m4-1	NCGC00015615-14	4		107.252		s-csc-SN12C_True_3D-m4-1	NCGC00015615-14	1.1	0.0012	86.811	-8.9292
s-csc-PANC1_3D-m4-1	NCGC00015619-09	Loratadine	HRH1	Approved	4	37.2212	81.366	-4.4292	s-csc-PANC1_A-m4-1	NCGC00015619-09	-3	37.2212	41.668	-4.4292	s-csc-PANC1_True_3D-m4-1	NCGC00015619-09	4		105.67		s-csc-SN12C_3D-m4-1	NCGC00015619-09	4	37.2212	143.438	-4.4292	s-csc-SN12C_A-m4-1	NCGC00015619-09	4	20.931	94.297	-4.6792	s-csc-SN12C_True_3D-m4-1	NCGC00015619-09	4	18.6548	96.147	-4.7292
s-csc-PANC1_3D-m4-1	NCGC00015622-02	LY-294002	PIK3CA	Preclinical	-2.2	16.6261	62.201	-4.7792	s-csc-PANC1_A-m4-1	NCGC00015622-02	-2.2	16.6261	68.546	-4.7792	s-csc-PANC1_True_3D-m4-1	NCGC00015622-02	-2.2	23.485	33.271	-4.6292	s-csc-SN12C_3D-m4-1	NCGC00015622-02	-2.4	20.931	78.043	-4.6792	s-csc-SN12C_A-m4-1	NCGC00015622-02	-1.2	3.7221	86.906	-5.4292	s-csc-SN12C_True_3D-m4-1	NCGC00015622-02	-3	11.7704	86.305	-4.9292
s-csc-PANC1_3D-m4-1	NCGC00015646-04	Fomepizole	ADH1	Approved	-1.2	0.0743	26.682	-7.1292	s-csc-PANC1_A-m4-1	NCGC00015646-04	-2.2	5.8992	93.703	-5.2292	s-csc-PANC1_True_3D-m4-1	NCGC00015646-04	-1.1	0.0662	73.305	-7.1792	s-csc-SN12C_3D-m4-1	NCGC00015646-04	-1.2	0.0743	38.045	-7.1292	s-csc-SN12C_A-m4-1	NCGC00015646-04	-1.2	0.1177	47.515	-6.9292	s-csc-SN12C_True_3D-m4-1	NCGC00015646-04	-1.2	0.0209	66.125	-7.6792
s-csc-PANC1_3D-m4-1	NCGC00015647-03	Nocodazole	TUBB		-1.2	0.0094	85.586	-8.0292	s-csc-PANC1_A-m4-1	NCGC00015647-03	-1.4	0.0037	81.559	-8.4292	s-csc-PANC1_True_3D-m4-1	NCGC00015647-03	4	4.6859	116.431	-5.3292	s-csc-SN12C_3D-m4-1	NCGC00015647-03	4	0.0187	86.875	-7.7292	s-csc-SN12C_A-m4-1	NCGC00015647-03	4	0.0118	58.474	-7.9292	s-csc-SN12C_True_3D-m4-1	NCGC00015647-03	4	3.7221	115.231	-5.4292
s-csc-PANC1_3D-m4-1	NCGC00015649-05	Moxonidine hydrochloride hydrate	NISCH	Approved	4	20.931	86.249	-4.6792	s-csc-PANC1_A-m4-1	NCGC00015649-05	-1.2	9.3495	98.955	-5.0292	s-csc-PANC1_True_3D-m4-1	NCGC00015649-05	4		98.696		s-csc-SN12C_3D-m4-1	NCGC00015649-05	4	0.0017	109.017	-8.7792	s-csc-SN12C_A-m4-1	NCGC00015649-05	4	0.0017	116.552	-8.7792	s-csc-SN12C_True_3D-m4-1	NCGC00015649-05	4		111.6
s-csc-PANC1_3D-m4-1	NCGC00015656-06	Mianserin hydrochloride	HTR2A	Approved	-2.4	23.485	70.728	-4.6292	s-csc-PANC1_A-m4-1	NCGC00015656-06	-3	33.1734	38.326	-4.4792	s-csc-PANC1_True_3D-m4-1	NCGC00015656-06	4	29.5659	70.565	-4.5292	s-csc-SN12C_3D-m4-1	NCGC00015656-06	-2.4	16.6261	79.634	-4.7792	s-csc-SN12C_A-m4-1	NCGC00015656-06	-2.2	14.818	84.609	-4.8292	s-csc-SN12C_True_3D-m4-1	NCGC00015656-06	4	2.9566	88.858	-5.5292
s-csc-PANC1_3D-m4-1	NCGC00015672-01	Morin hydrate	CYP1A2	Preclinical	4	0.5899	97.189	-6.2292	s-csc-PANC1_A-m4-1	NCGC00015672-01	4	37.2212	93.595	-4.4292	s-csc-PANC1_True_3D-m4-1	NCGC00015672-01	4		103.878		s-csc-SN12C_3D-m4-1	NCGC00015672-01	4		104.572		s-csc-SN12C_A-m4-1	NCGC00015672-01	1.4	0.0053	87.874	-8.2792	s-csc-SN12C_True_3D-m4-1	NCGC00015672-01	4		100.353
s-csc-PANC1_3D-m4-1	NCGC00015673-08	Minoxidil	NA	Approved	4		94.051		s-csc-PANC1_A-m4-1	NCGC00015673-08	4	0.0743	91.187	-7.1292	s-csc-PANC1_True_3D-m4-1	NCGC00015673-08	4		112.103		s-csc-SN12C_3D-m4-1	NCGC00015673-08	2.4	1.3207	137.654	-5.8792	s-csc-SN12C_A-m4-1	NCGC00015673-08	4	8.3328	122.803	-5.0792	s-csc-SN12C_True_3D-m4-1	NCGC00015673-08	4	0.059	104.734	-7.2292
s-csc-PANC1_3D-m4-1	NCGC00015675-03	Milrinone	PDE3A	Approved	4	0.1049	97.669	-6.9792	s-csc-PANC1_A-m4-1	NCGC00015675-03	4		159.511		s-csc-PANC1_True_3D-m4-1	NCGC00015675-03	4		78.996		s-csc-SN12C_3D-m4-1	NCGC00015675-03	4	37.2212	100.511	-4.4292	s-csc-SN12C_A-m4-1	NCGC00015675-03	4		108.776		s-csc-SN12C_True_3D-m4-1	NCGC00015675-03	4	0.0935	109.551	-7.0292
s-csc-PANC1_3D-m4-1	NCGC00015680-14	Melatonin	NA	Approved	4		99.811		s-csc-PANC1_A-m4-1	NCGC00015680-14	4		95.42		s-csc-PANC1_True_3D-m4-1	NCGC00015680-14	4		104.508		s-csc-SN12C_3D-m4-1	NCGC00015680-14	4		104.208		s-csc-SN12C_A-m4-1	NCGC00015680-14	4	0.0074	122.843	-8.1292	s-csc-SN12C_True_3D-m4-1	NCGC00015680-14	4		112.296
s-csc-PANC1_3D-m4-1	NCGC00015682-02	MPEP	GRM5	Preclinical	4	2.6351	87.734	-5.5792	s-csc-PANC1_A-m4-1	NCGC00015682-02	4		85.137		s-csc-PANC1_True_3D-m4-1	NCGC00015682-02	4	0.0021	108.057	-8.6792	s-csc-SN12C_3D-m4-1	NCGC00015682-02	4	0.4686	137.135	-6.3292	s-csc-SN12C_A-m4-1	NCGC00015682-02	4	23.485	101.601	-4.6292	s-csc-SN12C_True_3D-m4-1	NCGC00015682-02	4	8.3328	94.463	-5.0792
s-csc-PANC1_3D-m4-1	NCGC00015693-08	Mitoxantrone	TOP2A	Approved	-2.1	5.8992	10.144	-5.2292	s-csc-PANC1_A-m4-1	NCGC00015693-08	-2.1	3.7221	13.596	-5.4292	s-csc-PANC1_True_3D-m4-1	NCGC00015693-08	-2.4	18.6548	57.168	-4.7292	s-csc-SN12C_3D-m4-1	NCGC00015693-08	-2.1	18.6548	7.374	-4.7292	s-csc-SN12C_A-m4-1	NCGC00015693-08	-2.1	3.3173	2.334	-5.4792	s-csc-SN12C_True_3D-m4-1	NCGC00015693-08	-2.4	29.5659	77.487	-4.5292
s-csc-PANC1_3D-m4-1	NCGC00015697-11	Myricetin	CYP1A2	Preclinical	4	8.3328	88.389	-5.0792	s-csc-PANC1_A-m4-1	NCGC00015697-11	-3	26.3506	84.796	-4.5792	s-csc-PANC1_True_3D-m4-1	NCGC00015697-11	4		92.476		s-csc-SN12C_3D-m4-1	NCGC00015697-11	4	14.818	93.821	-4.8292	s-csc-SN12C_A-m4-1	NCGC00015697-11	4	23.485	58.684	-4.6292	s-csc-SN12C_True_3D-m4-1	NCGC00015697-11	4	33.1734	90.5	-4.4792
s-csc-PANC1_3D-m4-1	NCGC00015705-04	Memantine hydrochloride	GRIN2A	Approved	4		102.563		s-csc-PANC1_A-m4-1	NCGC00015705-04	-3	37.2212	75.352	-4.4292	s-csc-PANC1_True_3D-m4-1	NCGC00015705-04	4	23.485	107.946	-4.6292	s-csc-SN12C_3D-m4-1	NCGC00015705-04	4	0.0118	116.514	-7.9292	s-csc-SN12C_A-m4-1	NCGC00015705-04	4	37.2212	133.174	-4.4292	s-csc-SN12C_True_3D-m4-1	NCGC00015705-04	4		97.76
s-csc-PANC1_3D-m4-1	NCGC00015708-17	Maprotiline hydrochloride	NA	Approved	4	26.3506	89.49	-4.5792	s-csc-PANC1_A-m4-1	NCGC00015708-17	-2.1	20.931	47.41	-4.6792	s-csc-PANC1_True_3D-m4-1	NCGC00015708-17	-2.4	6.619	87.229	-5.1792	s-csc-SN12C_3D-m4-1	NCGC00015708-17	-2.4	23.485	85.054	-4.6292	s-csc-SN12C_A-m4-1	NCGC00015708-17	-2.2	14.818	87.684	-4.8292	s-csc-SN12C_True_3D-m4-1	NCGC00015708-17	4	0.3722	89.594	-6.4292
s-csc-PANC1_3D-m4-1	NCGC00015718-06	Naftopidil	ADRA1A	Approved	4		94.003		s-csc-PANC1_A-m4-1	NCGC00015718-06	4		97.692		s-csc-PANC1_True_3D-m4-1	NCGC00015718-06	4	37.2212	93.858	-4.4292	s-csc-SN12C_3D-m4-1	NCGC00015718-06	4	18.6548	93.844	-4.7292	s-csc-SN12C_A-m4-1	NCGC00015718-06	-1.2	9.3495	93.257	-5.0292	s-csc-SN12C_True_3D-m4-1	NCGC00015718-06	4		89.793
s-csc-PANC1_3D-m4-1	NCGC00015724-14	Niflumic acid	PTGS2	Preclinical	4	0.0074	106.556	-8.1292	s-csc-PANC1_A-m4-1	NCGC00015724-14	4	18.6548	97.813	-4.7292	s-csc-PANC1_True_3D-m4-1	NCGC00015724-14	4	3.7221	117.908	-5.4292	s-csc-SN12C_3D-m4-1	NCGC00015724-14	-2.4	23.485	106.329	-4.6292	s-csc-SN12C_A-m4-1	NCGC00015724-14	4	0.001	102.03	-8.9792	s-csc-SN12C_True_3D-m4-1	NCGC00015724-14	4	0.4176	109.94	-6.3792
s-csc-PANC1_3D-m4-1	NCGC00015725-16	Nimesulide	PTGS2	Approved	4	14.818	89.336	-4.8292	s-csc-PANC1_A-m4-1	NCGC00015725-16	4	18.6548	50.188	-4.7292	s-csc-PANC1_True_3D-m4-1	NCGC00015725-16	-2.4	7.4266	96.851	-5.1292	s-csc-SN12C_3D-m4-1	NCGC00015725-16	4	16.6261	46.416	-4.7792	s-csc-SN12C_A-m4-1	NCGC00015725-16	4	20.931	88.817	-4.6792	s-csc-SN12C_True_3D-m4-1	NCGC00015725-16	-2.4	20.931	82.135	-4.6792
s-csc-PANC1_3D-m4-1	NCGC00015735-12	Niclosamide	STAT3	Approved	-1.1	0.7427	13.85	-6.1292	s-csc-PANC1_A-m4-1	NCGC00015735-12	-1.1	1.049	25.323	-5.9792	s-csc-PANC1_True_3D-m4-1	NCGC00015735-12	-1.1	1.6626	10.951	-5.7792	s-csc-SN12C_3D-m4-1	NCGC00015735-12	-1.1	0.7427	11.405	-6.1292	s-csc-SN12C_A-m4-1	NCGC00015735-12	-1.1	2.3485	16.194	-5.6292	s-csc-SN12C_True_3D-m4-1	NCGC00015735-12	-1.1	0.8333	-5.828	-6.0792
s-csc-PANC1_3D-m4-1	NCGC00015754-15	Nilutamide	AR	Approved	4	18.6548	93.866	-4.7292	s-csc-PANC1_A-m4-1	NCGC00015754-15	4	0.4686	156.758	-6.3292	s-csc-PANC1_True_3D-m4-1	NCGC00015754-15	1.2	2.0931	101.132	-5.6792	s-csc-SN12C_3D-m4-1	NCGC00015754-15	-1.2	0.059	38.794	-7.2292	s-csc-SN12C_A-m4-1	NCGC00015754-15	4	1.4818	116.882	-5.8292	s-csc-SN12C_True_3D-m4-1	NCGC00015754-15	4	0.935	97.649	-6.0292
s-csc-PANC1_3D-m4-1	NCGC00015766-08	Oxymetazoline hydrochloride	ADRA1A	Approved	4	0.0235	96.147	-7.6292	s-csc-PANC1_A-m4-1	NCGC00015766-08	4		103.801		s-csc-PANC1_True_3D-m4-1	NCGC00015766-08	4		87.032		s-csc-SN12C_3D-m4-1	NCGC00015766-08	4	1.049	100.424	-5.9792	s-csc-SN12C_A-m4-1	NCGC00015766-08	4		108.516		s-csc-SN12C_True_3D-m4-1	NCGC00015766-08	4	2.0931	103.641	-5.6792
s-csc-PANC1_3D-m4-1	NCGC00015767-09	Oxybutynin chloride	NA	Approved	4	0.4176	96.484	-6.3792	s-csc-PANC1_A-m4-1	NCGC00015767-09	4	37.2212	86.306	-4.4292	s-csc-PANC1_True_3D-m4-1	NCGC00015767-09	-1.4	0.1482	110.451	-6.8292	s-csc-SN12C_3D-m4-1	NCGC00015767-09	4	26.3506	87.362	-4.5792	s-csc-SN12C_A-m4-1	NCGC00015767-09	4		108.183		s-csc-SN12C_True_3D-m4-1	NCGC00015767-09	4	37.2212	95.968	-4.4292
s-csc-PANC1_3D-m4-1	NCGC00015771-12	Orphenadrine hydrochloride	NA	Approved	4		101.479		s-csc-PANC1_A-m4-1	NCGC00015771-12	4		101.254		s-csc-PANC1_True_3D-m4-1	NCGC00015771-12	4		107.941		s-csc-SN12C_3D-m4-1	NCGC00015771-12	4	0.0187	99.847	-7.7292	s-csc-SN12C_A-m4-1	NCGC00015771-12	4		106.964		s-csc-SN12C_True_3D-m4-1	NCGC00015771-12	4	41.7629	89.439	-4.3792
s-csc-PANC1_3D-m4-1	NCGC00015772-13	Ofloxacin	NA	Approved	4		105.372		s-csc-PANC1_A-m4-1	NCGC00015772-13	4	0.003	106.821	-8.5292	s-csc-PANC1_True_3D-m4-1	NCGC00015772-13	4		113.785		s-csc-SN12C_3D-m4-1	NCGC00015772-13	4		110.787		s-csc-SN12C_A-m4-1	NCGC00015772-13	4		117.861		s-csc-SN12C_True_3D-m4-1	NCGC00015772-13	4		103.672
s-csc-PANC1_3D-m4-1	NCGC00015785-04	Progesterone	PGR	Approved	4	33.1734	81.021	-4.4792	s-csc-PANC1_A-m4-1	NCGC00015785-04	-3	33.1734	66.275	-4.4792	s-csc-PANC1_True_3D-m4-1	NCGC00015785-04	4		107.665		s-csc-SN12C_3D-m4-1	NCGC00015785-04	4	18.6548	82.748	-4.7292	s-csc-SN12C_A-m4-1	NCGC00015785-04	4	37.2212	106.503	-4.4292	s-csc-SN12C_True_3D-m4-1	NCGC00015785-04	4	37.2212	85.936	-4.4292
s-csc-PANC1_3D-m4-1	NCGC00015790-02	PD-098059	MAP2K1	Phase II	-2.2	8.3328	45.831	-5.0792	s-csc-PANC1_A-m4-1	NCGC00015790-02	4	37.2212	87.951	-4.4292	s-csc-PANC1_True_3D-m4-1	NCGC00015790-02	-3	20.931	81.174	-4.6792	s-csc-SN12C_3D-m4-1	NCGC00015790-02	4	23.485	90.004	-4.6292	s-csc-SN12C_A-m4-1	NCGC00015790-02	4	0.0187	80.884	-7.7292	s-csc-SN12C_True_3D-m4-1	NCGC00015790-02	4	0.0105	119.748	-7.9792
s-csc-PANC1_3D-m4-1	NCGC00015810-13	Papaverine hydrochloride	PDE10A	Approved	4	1.049	98.402	-5.9792	s-csc-PANC1_A-m4-1	NCGC00015810-13	4	37.2212	84.189	-4.4292	s-csc-PANC1_True_3D-m4-1	NCGC00015810-13	4	2.0931	102.312	-5.6792	s-csc-SN12C_3D-m4-1	NCGC00015810-13	-3	23.485	119.569	-4.6292	s-csc-SN12C_A-m4-1	NCGC00015810-13	4	0.0418	101.831	-7.3792	s-csc-SN12C_True_3D-m4-1	NCGC00015810-13	4		91.447
s-csc-PANC1_3D-m4-1	NCGC00015818-15	Praziquantel	NA	Approved	4		90.933		s-csc-PANC1_A-m4-1	NCGC00015818-15	1.2	0.0012	74.671	-8.9292	s-csc-PANC1_True_3D-m4-1	NCGC00015818-15	4		111.273		s-csc-SN12C_3D-m4-1	NCGC00015818-15	4		100.133		s-csc-SN12C_A-m4-1	NCGC00015818-15	4	3.3173	116.469	-5.4792	s-csc-SN12C_True_3D-m4-1	NCGC00015818-15	4		102.543
s-csc-PANC1_3D-m4-1	NCGC00015819-11	Propafenone hydrochloride	NA	Approved	4	0.001	101.069	-8.9792	s-csc-PANC1_A-m4-1	NCGC00015819-11	4	0.0132	94.737	-7.8792	s-csc-PANC1_True_3D-m4-1	NCGC00015819-11	4		100.087		s-csc-SN12C_3D-m4-1	NCGC00015819-11	4	18.6548	90.888	-4.7292	s-csc-SN12C_A-m4-1	NCGC00015819-11	4	1.8655	98.958	-5.7292	s-csc-SN12C_True_3D-m4-1	NCGC00015819-11	4	0.0209	100.122	-7.6792
s-csc-PANC1_3D-m4-1	NCGC00015823-18	Piroxicam	PTGS1	Approved	4	0.1177	107.876	-6.9292	s-csc-PANC1_A-m4-1	NCGC00015823-18	4	0.0132	135.552	-7.8792	s-csc-PANC1_True_3D-m4-1	NCGC00015823-18	4	0.0037	118.249	-8.4292	s-csc-SN12C_3D-m4-1	NCGC00015823-18	4	33.1734	102.332	-4.4792	s-csc-SN12C_A-m4-1	NCGC00015823-18	4	23.485	85.914	-4.6292	s-csc-SN12C_True_3D-m4-1	NCGC00015823-18	4	0.1177	100.307	-6.9292
s-csc-PANC1_3D-m4-1	NCGC00015830-07	Phenelzine	MAOA	Approved	-3	23.485	39.21	-4.6292	s-csc-PANC1_A-m4-1	NCGC00015830-07	-2.1	18.6548	6.804	-4.7292	s-csc-PANC1_True_3D-m4-1	NCGC00015830-07	-2.4	5.8992	67.795	-5.2292	s-csc-SN12C_3D-m4-1	NCGC00015830-07	4	1.4818	98.278	-5.8292	s-csc-SN12C_A-m4-1	NCGC00015830-07	4	0.001	108.337	-8.9792	s-csc-SN12C_True_3D-m4-1	NCGC00015830-07	4	7.4266	96.173	-5.1292
s-csc-PANC1_3D-m4-1	NCGC00015833-16	Pyrazinamide	FAS	Approved	4		96.316		s-csc-PANC1_A-m4-1	NCGC00015833-16	4		67.542		s-csc-PANC1_True_3D-m4-1	NCGC00015833-16	4	0.0209	99.558	-7.6792	s-csc-SN12C_3D-m4-1	NCGC00015833-16	4		105.393		s-csc-SN12C_A-m4-1	NCGC00015833-16	4	6.619	105.823	-5.1792	s-csc-SN12C_True_3D-m4-1	NCGC00015833-16	4	0.0833	103.306	-7.0792
s-csc-PANC1_3D-m4-1	NCGC00015834-11	Primidone	NA	Approved	4		98.348		s-csc-PANC1_A-m4-1	NCGC00015834-11	4		86.057		s-csc-PANC1_True_3D-m4-1	NCGC00015834-11	4	0.0017	115.95	-8.7792	s-csc-SN12C_3D-m4-1	NCGC00015834-11	4	0.0053	139.972	-8.2792	s-csc-SN12C_A-m4-1	NCGC00015834-11	4	0.0059	108.529	-8.2292	s-csc-SN12C_True_3D-m4-1	NCGC00015834-11	4	4.6859	103.404	-5.3292
s-csc-PANC1_3D-m4-1	NCGC00015840-09	Phloretin	ICAM1	Phase I	-1.2	0.0332	64.048	-7.4792	s-csc-PANC1_A-m4-1	NCGC00015840-09	-1.2	0.0148	69.898	-7.8292	s-csc-PANC1_True_3D-m4-1	NCGC00015840-09	4	0.1663	72.589	-6.7792	s-csc-SN12C_3D-m4-1	NCGC00015840-09	4	0.4176	87.359	-6.3792	s-csc-SN12C_A-m4-1	NCGC00015840-09	4	0.0526	97.073	-7.2792	s-csc-SN12C_True_3D-m4-1	NCGC00015840-09	-1.4	1.3207	87.603	-5.8792
s-csc-PANC1_3D-m4-1	NCGC00015848-04	Tranylcypromine	MAOA	Approved	4		99.865		s-csc-PANC1_A-m4-1	NCGC00015848-04	4		95.665		s-csc-PANC1_True_3D-m4-1	NCGC00015848-04	4	0.0148	97.546	-7.8292	s-csc-SN12C_3D-m4-1	NCGC00015848-04	4		100.846		s-csc-SN12C_A-m4-1	NCGC00015848-04	4	0.0074	108.078	-8.1292	s-csc-SN12C_True_3D-m4-1	NCGC00015848-04	4	0.0332	100.485	-7.4792
s-csc-PANC1_3D-m4-1	NCGC00015856-08	Prochlorperazine	DRD2	Approved	4	26.3506	87.426	-4.5792	s-csc-PANC1_A-m4-1	NCGC00015856-08	-3	26.3506	61.997	-4.5792	s-csc-PANC1_True_3D-m4-1	NCGC00015856-08	4		94.458		s-csc-SN12C_3D-m4-1	NCGC00015856-08	-3	29.5659	65.277	-4.5292	s-csc-SN12C_A-m4-1	NCGC00015856-08	-2.4	1.8655	79.33	-5.7292	s-csc-SN12C_True_3D-m4-1	NCGC00015856-08	4	18.6548	93.417	-4.7292
s-csc-PANC1_3D-m4-1	NCGC00015870-16	Quercetine	CYP75A12	Approved	-2.4	37.2212	72.695	-4.4292	s-csc-PANC1_A-m4-1	NCGC00015870-16	4		62.173		s-csc-PANC1_True_3D-m4-1	NCGC00015870-16	4	33.1734	120.7	-4.4792	s-csc-SN12C_3D-m4-1	NCGC00015870-16	4	0.0066	21.507	-8.1792	s-csc-SN12C_A-m4-1	NCGC00015870-16	4		108.068		s-csc-SN12C_True_3D-m4-1	NCGC00015870-16	4	0.0372	118.975	-7.4292
s-csc-PANC1_3D-m4-1	NCGC00015871-07	Quinidine	CYP2D6	Approved	4		102.405		s-csc-PANC1_A-m4-1	NCGC00015871-07	-3	33.1734	97.398	-4.4792	s-csc-PANC1_True_3D-m4-1	NCGC00015871-07	4		113.484		s-csc-SN12C_3D-m4-1	NCGC00015871-07	4	10.4904	103.054	-4.9792	s-csc-SN12C_A-m4-1	NCGC00015871-07	4	23.485	105.702	-4.6292	s-csc-SN12C_True_3D-m4-1	NCGC00015871-07	4	0.3722	99.919	-6.4292
s-csc-PANC1_3D-m4-1	NCGC00015882-09	Riluzole	GRM1	Approved	-2.4	23.485	72.515	-4.6292	s-csc-PANC1_A-m4-1	NCGC00015882-09	-3	29.5659	73.957	-4.5292	s-csc-PANC1_True_3D-m4-1	NCGC00015882-09	-2.4	23.485	27.825	-4.6292	s-csc-SN12C_3D-m4-1	NCGC00015882-09	-3	26.3506	83.241	-4.5792	s-csc-SN12C_A-m4-1	NCGC00015882-09	4	0.7427	89.021	-6.1292	s-csc-SN12C_True_3D-m4-1	NCGC00015882-09	-2.4	16.6261	80.144	-4.7792
s-csc-PANC1_3D-m4-1	NCGC00015883-08	Risperidone???	DRD2	Approved	4		98.094		s-csc-PANC1_A-m4-1	NCGC00015883-08	4		89.122		s-csc-PANC1_True_3D-m4-1	NCGC00015883-08	4		102.909		s-csc-SN12C_3D-m4-1	NCGC00015883-08	4	20.931	89.26	-4.6792	s-csc-SN12C_A-m4-1	NCGC00015883-08	4		92.26		s-csc-SN12C_True_3D-m4-1	NCGC00015883-08	4	0.0037	104.04	-8.4292
s-csc-PANC1_3D-m4-1	NCGC00015884-09	Rilmenidine	NISCH	Approved	4	1.4818	108.043	-5.8292	s-csc-PANC1_A-m4-1	NCGC00015884-09	4	0.0037	127.018	-8.4292	s-csc-PANC1_True_3D-m4-1	NCGC00015884-09	4	1.3207	86.599	-5.8792	s-csc-SN12C_3D-m4-1	NCGC00015884-09	4	0.0026	105.119	-8.5792	s-csc-SN12C_A-m4-1	NCGC00015884-09	4	1.4818	107.282	-5.8292	s-csc-SN12C_True_3D-m4-1	NCGC00015884-09	4	0.0118	101.938	-7.9292
s-csc-PANC1_3D-m4-1	NCGC00015887-05	Ritodrine hydrochloride	ADRB2	Approved	4		99.856		s-csc-PANC1_A-m4-1	NCGC00015887-05	4	0.0026	96.282	-8.5792	s-csc-PANC1_True_3D-m4-1	NCGC00015887-05	4		107.213		s-csc-SN12C_3D-m4-1	NCGC00015887-05	4		92.688		s-csc-SN12C_A-m4-1	NCGC00015887-05	4	2.6351	107.921	-5.5792	s-csc-SN12C_True_3D-m4-1	NCGC00015887-05	4		112.013
s-csc-PANC1_3D-m4-1	NCGC00015888-04	Reserpine	NA	Approved	4	20.931	89.7	-4.6792	s-csc-PANC1_A-m4-1	NCGC00015888-04	-3	37.2212	65.064	-4.4292	s-csc-PANC1_True_3D-m4-1	NCGC00015888-04	4	1.049	106.772	-5.9792	s-csc-SN12C_3D-m4-1	NCGC00015888-04	-2.4	26.3506	79.033	-4.5792	s-csc-SN12C_A-m4-1	NCGC00015888-04	-3	37.2212	92.968	-4.4292	s-csc-SN12C_True_3D-m4-1	NCGC00015888-04	4	13.2066	99.759	-4.8792
s-csc-PANC1_3D-m4-1	NCGC00015889-10	Raloxifene hydrochloride	ESR1	Approved	4	0.0209	93.872	-7.6792	s-csc-PANC1_A-m4-1	NCGC00015889-10	-2.4	33.1734	23.218	-4.4792	s-csc-PANC1_True_3D-m4-1	NCGC00015889-10	4		104.573		s-csc-SN12C_3D-m4-1	NCGC00015889-10	-2.2	18.6548	59.137	-4.7292	s-csc-SN12C_A-m4-1	NCGC00015889-10	4	20.931	76.002	-4.6792	s-csc-SN12C_True_3D-m4-1	NCGC00015889-10	4	3.3173	100.802	-5.4792
s-csc-PANC1_3D-m4-1	NCGC00015892-07	Rutaecarpine	PTGS2	Preclinical	4	37.2212	79.3	-4.4292	s-csc-PANC1_A-m4-1	NCGC00015892-07	-3	37.2212	37.044	-4.4292	s-csc-PANC1_True_3D-m4-1	NCGC00015892-07	4		96.979		s-csc-SN12C_3D-m4-1	NCGC00015892-07	4	0.0935	97.712	-7.0292	s-csc-SN12C_A-m4-1	NCGC00015892-07	4		99.547		s-csc-SN12C_True_3D-m4-1	NCGC00015892-07	4	0.3722	92.741	-6.4292
s-csc-PANC1_3D-m4-1	NCGC00015897-06	Ranolazine	SCN9A	Approved	4		99.599		s-csc-PANC1_A-m4-1	NCGC00015897-06	4		100.271		s-csc-PANC1_True_3D-m4-1	NCGC00015897-06	4		67.408		s-csc-SN12C_3D-m4-1	NCGC00015897-06	4	0.4176	117.32	-6.3792	s-csc-SN12C_A-m4-1	NCGC00015897-06	4	20.931	120.371	-4.6792	s-csc-SN12C_True_3D-m4-1	NCGC00015897-06	4	5.2576	114.291	-5.2792
s-csc-PANC1_3D-m4-1	NCGC00015898-12	Rolipram	PDE4A	Phase II	4	0.059	106.032	-7.2292	s-csc-PANC1_A-m4-1	NCGC00015898-12	4	1.8655	154.962	-5.7292	s-csc-PANC1_True_3D-m4-1	NCGC00015898-12	4		104.262		s-csc-SN12C_3D-m4-1	NCGC00015898-12	1.2	0.1482	118.531	-6.8292	s-csc-SN12C_A-m4-1	NCGC00015898-12	4	0.8333	119.964	-6.0792	s-csc-SN12C_True_3D-m4-1	NCGC00015898-12	4	11.7704	104.897	-4.9292
s-csc-PANC1_3D-m4-1	NCGC00015917-07	SB-206553	HTR1A	Preclinical	4	0.0053	98.927	-8.2792	s-csc-PANC1_A-m4-1	NCGC00015917-07	4	4.1763	68.344	-5.3792	s-csc-PANC1_True_3D-m4-1	NCGC00015917-07	1.4	0.0209	125.487	-7.6792	s-csc-SN12C_3D-m4-1	NCGC00015917-07	4	9.3495	123.257	-5.0292	s-csc-SN12C_A-m4-1	NCGC00015917-07	4	9.3495	109.889	-5.0292	s-csc-SN12C_True_3D-m4-1	NCGC00015917-07	1.2	0.0209	115.414	-7.6792
s-csc-PANC1_3D-m4-1	NCGC00015918-05	SB-224289	HTR1B	Preclinical	4		100.045		s-csc-PANC1_A-m4-1	NCGC00015918-05	4		107.427		s-csc-PANC1_True_3D-m4-1	NCGC00015918-05	4		77.558		s-csc-SN12C_3D-m4-1	NCGC00015918-05	4	0.059	141.652	-7.2292	s-csc-SN12C_A-m4-1	NCGC00015918-05	4	7.4266	91.389	-5.1292	s-csc-SN12C_True_3D-m4-1	NCGC00015918-05	4		116.485
s-csc-PANC1_3D-m4-1	NCGC00015919-04	Sotalol	ADRB1	Approved	4	4.6859	105.577	-5.3292	s-csc-PANC1_A-m4-1	NCGC00015919-04	1.4	0.0209	118.403	-7.6792	s-csc-PANC1_True_3D-m4-1	NCGC00015919-04	4	23.485	85.181	-4.6292	s-csc-SN12C_3D-m4-1	NCGC00015919-04	4	0.0469	113.899	-7.3292	s-csc-SN12C_A-m4-1	NCGC00015919-04	4	18.6548	133.439	-4.7292	s-csc-SN12C_True_3D-m4-1	NCGC00015919-04	4	0.4176	104.166	-6.3792
s-csc-PANC1_3D-m4-1	NCGC00015924-13	Synephrine	ADRA1A	Phase I	4		102.004		s-csc-PANC1_A-m4-1	NCGC00015924-13	4	4.6859	113.836	-5.3292	s-csc-PANC1_True_3D-m4-1	NCGC00015924-13	4		118.346		s-csc-SN12C_3D-m4-1	NCGC00015924-13	4	0.2957	119.05	-6.5292	s-csc-SN12C_A-m4-1	NCGC00015924-13	4		111.463		s-csc-SN12C_True_3D-m4-1	NCGC00015924-13	4	0.0235	115.011	-7.6292
s-csc-PANC1_3D-m4-1	NCGC00015925-13	Sulfaphenazole	NA	Approved	4	0.0235	111.398	-7.6292	s-csc-PANC1_A-m4-1	NCGC00015925-13	4		104.481		s-csc-PANC1_True_3D-m4-1	NCGC00015925-13	4	1.3207	100.879	-5.8792	s-csc-SN12C_3D-m4-1	NCGC00015925-13	4		104.76		s-csc-SN12C_A-m4-1	NCGC00015925-13	4	2.3485	132.095	-5.6292	s-csc-SN12C_True_3D-m4-1	NCGC00015925-13	4		99.804
s-csc-PANC1_3D-m4-1	NCGC00015937-02	Spermidine	GRIN2A	Preclinical	4	0.3317	100.386	-6.4792	s-csc-PANC1_A-m4-1	NCGC00015937-02	4		67.667		s-csc-PANC1_True_3D-m4-1	NCGC00015937-02	4	0.1482	133.713	-6.8292	s-csc-SN12C_3D-m4-1	NCGC00015937-02	4		91.656		s-csc-SN12C_A-m4-1	NCGC00015937-02	4		110.292		s-csc-SN12C_True_3D-m4-1	NCGC00015937-02	4	0.0833	117.671	-7.0792
s-csc-PANC1_3D-m4-1	NCGC00015950-07	SB-415286	GSK3B	Preclinical	4	3.3173	83.366	-5.4792	s-csc-PANC1_A-m4-1	NCGC00015950-07	4		96.332		s-csc-PANC1_True_3D-m4-1	NCGC00015950-07	4		128.148		s-csc-SN12C_3D-m4-1	NCGC00015950-07	4	29.5659	89.864	-4.5292	s-csc-SN12C_A-m4-1	NCGC00015950-07	-1.4	0.0019	97.748	-8.7292	s-csc-SN12C_True_3D-m4-1	NCGC00015950-07	4	37.2212	76.018	-4.4292
s-csc-PANC1_3D-m4-1	NCGC00015955-09	Salbutamol sulfate	ADRB2	Approved	4	9.3495	96.461	-5.0292	s-csc-PANC1_A-m4-1	NCGC00015955-09	4		107.223		s-csc-PANC1_True_3D-m4-1	NCGC00015955-09	4		100.878		s-csc-SN12C_3D-m4-1	NCGC00015955-09	4	1.6626	100.378	-5.7792	s-csc-SN12C_A-m4-1	NCGC00015955-09	4		120.655		s-csc-SN12C_True_3D-m4-1	NCGC00015955-09	4		110.931
s-csc-PANC1_3D-m4-1	NCGC00015958-02	SP-600125	MAPK8	Preclinical	4	33.1734	88.271	-4.4792	s-csc-PANC1_A-m4-1	NCGC00015958-02	4	1.3207	94.818	-5.8792	s-csc-PANC1_True_3D-m4-1	NCGC00015958-02	4	0.0094	104.145	-8.0292	s-csc-SN12C_3D-m4-1	NCGC00015958-02	4	2.3485	94.773	-5.6292	s-csc-SN12C_A-m4-1	NCGC00015958-02	-2.4	20.931	73.953	-4.6792	s-csc-SN12C_True_3D-m4-1	NCGC00015958-02	4	0.3722	104.622	-6.4292
s-csc-PANC1_3D-m4-1	NCGC00015962-02	SB-202190	MAPK14	Preclinical	4	0.2957	99.529	-6.5292	s-csc-PANC1_A-m4-1	NCGC00015962-02	4	33.1734	85.22	-4.4792	s-csc-PANC1_True_3D-m4-1	NCGC00015962-02	4		107.87		s-csc-SN12C_3D-m4-1	NCGC00015962-02	1.4	0.0209	110.802	-7.6792	s-csc-SN12C_A-m4-1	NCGC00015962-02	4		113.778		s-csc-SN12C_True_3D-m4-1	NCGC00015962-02	1.2	0.0469	121.129	-7.3292
s-csc-PANC1_3D-m4-1	NCGC00015966-03	Levosulpiride	DRD2	Approved	4	0.5258	103.967	-6.2792	s-csc-PANC1_A-m4-1	NCGC00015966-03	4		120.87		s-csc-PANC1_True_3D-m4-1	NCGC00015966-03	4		99.769		s-csc-SN12C_3D-m4-1	NCGC00015966-03	4	0.0662	124.736	-7.1792	s-csc-SN12C_A-m4-1	NCGC00015966-03	-2.4	0.3722	95.329	-6.4292	s-csc-SN12C_True_3D-m4-1	NCGC00015966-03	4		112.884
s-csc-PANC1_3D-m4-1	NCGC00015970-10	Sulindac	NA	Approved	4	2.3485	98.392	-5.6292	s-csc-PANC1_A-m4-1	NCGC00015970-10	-2.4	29.5659	73.695	-4.5292	s-csc-PANC1_True_3D-m4-1	NCGC00015970-10	4		116.463		s-csc-SN12C_3D-m4-1	NCGC00015970-10	4	2.6351	151.087	-5.5792	s-csc-SN12C_A-m4-1	NCGC00015970-10	4	1.4818	128.439	-5.8292	s-csc-SN12C_True_3D-m4-1	NCGC00015970-10	4	1.3207	104.664	-5.8792
s-csc-PANC1_3D-m4-1	NCGC00015977-02	SK&F-89976A	SLC6A1	Preclinical	4		98.407		s-csc-PANC1_A-m4-1	NCGC00015977-02	4	0.0332	91.637	-7.4792	s-csc-PANC1_True_3D-m4-1	NCGC00015977-02	4		104.689		s-csc-SN12C_3D-m4-1	NCGC00015977-02	4		96.261		s-csc-SN12C_A-m4-1	NCGC00015977-02	4		115.693		s-csc-SN12C_True_3D-m4-1	NCGC00015977-02	4	9.3495	99.602	-5.0292
s-csc-PANC1_3D-m4-1	NCGC00015989-16	Thalidomide	TNF	Approved	4	18.6548	99.03	-4.7292	s-csc-PANC1_A-m4-1	NCGC00015989-16	4	9.3495	99.826	-5.0292	s-csc-PANC1_True_3D-m4-1	NCGC00015989-16	4	0.3722	90.27	-6.4292	s-csc-SN12C_3D-m4-1	NCGC00015989-16	4	7.4266	93.881	-5.1292	s-csc-SN12C_A-m4-1	NCGC00015989-16	4	0.0187	63.239	-7.7292	s-csc-SN12C_True_3D-m4-1	NCGC00015989-16	4	0.001	97.267	-8.9792
s-csc-PANC1_3D-m4-1	NCGC00015997-06	Taurine	NA	Approved	4	1.6626	96.194	-5.7792	s-csc-PANC1_A-m4-1	NCGC00015997-06	4		98.684		s-csc-PANC1_True_3D-m4-1	NCGC00015997-06	4		100.595		s-csc-SN12C_3D-m4-1	NCGC00015997-06	4		100.814		s-csc-SN12C_A-m4-1	NCGC00015997-06	4	37.2212	131.052	-4.4292	s-csc-SN12C_True_3D-m4-1	NCGC00015997-06	4		97.13
s-csc-PANC1_3D-m4-1	NCGC00016000-10	Disulfiram	ALDH2	Approved	-1.2	0.0132	2.261	-7.8792	s-csc-PANC1_A-m4-1	NCGC00016000-10	-3	26.3506	1.763	-4.5792	s-csc-PANC1_True_3D-m4-1	NCGC00016000-10	1.3	0.001	22.287	-8.9792	s-csc-SN12C_3D-m4-1	NCGC00016000-10	4		88.982		s-csc-SN12C_A-m4-1	NCGC00016000-10	-2.1	26.3506	4.215	-4.5792	s-csc-SN12C_True_3D-m4-1	NCGC00016000-10	4		98.284
s-csc-PANC1_3D-m4-1	NCGC00016014-08	Tyrphostin B42	JAK2	Preclinical	-2.4	26.3506	78.681	-4.5792	s-csc-PANC1_A-m4-1	NCGC00016014-08	4	2.3485	86.542	-5.6292	s-csc-PANC1_True_3D-m4-1	NCGC00016014-08	4	11.7704	90.461	-4.9292	s-csc-SN12C_3D-m4-1	NCGC00016014-08	4	3.3173	104.081	-5.4792	s-csc-SN12C_A-m4-1	NCGC00016014-08	4		118.997		s-csc-SN12C_True_3D-m4-1	NCGC00016014-08	1.2	0.0012	92.602	-8.9292
s-csc-PANC1_3D-m4-1	NCGC00016017-07	AG-1478	EGFR	Preclinical	4	0.2348	91.198	-6.6292	s-csc-PANC1_A-m4-1	NCGC00016017-07	4	2.0931	115.01	-5.6792	s-csc-PANC1_True_3D-m4-1	NCGC00016017-07	4		96.745		s-csc-SN12C_3D-m4-1	NCGC00016017-07	4	0.0059	106.191	-8.2292	s-csc-SN12C_A-m4-1	NCGC00016017-07	4	0.0209	82.276	-7.6792	s-csc-SN12C_True_3D-m4-1	NCGC00016017-07	4	0.0042	97.761	-8.3792
s-csc-PANC1_3D-m4-1	NCGC00016023-17	Theobromine	PDE4A	Approved	-3	26.3506	3.041	-4.5792	s-csc-PANC1_A-m4-1	NCGC00016023-17	-2.1	29.5659	4.176	-4.5292	s-csc-PANC1_True_3D-m4-1	NCGC00016023-17	-2.1	18.6548	4.765	-4.7292	s-csc-SN12C_3D-m4-1	NCGC00016023-17	-1.1	0.0833	2.396	-7.0792	s-csc-SN12C_A-m4-1	NCGC00016023-17	-3	33.1734	4.877	-4.4792	s-csc-SN12C_True_3D-m4-1	NCGC00016023-17	-2.2	16.6261	62.474	-4.7792
s-csc-PANC1_3D-m4-1	NCGC00016024-06	Taxifolin	NA	phase I	4	1.177	91.123	-5.9292	s-csc-PANC1_A-m4-1	NCGC00016024-06	4	33.1734	65.484	-4.4792	s-csc-PANC1_True_3D-m4-1	NCGC00016024-06	4		96.683		s-csc-SN12C_3D-m4-1	NCGC00016024-06	4	0.0418	95.562	-7.3792	s-csc-SN12C_A-m4-1	NCGC00016024-06	4	20.931	105.777	-4.6792	s-csc-SN12C_True_3D-m4-1	NCGC00016024-06	4		98.215
s-csc-PANC1_3D-m4-1	NCGC00016026-11	Terazosin hydrochloride	ADRA1A	Approved	4		84.975		s-csc-PANC1_A-m4-1	NCGC00016026-11	4	37.2212	81.464	-4.4292	s-csc-PANC1_True_3D-m4-1	NCGC00016026-11	4	26.3506	79.521	-4.5792	s-csc-SN12C_3D-m4-1	NCGC00016026-11	4	0.0066	95.773	-8.1792	s-csc-SN12C_A-m4-1	NCGC00016026-11	4	0.8333	96.101	-6.0792	s-csc-SN12C_True_3D-m4-1	NCGC00016026-11	4		106.145
s-csc-PANC1_3D-m4-1	NCGC00016035-12	Trazodone hydrochloride	ADRA2A	Approved	4		86.457		s-csc-PANC1_A-m4-1	NCGC00016035-12	4	0.003	107.504	-8.5292	s-csc-PANC1_True_3D-m4-1	NCGC00016035-12	4		100.835		s-csc-SN12C_3D-m4-1	NCGC00016035-12	4	29.5659	89.649	-4.5292	s-csc-SN12C_A-m4-1	NCGC00016035-12	4		88.588		s-csc-SN12C_True_3D-m4-1	NCGC00016035-12	4	0.0148	91.266	-7.8292
s-csc-PANC1_3D-m4-1	NCGC00016083-13	Verapamil	DRD2	Approved	4		103.436		s-csc-PANC1_A-m4-1	NCGC00016083-13	4	3.8197	147.05	-5.418	s-csc-PANC1_True_3D-m4-1	NCGC00016083-13	4	27.0412	79.83	-4.568	s-csc-SN12C_3D-m4-1	NCGC00016083-13	-2.4	5.3954	71.831	-5.268	s-csc-SN12C_A-m4-1	NCGC00016083-13	4		121.304		s-csc-SN12C_True_3D-m4-1	NCGC00016083-13	4	0.0762	99.022	-7.118
s-csc-PANC1_3D-m4-1	NCGC00016092-03	WAY-100635	HTR1A	Phase I	4	1.6626	98.526	-5.7792	s-csc-PANC1_A-m4-1	NCGC00016092-03	4		47.275		s-csc-PANC1_True_3D-m4-1	NCGC00016092-03	4	0.0074	125.394	-8.1292	s-csc-SN12C_3D-m4-1	NCGC00016092-03	4	0.0148	94.359	-7.8292	s-csc-SN12C_A-m4-1	NCGC00016092-03	4	0.935	100.341	-6.0292	s-csc-SN12C_True_3D-m4-1	NCGC00016092-03	4		103.725
s-csc-PANC1_3D-m4-1	NCGC00016101-09	Xylometazoline hydrochloride	ADRA2A	Approved	4		97.853		s-csc-PANC1_A-m4-1	NCGC00016101-09	4		95.111		s-csc-PANC1_True_3D-m4-1	NCGC00016101-09	4	4.1763	109.376	-5.3792	s-csc-SN12C_3D-m4-1	NCGC00016101-09	4	0.1482	95.33	-6.8292	s-csc-SN12C_A-m4-1	NCGC00016101-09	4	0.0662	112.343	-7.1792	s-csc-SN12C_True_3D-m4-1	NCGC00016101-09	4	2.0931	117.548	-5.6792
s-csc-PANC1_3D-m4-1	NCGC00016103-06	Lificiguat	HIF1A	Preclinical	4	2.9566	99.284	-5.5292	s-csc-PANC1_A-m4-1	NCGC00016103-06	-2.4	8.3328	83.452	-5.0792	s-csc-PANC1_True_3D-m4-1	NCGC00016103-06	4	13.2066	105.451	-4.8792	s-csc-SN12C_3D-m4-1	NCGC00016103-06	4	16.6261	94.105	-4.7792	s-csc-SN12C_A-m4-1	NCGC00016103-06	4	0.0296	108.518	-7.5292	s-csc-SN12C_True_3D-m4-1	NCGC00016103-06	4	10.4904	96.612	-4.9792
s-csc-PANC1_3D-m4-1	NCGC00016210-06	WIN-55212-2	CNR1	Preclinical	-2.1	26.3506	23.94	-4.5792	s-csc-PANC1_A-m4-1	NCGC00016210-06	-3	33.1734	46.558	-4.4792	s-csc-PANC1_True_3D-m4-1	NCGC00016210-06	4	37.2212	88.751	-4.4292	s-csc-SN12C_3D-m4-1	NCGC00016210-06	-3	29.5659	7.691	-4.5292	s-csc-SN12C_A-m4-1	NCGC00016210-06	-2.1	23.485	23.262	-4.6292	s-csc-SN12C_True_3D-m4-1	NCGC00016210-06	4	41.7629	79.213	-4.3792
s-csc-PANC1_3D-m4-1	NCGC00016229-13	Propylthiouracil	TPO	Approved	4	13.2066	97.595	-4.8792	s-csc-PANC1_A-m4-1	NCGC00016229-13	4	37.2212	88.847	-4.4292	s-csc-PANC1_True_3D-m4-1	NCGC00016229-13	4		100.064		s-csc-SN12C_3D-m4-1	NCGC00016229-13	2.4	0.3722	112.632	-6.4292	s-csc-SN12C_A-m4-1	NCGC00016229-13	-2.4	13.2066	75.314	-4.8792	s-csc-SN12C_True_3D-m4-1	NCGC00016229-13	4	0.0083	119.535	-8.0792
s-csc-PANC1_3D-m4-1	NCGC00016241-11	Furosemide	NA	Approved	4	2.3485	102.928	-5.6292	s-csc-PANC1_A-m4-1	NCGC00016241-11	4	23.485	118.688	-4.6292	s-csc-PANC1_True_3D-m4-1	NCGC00016241-11	4	1.049	98.254	-5.9792	s-csc-SN12C_3D-m4-1	NCGC00016241-11	4		102.367		s-csc-SN12C_A-m4-1	NCGC00016241-11	4		115.841		s-csc-SN12C_True_3D-m4-1	NCGC00016241-11	-2.4	41.7629	98.05	-4.3792
s-csc-PANC1_3D-m4-1	NCGC00016244-14	Isoniazid	NA	Approved	4	6.619	112.02	-5.1792	s-csc-PANC1_A-m4-1	NCGC00016244-14	4		109.071		s-csc-PANC1_True_3D-m4-1	NCGC00016244-14	1.4	0.001	113.788	-8.9792	s-csc-SN12C_3D-m4-1	NCGC00016244-14	4	0.0296	114.834	-7.5292	s-csc-SN12C_A-m4-1	NCGC00016244-14	4		118.47		s-csc-SN12C_True_3D-m4-1	NCGC00016244-14	4	0.2093	117.144	-6.6792
s-csc-PANC1_3D-m4-1	NCGC00016245-01	Scopolamine	NA	Approved	4		102.928		s-csc-PANC1_A-m4-1	NCGC00016245-01	4		103.269		s-csc-PANC1_True_3D-m4-1	NCGC00016245-01	4	0.0056	102.705	-8.2542	s-csc-SN12C_3D-m4-1	NCGC00016245-01	4		112.338		s-csc-SN12C_A-m4-1	NCGC00016245-01	4	3.5142	123.238	-5.4542	s-csc-SN12C_True_3D-m4-1	NCGC00016245-01	4		100.493
s-csc-PANC1_3D-m4-1	NCGC00016246-12	Chlorhexidine	MMP1	Approved	-1.1	9.3495	4.817	-5.0292	s-csc-PANC1_A-m4-1	NCGC00016246-12	-1.1	5.8992	1.258	-5.2292	s-csc-PANC1_True_3D-m4-1	NCGC00016246-12	-2.1	10.4904	3.086	-4.9792	s-csc-SN12C_3D-m4-1	NCGC00016246-12	-1.1	10.4904	3.768	-4.9792	s-csc-SN12C_A-m4-1	NCGC00016246-12	-1.1	10.4904	25.997	-4.9792	s-csc-SN12C_True_3D-m4-1	NCGC00016246-12	-2.2	11.7704	60.833	-4.9292
s-csc-PANC1_3D-m4-1	NCGC00016256-16	Pyrimethamine	DHFR	Approved	4	0.0132	104.635	-7.8792	s-csc-PANC1_A-m4-1	NCGC00016256-16	-1.1	4.6859	26.265	-5.3292	s-csc-PANC1_True_3D-m4-1	NCGC00016256-16	4	0.0021	92.196	-8.6792	s-csc-SN12C_3D-m4-1	NCGC00016256-16	4	0.0026	108.741	-8.5792	s-csc-SN12C_A-m4-1	NCGC00016256-16	-1.2	4.6859	65.95	-5.3292	s-csc-SN12C_True_3D-m4-1	NCGC00016256-16	4	0.0118	111.929	-7.9292
s-csc-PANC1_3D-m4-1	NCGC00016258-07	Menadione	CDC25	Phase I	-2.1	20.931	2.156	-4.6792	s-csc-PANC1_A-m4-1	NCGC00016258-07	-2.1	18.6548	3.879	-4.7292	s-csc-PANC1_True_3D-m4-1	NCGC00016258-07	-3	37.2212	66.607	-4.4292	s-csc-SN12C_3D-m4-1	NCGC00016258-07	4	37.2212	78.415	-4.4292	s-csc-SN12C_A-m4-1	NCGC00016258-07	-3	33.1734	4.048	-4.4792	s-csc-SN12C_True_3D-m4-1	NCGC00016258-07	4	0.0105	100.1	-7.9792
s-csc-PANC1_3D-m4-1	NCGC00016268-09	Niacin	NA	Approved	4	23.485	98.144	-4.6292	s-csc-PANC1_A-m4-1	NCGC00016268-09	-2.4	6.619	139.777	-5.1792	s-csc-PANC1_True_3D-m4-1	NCGC00016268-09	4	6.619	116.425	-5.1792	s-csc-SN12C_3D-m4-1	NCGC00016268-09	4		119.378		s-csc-SN12C_A-m4-1	NCGC00016268-09	4	0.0009	119.573	-9.0292	s-csc-SN12C_True_3D-m4-1	NCGC00016268-09	4		101.165
s-csc-PANC1_3D-m4-1	NCGC00016270-10	Levodopa	NA	Approved	4		104.976		s-csc-PANC1_A-m4-1	NCGC00016270-10	4	0.0037	111.08	-8.4292	s-csc-PANC1_True_3D-m4-1	NCGC00016270-10	4	0.1177	104.373	-6.9292	s-csc-SN12C_3D-m4-1	NCGC00016270-10	4	0.1321	102.966	-6.8792	s-csc-SN12C_A-m4-1	NCGC00016270-10	4	1.049	102.094	-5.9792	s-csc-SN12C_True_3D-m4-1	NCGC00016270-10	4		104.136
s-csc-PANC1_3D-m4-1	NCGC00016285-08	Sulfanilamide	CA1	Biological Testing	4		100.575		s-csc-PANC1_A-m4-1	NCGC00016285-08	4		120.394		s-csc-PANC1_True_3D-m4-1	NCGC00016285-08	4		98.813		s-csc-SN12C_3D-m4-1	NCGC00016285-08	4	13.2066	102.062	-4.8792	s-csc-SN12C_A-m4-1	NCGC00016285-08	4		123.273		s-csc-SN12C_True_3D-m4-1	NCGC00016285-08	4	0.3722	100.018	-6.4292
s-csc-PANC1_3D-m4-1	NCGC00016305-10	Silver sulfadiazine	NA	Approved	4		108.192		s-csc-PANC1_A-m4-1	NCGC00016305-10	2.4	2.6351	102.819	-5.5792	s-csc-PANC1_True_3D-m4-1	NCGC00016305-10	4		129.156		s-csc-SN12C_3D-m4-1	NCGC00016305-10	4	3.7221	110.471	-5.4292	s-csc-SN12C_A-m4-1	NCGC00016305-10	4		124.02		s-csc-SN12C_True_3D-m4-1	NCGC00016305-10	4	0.0833	104.052	-7.0792
s-csc-PANC1_3D-m4-1	NCGC00016306-07	D-Cycloserine	GRIN2A	Approved	4		98.043		s-csc-PANC1_A-m4-1	NCGC00016306-07	4		129.957		s-csc-PANC1_True_3D-m4-1	NCGC00016306-07	4	0.0026	90.59	-8.5792	s-csc-SN12C_3D-m4-1	NCGC00016306-07	4	0.0017	82.814	-8.7792	s-csc-SN12C_A-m4-1	NCGC00016306-07	4	2.0931	113.027	-5.6792	s-csc-SN12C_True_3D-m4-1	NCGC00016306-07	4		101.657
s-csc-PANC1_3D-m4-1	NCGC00016311-16	Phentolamine mesilate	ADRA1A	Approved	4	37.2212	87.41	-4.4292	s-csc-PANC1_A-m4-1	NCGC00016311-16	-3	23.485	53.344	-4.6292	s-csc-PANC1_True_3D-m4-1	NCGC00016311-16	4	9.3495	91.044	-5.0292	s-csc-SN12C_3D-m4-1	NCGC00016311-16	4		93.149		s-csc-SN12C_A-m4-1	NCGC00016311-16	4	16.6261	95.269	-4.7792	s-csc-SN12C_True_3D-m4-1	NCGC00016311-16	4		105.888
s-csc-PANC1_3D-m4-1	NCGC00016332-03	RIBOFLAVIN	NA	Approved	4		106.568		s-csc-PANC1_A-m4-1	NCGC00016332-03	4	0.5258	125.755	-6.2792	s-csc-PANC1_True_3D-m4-1	NCGC00016332-03	4		108.067		s-csc-SN12C_3D-m4-1	NCGC00016332-03	4	2.9566	159.985	-5.5292	s-csc-SN12C_A-m4-1	NCGC00016332-03	4		129.209		s-csc-SN12C_True_3D-m4-1	NCGC00016332-03	4		108.752
s-csc-PANC1_3D-m4-1	NCGC00016345-09	4-methylumbelliferone	NA	Preclinical	4	2.6351	89.594	-5.5792	s-csc-PANC1_A-m4-1	NCGC00016345-09	4	37.2212	113.158	-4.4292	s-csc-PANC1_True_3D-m4-1	NCGC00016345-09	-1.4	0.0833	96.167	-7.0792	s-csc-SN12C_3D-m4-1	NCGC00016345-09	4		101.322		s-csc-SN12C_A-m4-1	NCGC00016345-09	4	37.2212	96.692	-4.4292	s-csc-SN12C_True_3D-m4-1	NCGC00016345-09	4	10.4904	90.713	-4.9792
s-csc-PANC1_3D-m4-1	NCGC00016360-05	Monobenzone	NA	Approved	4	7.4266	101.811	-5.1292	s-csc-PANC1_A-m4-1	NCGC00016360-05	4	4.1763	93.439	-5.3792	s-csc-PANC1_True_3D-m4-1	NCGC00016360-05	4	11.7704	118.261	-4.9292	s-csc-SN12C_3D-m4-1	NCGC00016360-05	4		107.572		s-csc-SN12C_A-m4-1	NCGC00016360-05	4	9.3495	94.713	-5.0292	s-csc-SN12C_True_3D-m4-1	NCGC00016360-05	4	0.2957	108.369	-6.5292
s-csc-PANC1_3D-m4-1	NCGC00016361-13	Acetaminophen	PTGS1	Approved	4		98.475		s-csc-PANC1_A-m4-1	NCGC00016361-13	4		55.846		s-csc-PANC1_True_3D-m4-1	NCGC00016361-13	4	4.1763	93.105	-5.3792	s-csc-SN12C_3D-m4-1	NCGC00016361-13	4		93.63		s-csc-SN12C_A-m4-1	NCGC00016361-13	4	0.2348	102.913	-6.6292	s-csc-SN12C_True_3D-m4-1	NCGC00016361-13	4	7.4266	97.593	-5.1292
s-csc-PANC1_3D-m4-1	NCGC00016364-03	Chlorphenamine maleate	HRH1	Approved	4		107.877		s-csc-PANC1_A-m4-1	NCGC00016364-03	4	0.0166	177.433	-7.7792	s-csc-PANC1_True_3D-m4-1	NCGC00016364-03	4		86.766		s-csc-SN12C_3D-m4-1	NCGC00016364-03	1.2	0.0743	139.856	-7.1292	s-csc-SN12C_A-m4-1	NCGC00016364-03	4		120.504		s-csc-SN12C_True_3D-m4-1	NCGC00016364-03	4		102.801
s-csc-PANC1_3D-m4-1	NCGC00016371-05	Diclofenamide	CA1	Approved	4		105.305		s-csc-PANC1_A-m4-1	NCGC00016371-05	4		109.375		s-csc-PANC1_True_3D-m4-1	NCGC00016371-05	4		92.121		s-csc-SN12C_3D-m4-1	NCGC00016371-05	4	29.5659	104.572	-4.5292	s-csc-SN12C_A-m4-1	NCGC00016371-05	4	0.0264	122.933	-7.5792	s-csc-SN12C_True_3D-m4-1	NCGC00016371-05	4		100.944
s-csc-PANC1_3D-m4-1	NCGC00016375-10	Sulphadimethoxine	NA	Approved	4	0.1321	105.425	-6.8792	s-csc-PANC1_A-m4-1	NCGC00016375-10	4		75.529		s-csc-PANC1_True_3D-m4-1	NCGC00016375-10	4	0.0017	127.821	-8.7792	s-csc-SN12C_3D-m4-1	NCGC00016375-10	4		99.977		s-csc-SN12C_A-m4-1	NCGC00016375-10	4		120.053		s-csc-SN12C_True_3D-m4-1	NCGC00016375-10	4	0.0021	110.24	-8.6792
s-csc-PANC1_3D-m4-1	NCGC00016384-14	Sulfafurazole	NA	Approved	4		104.363		s-csc-PANC1_A-m4-1	NCGC00016384-14	4		129.129		s-csc-PANC1_True_3D-m4-1	NCGC00016384-14	-3	11.7704	102.939	-4.9292	s-csc-SN12C_3D-m4-1	NCGC00016384-14	4		107.669		s-csc-SN12C_A-m4-1	NCGC00016384-14	4	1.177	111.311	-5.9292	s-csc-SN12C_True_3D-m4-1	NCGC00016384-14	4		94.899
s-csc-PANC1_3D-m4-1	NCGC00016388-03	Noscapine	TUBB	Approved	-1.2	0.2957	71.563	-6.5292	s-csc-PANC1_A-m4-1	NCGC00016388-03	-1.2	0.1663	80.25	-6.7792	s-csc-PANC1_True_3D-m4-1	NCGC00016388-03	4		105.659		s-csc-SN12C_3D-m4-1	NCGC00016388-03	-2.4	1.4818	84.301	-5.8292	s-csc-SN12C_A-m4-1	NCGC00016388-03	-1.2	1.049	42.258	-5.9792	s-csc-SN12C_True_3D-m4-1	NCGC00016388-03	4	0.1482	97.288	-6.8292
s-csc-PANC1_3D-m4-1	NCGC00016407-11	Sulfamethizole	NA	Approved	4		96.969		s-csc-PANC1_A-m4-1	NCGC00016407-11	4		80.721		s-csc-PANC1_True_3D-m4-1	NCGC00016407-11	4		99.59		s-csc-SN12C_3D-m4-1	NCGC00016407-11	4	3.3173	106.562	-5.4792	s-csc-SN12C_A-m4-1	NCGC00016407-11	4	37.2212	101.74	-4.4292	s-csc-SN12C_True_3D-m4-1	NCGC00016407-11	4	37.2212	95.36	-4.4292
s-csc-PANC1_3D-m4-1	NCGC00016408-10	Sulfapyridine	NA	Approved	4		111.498		s-csc-PANC1_A-m4-1	NCGC00016408-10	4	0.0833	124.929	-7.0792	s-csc-PANC1_True_3D-m4-1	NCGC00016408-10	4	0.4686	118.779	-6.3292	s-csc-SN12C_3D-m4-1	NCGC00016408-10	4	0.0209	115.776	-7.6792	s-csc-SN12C_A-m4-1	NCGC00016408-10	4		123.548		s-csc-SN12C_True_3D-m4-1	NCGC00016408-10	4	0.0296	118.54	-7.5292
s-csc-PANC1_3D-m4-1	NCGC00016410-18	Thiabendazole	NA	Approved	4		101.252		s-csc-PANC1_A-m4-1	NCGC00016410-18	4		101.943		s-csc-PANC1_True_3D-m4-1	NCGC00016410-18	4		106.097		s-csc-SN12C_3D-m4-1	NCGC00016410-18	4		102.144		s-csc-SN12C_A-m4-1	NCGC00016410-18	4	0.1482	111.34	-6.8292	s-csc-SN12C_True_3D-m4-1	NCGC00016410-18	4	0.0074	102.867	-8.1292
s-csc-PANC1_3D-m4-1	NCGC00016418-14	Methoxsalen	CYP1A2	Approved	4	20.931	86.438	-4.6792	s-csc-PANC1_A-m4-1	NCGC00016418-14	4		105.396		s-csc-PANC1_True_3D-m4-1	NCGC00016418-14	4	0.2635	104.31	-6.5792	s-csc-SN12C_3D-m4-1	NCGC00016418-14	4		100.15		s-csc-SN12C_A-m4-1	NCGC00016418-14	-3	33.1734	3.584	-4.4792	s-csc-SN12C_True_3D-m4-1	NCGC00016418-14	4		99.416
s-csc-PANC1_3D-m4-1	NCGC00016423-14	(-)-Gossypol	BCL2L1	Phase II	-2.1	13.2066	3.837	-4.8792	s-csc-PANC1_A-m4-1	NCGC00016423-14	-2.1	16.6261	9.589	-4.7792	s-csc-PANC1_True_3D-m4-1	NCGC00016423-14	-2.1	20.931	6.92	-4.6792	s-csc-SN12C_3D-m4-1	NCGC00016423-14	-2.1	23.485	3.734	-4.6292	s-csc-SN12C_A-m4-1	NCGC00016423-14	-2.1	29.5659	12.656	-4.5292	s-csc-SN12C_True_3D-m4-1	NCGC00016423-14	-1.1	8.3328	19.248	-5.0792
s-csc-PANC1_3D-m4-1	NCGC00016438-05	Procarbazine hydrochloride	NA	Approved	4	0.0083	97.7	-8.0792	s-csc-PANC1_A-m4-1	NCGC00016438-05	4		112.441		s-csc-PANC1_True_3D-m4-1	NCGC00016438-05	4	5.8992	119.131	-5.2292	s-csc-SN12C_3D-m4-1	NCGC00016438-05	4	0.0264	114.329	-7.5792	s-csc-SN12C_A-m4-1	NCGC00016438-05	4		71.188		s-csc-SN12C_True_3D-m4-1	NCGC00016438-05	4	0.0074	106.274	-8.1292
s-csc-PANC1_3D-m4-1	NCGC00016446-12	Metronidazole	NA	Approved	4	6.619	100.926	-5.1792	s-csc-PANC1_A-m4-1	NCGC00016446-12	4	0.0296	87.538	-7.5292	s-csc-PANC1_True_3D-m4-1	NCGC00016446-12	4		111.153		s-csc-SN12C_3D-m4-1	NCGC00016446-12	4	0.3722	106.112	-6.4292	s-csc-SN12C_A-m4-1	NCGC00016446-12	4	4.1763	121.715	-5.3792	s-csc-SN12C_True_3D-m4-1	NCGC00016446-12	4		105.531
s-csc-PANC1_3D-m4-1	NCGC00016447-02	Proscillaridin	NA	Approved	-1.1	0.0166	3.47	-7.7792	s-csc-PANC1_A-m4-1	NCGC00016447-02	-1.1	0.0059	13.466	-8.2292	s-csc-PANC1_True_3D-m4-1	NCGC00016447-02	-1.1	0.0264	3.973	-7.5792	s-csc-SN12C_3D-m4-1	NCGC00016447-02	-1.2	0.0066	33.235	-8.1792	s-csc-SN12C_A-m4-1	NCGC00016447-02	-1.1	0.0469	20.648	-7.3292	s-csc-SN12C_True_3D-m4-1	NCGC00016447-02	-2.1	0.1321	9.598	-6.8792
s-csc-PANC1_3D-m4-1	NCGC00016456-12	5,7-Dihydroxyflavone	NA	Phase II	4		102.01		s-csc-PANC1_A-m4-1	NCGC00016456-12	4	11.7704	121.783	-4.9292	s-csc-PANC1_True_3D-m4-1	NCGC00016456-12	-2.2	23.485	55.795	-4.6292	s-csc-SN12C_3D-m4-1	NCGC00016456-12	4		109.536		s-csc-SN12C_A-m4-1	NCGC00016456-12	4		99.007		s-csc-SN12C_True_3D-m4-1	NCGC00016456-12	4	2.6351	119.516	-5.5792
s-csc-PANC1_3D-m4-1	NCGC00016457-03	Naringenin	CYP3A4	Preclinical	4		107.819		s-csc-PANC1_A-m4-1	NCGC00016457-03	4	2.6351	112.903	-5.5792	s-csc-PANC1_True_3D-m4-1	NCGC00016457-03	4		112.846		s-csc-SN12C_3D-m4-1	NCGC00016457-03	4	2.3485	108.726	-5.6292	s-csc-SN12C_A-m4-1	NCGC00016457-03	4	11.7704	122.753	-4.9292	s-csc-SN12C_True_3D-m4-1	NCGC00016457-03	4		111.251
s-csc-PANC1_3D-m4-1	NCGC00016463-02	Cytisine	CHRNA3	Approved	4		105.906		s-csc-PANC1_A-m4-1	NCGC00016463-02	4		108.879		s-csc-PANC1_True_3D-m4-1	NCGC00016463-02	4	0.8333	121.305	-6.0792	s-csc-SN12C_3D-m4-1	NCGC00016463-02	4		123.846		s-csc-SN12C_A-m4-1	NCGC00016463-02	4	0.5899	125.182	-6.2292	s-csc-SN12C_True_3D-m4-1	NCGC00016463-02	4		115.212
s-csc-PANC1_3D-m4-1	NCGC00016467-05	Luteolin	PDE4A	Phase I	4	0.0332	85.169	-7.4792	s-csc-PANC1_A-m4-1	NCGC00016467-05	4	0.0019	78.791	-8.7292	s-csc-PANC1_True_3D-m4-1	NCGC00016467-05	4		117.783		s-csc-SN12C_3D-m4-1	NCGC00016467-05	1.4	0.0059	121.519	-8.2292	s-csc-SN12C_A-m4-1	NCGC00016467-05	4	0.0833	98.677	-7.0792	s-csc-SN12C_True_3D-m4-1	NCGC00016467-05	4	0.0094	97.066	-8.0292
s-csc-PANC1_3D-m4-1	NCGC00016480-09	Kaempferol	NA	Preclinical	2.4	18.6548	111.278	-4.7292	s-csc-PANC1_A-m4-1	NCGC00016480-09	1.2	0.8333	123.818	-6.0792	s-csc-PANC1_True_3D-m4-1	NCGC00016480-09	2.2	4.6859	120.34	-5.3292	s-csc-SN12C_3D-m4-1	NCGC00016480-09	2.2	3.3173	148.766	-5.4792	s-csc-SN12C_A-m4-1	NCGC00016480-09	4		97.604		s-csc-SN12C_True_3D-m4-1	NCGC00016480-09	4	20.931	124.792	-4.6792
s-csc-PANC1_3D-m4-1	NCGC00016488-03	Kinetin	NA	Approved	4	18.6548	100.546	-4.7292	s-csc-PANC1_A-m4-1	NCGC00016488-03	4		116.411		s-csc-PANC1_True_3D-m4-1	NCGC00016488-03	1.4	0.001	104.119	-8.9792	s-csc-SN12C_3D-m4-1	NCGC00016488-03	4	20.931	104.263	-4.6792	s-csc-SN12C_A-m4-1	NCGC00016488-03	4		108.031		s-csc-SN12C_True_3D-m4-1	NCGC00016488-03	4		116.006
s-csc-PANC1_3D-m4-1	NCGC00016497-08	Ethionamide	NA	Approved	4		108.594		s-csc-PANC1_A-m4-1	NCGC00016497-08	4	9.3495	104.019	-5.0292	s-csc-PANC1_True_3D-m4-1	NCGC00016497-08	4	0.001	118.35	-8.9792	s-csc-SN12C_3D-m4-1	NCGC00016497-08	4	0.0235	114.874	-7.6292	s-csc-SN12C_A-m4-1	NCGC00016497-08	4		128.934		s-csc-SN12C_True_3D-m4-1	NCGC00016497-08	4		108.194
s-csc-PANC1_3D-m4-1	NCGC00016526-11	Berberine	PTP4A1	Phase I	-2.2	14.818	47.905	-4.8292	s-csc-PANC1_A-m4-1	NCGC00016526-11	-2.2	13.2066	54.276	-4.8792	s-csc-PANC1_True_3D-m4-1	NCGC00016526-11	-2.2	10.4904	60.325	-4.9792	s-csc-SN12C_3D-m4-1	NCGC00016526-11	-2.2	4.6859	61.036	-5.3292	s-csc-SN12C_A-m4-1	NCGC00016526-11	-2.2	20.931	42.979	-4.6792	s-csc-SN12C_True_3D-m4-1	NCGC00016526-11	-1.2	1.177	68.877	-5.9292
s-csc-PANC1_3D-m4-1	NCGC00016530-06	Sulfameter	NA	Approved	4	0.0094	109.522	-8.0292	s-csc-PANC1_A-m4-1	NCGC00016530-06	4	8.3328	117.344	-5.0792	s-csc-PANC1_True_3D-m4-1	NCGC00016530-06	4	0.059	108.795	-7.2292	s-csc-SN12C_3D-m4-1	NCGC00016530-06	4	0.0526	119.942	-7.2792	s-csc-SN12C_A-m4-1	NCGC00016530-06	4		116.376		s-csc-SN12C_True_3D-m4-1	NCGC00016530-06	4	0.0132	120.162	-7.8792
s-csc-PANC1_3D-m4-1	NCGC00016533-14	Sulfamethoxazole	NA	Approved	4	14.818	111.515	-4.8292	s-csc-PANC1_A-m4-1	NCGC00016533-14	4	5.2576	76.164	-5.2792	s-csc-PANC1_True_3D-m4-1	NCGC00016533-14	1.4	0.0187	124.202	-7.7292	s-csc-SN12C_3D-m4-1	NCGC00016533-14	4	0.1049	107.636	-6.9792	s-csc-SN12C_A-m4-1	NCGC00016533-14	4		128.007		s-csc-SN12C_True_3D-m4-1	NCGC00016533-14	4		119.837
s-csc-PANC1_3D-m4-1	NCGC00016543-08	Phenformin hydrochloride	NA	Approved	4	18.6548	86.306	-4.7292	s-csc-PANC1_A-m4-1	NCGC00016543-08	-2.2	16.6261	63.403	-4.7792	s-csc-PANC1_True_3D-m4-1	NCGC00016543-08	4	23.485	77.152	-4.6292	s-csc-SN12C_3D-m4-1	NCGC00016543-08	-2.4	14.818	75.965	-4.8292	s-csc-SN12C_A-m4-1	NCGC00016543-08	-2.4	20.931	81.277	-4.6792	s-csc-SN12C_True_3D-m4-1	NCGC00016543-08	-2.2	23.485	78.353	-4.6292
s-csc-PANC1_3D-m4-1	NCGC00016552-02	7-Aminocephalosporanic acid	NA	Preclinical	4	0.0017	96.002	-8.7792	s-csc-PANC1_A-m4-1	NCGC00016552-02	4	0.3722	88.9	-6.4292	s-csc-PANC1_True_3D-m4-1	NCGC00016552-02	4		115.116		s-csc-SN12C_3D-m4-1	NCGC00016552-02	1.4	0.0019	102.694	-8.7292	s-csc-SN12C_A-m4-1	NCGC00016552-02	4	0.0033	117.876	-8.4792	s-csc-SN12C_True_3D-m4-1	NCGC00016552-02	4		108.674
s-csc-PANC1_3D-m4-1	NCGC00016564-07	Metformin HCl	PRKAA1	Approved	4		94.02		s-csc-PANC1_A-m4-1	NCGC00016564-07	4		117.319		s-csc-PANC1_True_3D-m4-1	NCGC00016564-07	4	0.0017	103.978	-8.7792	s-csc-SN12C_3D-m4-1	NCGC00016564-07	4		104.004		s-csc-SN12C_A-m4-1	NCGC00016564-07	4	37.2212	87.994	-4.4292	s-csc-SN12C_True_3D-m4-1	NCGC00016564-07	4	37.2212	88.951	-4.4292
s-csc-PANC1_3D-m4-1	NCGC00016569-08	Tranexamic acid	SERPINE1	Approved	4		99.643		s-csc-PANC1_A-m4-1	NCGC00016569-08	4	2.3485	102.586	-5.6292	s-csc-PANC1_True_3D-m4-1	NCGC00016569-08	4	18.6548	104.091	-4.7292	s-csc-SN12C_3D-m4-1	NCGC00016569-08	4	0.4176	111.194	-6.3792	s-csc-SN12C_A-m4-1	NCGC00016569-08	4	37.2212	115.902	-4.4292	s-csc-SN12C_True_3D-m4-1	NCGC00016569-08	4		104.049
s-csc-PANC1_3D-m4-1	NCGC00016599-05	Flucytosine	NA	Approved	4	23.485	89.391	-4.6292	s-csc-PANC1_A-m4-1	NCGC00016599-05	4	18.6548	92.196	-4.7292	s-csc-PANC1_True_3D-m4-1	NCGC00016599-05	4		98.965		s-csc-SN12C_3D-m4-1	NCGC00016599-05	4		109.833		s-csc-SN12C_A-m4-1	NCGC00016599-05	4	20.931	95.859	-4.6792	s-csc-SN12C_True_3D-m4-1	NCGC00016599-05	4		92.207
s-csc-PANC1_3D-m4-1	NCGC00016610-08	Tolnaftate	NA	Approved	4	0.0332	102.434	-7.4792	s-csc-PANC1_A-m4-1	NCGC00016610-08	4		84.786		s-csc-PANC1_True_3D-m4-1	NCGC00016610-08	4		110.081		s-csc-SN12C_3D-m4-1	NCGC00016610-08	4	2.6351	92.421	-5.5792	s-csc-SN12C_A-m4-1	NCGC00016610-08	-2.2	18.6548	90.461	-4.7292	s-csc-SN12C_True_3D-m4-1	NCGC00016610-08	4	0.0166	109.271	-7.7792
s-csc-PANC1_3D-m4-1	NCGC00016611-09	Bufexamac	NA	Approved	-3	33.1734	64.977	-4.4792	s-csc-PANC1_A-m4-1	NCGC00016611-09	4	23.485	58.762	-4.6292	s-csc-PANC1_True_3D-m4-1	NCGC00016611-09	4		97.18		s-csc-SN12C_3D-m4-1	NCGC00016611-09	-2.4	20.931	12.056	-4.6792	s-csc-SN12C_A-m4-1	NCGC00016611-09	4		108.891		s-csc-SN12C_True_3D-m4-1	NCGC00016611-09	-1.4	0.0105	89.149	-7.9792
s-csc-PANC1_3D-m4-1	NCGC00016612-04	Sulfadoxine	NA	Approved	4		101.446		s-csc-PANC1_A-m4-1	NCGC00016612-04	4		59.647		s-csc-PANC1_True_3D-m4-1	NCGC00016612-04	4		115.156		s-csc-SN12C_3D-m4-1	NCGC00016612-04	4		81.168		s-csc-SN12C_A-m4-1	NCGC00016612-04	4	11.7704	115.6	-4.9292	s-csc-SN12C_True_3D-m4-1	NCGC00016612-04	4	0.5258	104.481	-6.2792
s-csc-PANC1_3D-m4-1	NCGC00016623-06	Moroxydine	NA	Approved	4		108.205		s-csc-PANC1_A-m4-1	NCGC00016623-06	4		117.922		s-csc-PANC1_True_3D-m4-1	NCGC00016623-06	4	0.1663	93.445	-6.7792	s-csc-SN12C_3D-m4-1	NCGC00016623-06	4		106.863		s-csc-SN12C_A-m4-1	NCGC00016623-06	4	0.003	123.875	-8.5292	s-csc-SN12C_True_3D-m4-1	NCGC00016623-06	4	0.0059	105.347	-8.2292
s-csc-PANC1_3D-m4-1	NCGC00016641-01	Streptomycin sulfate	NA	Approved	4		106.451		s-csc-PANC1_A-m4-1	NCGC00016641-01	4		81.863		s-csc-PANC1_True_3D-m4-1	NCGC00016641-01	4	0.0011	111.494	-8.9743	s-csc-SN12C_3D-m4-1	NCGC00016641-01	4		104.635		s-csc-SN12C_A-m4-1	NCGC00016641-01	4		124.056		s-csc-SN12C_True_3D-m4-1	NCGC00016641-01	4	0.0299	100.626	-7.5243
s-csc-PANC1_3D-m4-1	NCGC00016643-10	Trioxsalen	NA	Approved	-2.4	33.1734	73.294	-4.4792	s-csc-PANC1_A-m4-1	NCGC00016643-10	4	0.0094	52.325	-8.0292	s-csc-PANC1_True_3D-m4-1	NCGC00016643-10	4		111.784		s-csc-SN12C_3D-m4-1	NCGC00016643-10	1.4	0.0019	70.672	-8.7292	s-csc-SN12C_A-m4-1	NCGC00016643-10	-3	20.931	82.088	-4.6792	s-csc-SN12C_True_3D-m4-1	NCGC00016643-10	4	0.935	104.918	-6.0292
s-csc-PANC1_3D-m4-1	NCGC00016645-03	Methacycline hydrochloride	NA		-2.4	23.485	80.723	-4.6292	s-csc-PANC1_A-m4-1	NCGC00016645-03	4	0.1321	101.689	-6.8792	s-csc-PANC1_True_3D-m4-1	NCGC00016645-03	-2.4	18.6548	85.293	-4.7292	s-csc-SN12C_3D-m4-1	NCGC00016645-03	-2.4	18.6548	91.168	-4.7292	s-csc-SN12C_A-m4-1	NCGC00016645-03	-2.4	18.6548	89.675	-4.7292	s-csc-SN12C_True_3D-m4-1	NCGC00016645-03	4	37.2212	93.734	-4.4292
s-csc-PANC1_3D-m4-1	NCGC00016656-01	Vidarabine	NA	Approved	4	0.0083	101.729	-8.0791	s-csc-PANC1_A-m4-1	NCGC00016656-01	4	0.8334	95.528	-6.0791	s-csc-PANC1_True_3D-m4-1	NCGC00016656-01	4	0.2349	90.61	-6.6291	s-csc-SN12C_3D-m4-1	NCGC00016656-01	4		97.055		s-csc-SN12C_A-m4-1	NCGC00016656-01	4	0.0833	96.668	-7.0791	s-csc-SN12C_True_3D-m4-1	NCGC00016656-01	4		109.263
s-csc-PANC1_3D-m4-1	NCGC00016672-04	Halopyramine	HRH1	Preclinical	4		113.584		s-csc-PANC1_A-m4-1	NCGC00016672-04	1.4	0.001	154.376	-8.9792	s-csc-PANC1_True_3D-m4-1	NCGC00016672-04	4	0.0021	92.103	-8.6792	s-csc-SN12C_3D-m4-1	NCGC00016672-04	4	10.4904	34.341	-4.9792	s-csc-SN12C_A-m4-1	NCGC00016672-04	4	37.2212	102.512	-4.4292	s-csc-SN12C_True_3D-m4-1	NCGC00016672-04	1.2	0.0013	105.387	-8.8792
s-csc-PANC1_3D-m4-1	NCGC00016706-05	Parbendazole	TUBB		-1.2	0.0264	67.173	-7.5792	s-csc-PANC1_A-m4-1	NCGC00016706-05	-1.2	0.0074	80.658	-8.1292	s-csc-PANC1_True_3D-m4-1	NCGC00016706-05	4	0.0166	111.065	-7.7792	s-csc-SN12C_3D-m4-1	NCGC00016706-05	-2.4	0.5899	86.485	-6.2292	s-csc-SN12C_A-m4-1	NCGC00016706-05	-2.4	16.6261	42.537	-4.7792	s-csc-SN12C_True_3D-m4-1	NCGC00016706-05	4	20.931	93.345	-4.6792
s-csc-PANC1_3D-m4-1	NCGC00016710-04	Clemastine fumarate	HRH1	Approved	4		101.027		s-csc-PANC1_A-m4-1	NCGC00016710-04	-2.2	23.485	87.02	-4.6292	s-csc-PANC1_True_3D-m4-1	NCGC00016710-04	4	0.0033	89.347	-8.4792	s-csc-SN12C_3D-m4-1	NCGC00016710-04	4	0.0187	122.266	-7.7292	s-csc-SN12C_A-m4-1	NCGC00016710-04	4		99.128		s-csc-SN12C_True_3D-m4-1	NCGC00016710-04	1.1	0.0015	109.36	-8.8292
s-csc-PANC1_3D-m4-1	NCGC00016740-19	Prazosin hydrochloride	ADRA1A	Approved	-3	33.1734	22.699	-4.4792	s-csc-PANC1_A-m4-1	NCGC00016740-19	-2.2	23.485	56.618	-4.6292	s-csc-PANC1_True_3D-m4-1	NCGC00016740-19	4		96.302		s-csc-SN12C_3D-m4-1	NCGC00016740-19	-3	33.1734	21.067	-4.4792	s-csc-SN12C_A-m4-1	NCGC00016740-19	-3	37.2212	49.821	-4.4292	s-csc-SN12C_True_3D-m4-1	NCGC00016740-19	4	37.2212	78.547	-4.4292
s-csc-PANC1_3D-m4-1	NCGC00016752-02	Clindamycin hydrochloride	NA	Approved	4	0.2348	108.403	-6.6292	s-csc-PANC1_A-m4-1	NCGC00016752-02	4	0.1049	124.308	-6.9792	s-csc-PANC1_True_3D-m4-1	NCGC00016752-02	4	6.619	106.116	-5.1792	s-csc-SN12C_3D-m4-1	NCGC00016752-02	4	0.0935	117.226	-7.0292	s-csc-SN12C_A-m4-1	NCGC00016752-02	4	14.818	125.873	-4.8292	s-csc-SN12C_True_3D-m4-1	NCGC00016752-02	4	13.2066	111.785	-4.8792
s-csc-PANC1_3D-m4-1	NCGC00016759-03	Naproxen sodium	PTGS2	Approved	4	3.3173	94.968	-5.4792	s-csc-PANC1_A-m4-1	NCGC00016759-03	4	1.177	67.968	-5.9292	s-csc-PANC1_True_3D-m4-1	NCGC00016759-03	-2.4	5.2576	80.466	-5.2792	s-csc-SN12C_3D-m4-1	NCGC00016759-03	4	0.5899	104.285	-6.2292	s-csc-SN12C_A-m4-1	NCGC00016759-03	-2.4	18.6548	89.994	-4.7292	s-csc-SN12C_True_3D-m4-1	NCGC00016759-03	4		105.576
s-csc-PANC1_3D-m4-1	NCGC00016777-07	Probucol	NA	Approved	4		100.476		s-csc-PANC1_A-m4-1	NCGC00016777-07	4		146.52		s-csc-PANC1_True_3D-m4-1	NCGC00016777-07	4		90.749		s-csc-SN12C_3D-m4-1	NCGC00016777-07	4		16.913		s-csc-SN12C_A-m4-1	NCGC00016777-07	4	46.8587	105.037	-4.3292	s-csc-SN12C_True_3D-m4-1	NCGC00016777-07	4	3.7221	101.338	-5.4292
s-csc-PANC1_3D-m4-1	NCGC00016786-14	Mycophenolic acid	IMPDH1	Approved	-1.2	1.8655	68.9	-5.7292	s-csc-PANC1_A-m4-1	NCGC00016786-14	-2.2	8.3328	61.492	-5.0792	s-csc-PANC1_True_3D-m4-1	NCGC00016786-14	4	9.3495	83.112	-5.0292	s-csc-SN12C_3D-m4-1	NCGC00016786-14	-1.2	1.3207	79.003	-5.8792	s-csc-SN12C_A-m4-1	NCGC00016786-14	-1.2	4.6859	75.409	-5.3292	s-csc-SN12C_True_3D-m4-1	NCGC00016786-14	4	0.4686	95.471	-6.3292
s-csc-PANC1_3D-m4-1	NCGC00016794-14	Gemfibrozil	PPARA	Approved	4	33.1734	94.782	-4.4792	s-csc-PANC1_A-m4-1	NCGC00016794-14	-2.1	26.3506	70.303	-4.5792	s-csc-PANC1_True_3D-m4-1	NCGC00016794-14	4	0.1177	96.957	-6.9292	s-csc-SN12C_3D-m4-1	NCGC00016794-14	4		21.021		s-csc-SN12C_A-m4-1	NCGC00016794-14	4	0.2635	124.813	-6.5792	s-csc-SN12C_True_3D-m4-1	NCGC00016794-14	1.1	0.0012	114.468	-8.9292
s-csc-PANC1_3D-m4-1	NCGC00016797-04	Amoxicillin sodium	NA	Approved	4		100.951		s-csc-PANC1_A-m4-1	NCGC00016797-04	4		82.832		s-csc-PANC1_True_3D-m4-1	NCGC00016797-04	4	14.818	87.887	-4.8292	s-csc-SN12C_3D-m4-1	NCGC00016797-04	4		101.344		s-csc-SN12C_A-m4-1	NCGC00016797-04	4	16.6261	105.115	-4.7792	s-csc-SN12C_True_3D-m4-1	NCGC00016797-04	4	11.7704	101	-4.9292
s-csc-PANC1_3D-m4-1	NCGC00016806-12	Mebendazole	TUBB	Approved	-2.4	0.8333	75.794	-6.0792	s-csc-PANC1_A-m4-1	NCGC00016806-12	-1.2	0.5899	51.927	-6.2292	s-csc-PANC1_True_3D-m4-1	NCGC00016806-12	4	23.485	130.617	-4.6292	s-csc-SN12C_3D-m4-1	NCGC00016806-12	4	2.0931	84.737	-5.6792	s-csc-SN12C_A-m4-1	NCGC00016806-12	-2.4	3.3173	81.952	-5.4792	s-csc-SN12C_True_3D-m4-1	NCGC00016806-12	4	13.2066	116.038	-4.8792
s-csc-PANC1_3D-m4-1	NCGC00016831-04	Buflomedil hydrochloride	NA	Approved	4		99.497		s-csc-PANC1_A-m4-1	NCGC00016831-04	4	1.177	99.04	-5.9292	s-csc-PANC1_True_3D-m4-1	NCGC00016831-04	4	0.5258	114.98	-6.2792	s-csc-SN12C_3D-m4-1	NCGC00016831-04	4	37.2212	98.889	-4.4292	s-csc-SN12C_A-m4-1	NCGC00016831-04	4	0.935	102.427	-6.0292	s-csc-SN12C_True_3D-m4-1	NCGC00016831-04	4		103.696
s-csc-PANC1_3D-m4-1	NCGC00016855-11	Fenbendazole	NA		-1.2	2.0931	45.755	-5.6792	s-csc-PANC1_A-m4-1	NCGC00016855-11	-2.2	3.3173	62.771	-5.4792	s-csc-PANC1_True_3D-m4-1	NCGC00016855-11	-1.2	1.6626	76.713	-5.7792	s-csc-SN12C_3D-m4-1	NCGC00016855-11	-2.2	11.7704	72.884	-4.9292	s-csc-SN12C_A-m4-1	NCGC00016855-11	-2.2	5.8992	57.396	-5.2292	s-csc-SN12C_True_3D-m4-1	NCGC00016855-11	4	46.8587	81.654	-4.3292
s-csc-PANC1_3D-m4-1	NCGC00016868-11	Acemetacin	PTGS1	Approved	4	9.3495	86.046	-5.0292	s-csc-PANC1_A-m4-1	NCGC00016868-11	4		93.622		s-csc-PANC1_True_3D-m4-1	NCGC00016868-11	-1.4	0.1049	106.109	-6.9792	s-csc-SN12C_3D-m4-1	NCGC00016868-11	4		115.512		s-csc-SN12C_A-m4-1	NCGC00016868-11	4	0.001	124.734	-8.9792	s-csc-SN12C_True_3D-m4-1	NCGC00016868-11	4		88.314
s-csc-PANC1_3D-m4-1	NCGC00016872-09	Ticlopidine hydrochloride	P2RY12	Approved	4		102.763		s-csc-PANC1_A-m4-1	NCGC00016872-09	4		91.201		s-csc-PANC1_True_3D-m4-1	NCGC00016872-09	4	0.001	107.327	-8.9792	s-csc-SN12C_3D-m4-1	NCGC00016872-09	4		99.602		s-csc-SN12C_A-m4-1	NCGC00016872-09	4		109.289		s-csc-SN12C_True_3D-m4-1	NCGC00016872-09	4		104.84
s-csc-PANC1_3D-m4-1	NCGC00016879-07	Torasemide	NA	Approved	4		100.343		s-csc-PANC1_A-m4-1	NCGC00016879-07	-1.4	0.001	116.45	-8.9792	s-csc-PANC1_True_3D-m4-1	NCGC00016879-07	4	9.3495	85.665	-5.0292	s-csc-SN12C_3D-m4-1	NCGC00016879-07	4		106.98		s-csc-SN12C_A-m4-1	NCGC00016879-07	4	0.2957	124.2	-6.5292	s-csc-SN12C_True_3D-m4-1	NCGC00016879-07	4		101.088
s-csc-PANC1_3D-m4-1	NCGC00016889-05	Tenoxicam	NA	Approved	4		106.086		s-csc-PANC1_A-m4-1	NCGC00016889-05	-1.2	0.0047	79.986	-8.3292	s-csc-PANC1_True_3D-m4-1	NCGC00016889-05	1.2	0.0023	110.144	-8.6292	s-csc-SN12C_3D-m4-1	NCGC00016889-05	-1.2	0.0105	50.933	-7.9792	s-csc-SN12C_A-m4-1	NCGC00016889-05	4		132.698		s-csc-SN12C_True_3D-m4-1	NCGC00016889-05	4		106.007
s-csc-PANC1_3D-m4-1	NCGC00016899-04	S-(+)-Rolipram	PDE4A	Approved	4	13.2066	103.533	-4.8792	s-csc-PANC1_A-m4-1	NCGC00016899-04	-1.2	3.7221	86.68	-5.4292	s-csc-PANC1_True_3D-m4-1	NCGC00016899-04	4		122.558		s-csc-SN12C_3D-m4-1	NCGC00016899-04	1.4	0.0418	115.369	-7.3792	s-csc-SN12C_A-m4-1	NCGC00016899-04	-3	11.7704	116.648	-4.9292	s-csc-SN12C_True_3D-m4-1	NCGC00016899-04	4	0.0019	114.66	-8.7292
s-csc-PANC1_3D-m4-1	NCGC00016916-12	Norfloxacin	TOP2B	Approved	4		92.071		s-csc-PANC1_A-m4-1	NCGC00016916-12	4	0.2957	108.113	-6.5292	s-csc-PANC1_True_3D-m4-1	NCGC00016916-12	-1.4	0.0015	112.315	-8.8292	s-csc-SN12C_3D-m4-1	NCGC00016916-12	4		101.262		s-csc-SN12C_A-m4-1	NCGC00016916-12	4	0.0469	61.855	-7.3292	s-csc-SN12C_True_3D-m4-1	NCGC00016916-12	4	0.0166	101.319	-7.7792
s-csc-PANC1_3D-m4-1	NCGC00016925-10	Omeprazole	ABCC3	Approved	4	0.4686	88.927	-6.3292	s-csc-PANC1_A-m4-1	NCGC00016925-10	-3	33.1734	135.052	-4.4792	s-csc-PANC1_True_3D-m4-1	NCGC00016925-10	4	37.2212	62.378	-4.4292	s-csc-SN12C_3D-m4-1	NCGC00016925-10	4	6.619	63.399	-5.1792	s-csc-SN12C_A-m4-1	NCGC00016925-10	4	8.3328	133.319	-5.0792	s-csc-SN12C_True_3D-m4-1	NCGC00016925-10	1.4	0.0023	108.73	-8.6292
s-csc-PANC1_3D-m4-1	NCGC00016927-10	Enoxacin	NA	Approved	4	0.0023	106.819	-8.6292	s-csc-PANC1_A-m4-1	NCGC00016927-10	1.4	0.0021	122.803	-8.6792	s-csc-PANC1_True_3D-m4-1	NCGC00016927-10	4		123.038		s-csc-SN12C_3D-m4-1	NCGC00016927-10	4	0.0187	103.66	-7.7292	s-csc-SN12C_A-m4-1	NCGC00016927-10	4	0.0042	111.264	-8.3792	s-csc-SN12C_True_3D-m4-1	NCGC00016927-10	4	0.0012	107.191	-8.9292
s-csc-PANC1_3D-m4-1	NCGC00016936-03	Aztreonam	NA	Approved	4	0.1177	101.753	-6.9292	s-csc-PANC1_A-m4-1	NCGC00016936-03	4		123.676		s-csc-PANC1_True_3D-m4-1	NCGC00016936-03	4		92.114		s-csc-SN12C_3D-m4-1	NCGC00016936-03	4	0.0083	103.703	-8.0792	s-csc-SN12C_A-m4-1	NCGC00016936-03	4		113.554		s-csc-SN12C_True_3D-m4-1	NCGC00016936-03	4	4.1763	102.617	-5.3792
s-csc-PANC1_3D-m4-1	NCGC00016959-07	Ciprofloxacin	TOP2B	Approved	4		85.697		s-csc-PANC1_A-m4-1	NCGC00016959-07	4	0.4686	114.013	-6.3292	s-csc-PANC1_True_3D-m4-1	NCGC00016959-07	1.2	0.0037	95.996	-8.4292	s-csc-SN12C_3D-m4-1	NCGC00016959-07	4	1.177	104.345	-5.9292	s-csc-SN12C_A-m4-1	NCGC00016959-07	4	0.1049	142.538	-6.9792	s-csc-SN12C_True_3D-m4-1	NCGC00016959-07	4		106.832
s-csc-PANC1_3D-m4-1	NCGC00016960-03	Glimepiride	NA	Approved	4	29.5659	115.327	-4.5292	s-csc-PANC1_A-m4-1	NCGC00016960-03	4	0.0037	138.217	-8.4292	s-csc-PANC1_True_3D-m4-1	NCGC00016960-03	4		118.505		s-csc-SN12C_3D-m4-1	NCGC00016960-03	4	0.4176	62.148	-6.3792	s-csc-SN12C_A-m4-1	NCGC00016960-03	4		104.992		s-csc-SN12C_True_3D-m4-1	NCGC00016960-03	4		104.227
s-csc-PANC1_3D-m4-1	NCGC00016973-03	Letrozole	CYP19A1	Approved	-3	18.6548	64.166	-4.7292	s-csc-PANC1_A-m4-1	NCGC00016973-03	-2.1	20.931	26.677	-4.6792	s-csc-PANC1_True_3D-m4-1	NCGC00016973-03	-2.4	11.7704	82.356	-4.9292	s-csc-SN12C_3D-m4-1	NCGC00016973-03	4	20.931	92.437	-4.6792	s-csc-SN12C_A-m4-1	NCGC00016973-03	-2.4	14.818	90.352	-4.8292	s-csc-SN12C_True_3D-m4-1	NCGC00016973-03	4		93.375
s-csc-PANC1_3D-m4-1	NCGC00016978-05	Repaglinide	NA	Approved	4		101.02		s-csc-PANC1_A-m4-1	NCGC00016978-05	4	0.0418	108.069	-7.3792	s-csc-PANC1_True_3D-m4-1	NCGC00016978-05	4		106.509		s-csc-SN12C_3D-m4-1	NCGC00016978-05	4	0.0118	109.673	-7.9292	s-csc-SN12C_A-m4-1	NCGC00016978-05	1.4	1.177	121.451	-5.9292	s-csc-SN12C_True_3D-m4-1	NCGC00016978-05	4		107.721
s-csc-PANC1_3D-m4-1	NCGC00016991-06	Proparacaine	NA	Approved	4	0.0105	102.883	-7.9792	s-csc-PANC1_A-m4-1	NCGC00016991-06	4	37.2212	88.739	-4.4292	s-csc-PANC1_True_3D-m4-1	NCGC00016991-06	4	0.935	87.219	-6.0292	s-csc-SN12C_3D-m4-1	NCGC00016991-06	1.4	0.0074	152.28	-8.1292	s-csc-SN12C_A-m4-1	NCGC00016991-06	-2.2	14.818	84.175	-4.8292	s-csc-SN12C_True_3D-m4-1	NCGC00016991-06	4		112.238
s-csc-PANC1_3D-m4-1	NCGC00016994-16	Camptothecin	TOP1	Approved	-1.1	0.0935	19.195	-7.0292	s-csc-PANC1_A-m4-1	NCGC00016994-16	-1.1	0.4686	34.803	-6.3292	s-csc-PANC1_True_3D-m4-1	NCGC00016994-16	-1.2	2.3485	52.232	-5.6292	s-csc-SN12C_3D-m4-1	NCGC00016994-16	-1.1	0.059	37.819	-7.2292	s-csc-SN12C_A-m4-1	NCGC00016994-16	-1.2	0.2348	36.458	-6.6292	s-csc-SN12C_True_3D-m4-1	NCGC00016994-16	-2.2	1.4818	60.847	-5.8292
s-csc-PANC1_3D-m4-1	NCGC00017112-11	Ciclopirox	NA	Approved	-2.4	2.3485	21.921	-5.6292	s-csc-PANC1_A-m4-1	NCGC00017112-11	-2.1	5.8992	18.318	-5.2292	s-csc-PANC1_True_3D-m4-1	NCGC00017112-11	-2.3	14.818	16.005	-4.8292	s-csc-SN12C_3D-m4-1	NCGC00017112-11	-2.2	16.6261	53.077	-4.7792	s-csc-SN12C_A-m4-1	NCGC00017112-11	-2.4	0.6619	105.143	-6.1792	s-csc-SN12C_True_3D-m4-1	NCGC00017112-11	-2.4	5.8992	27.281	-5.2292
s-csc-PANC1_3D-m4-1	NCGC00017156-01	Cefoperazone sodium	NA	Approved	4		105.653		s-csc-PANC1_A-m4-1	NCGC00017156-01	4	4.2233	104.345	-5.3743	s-csc-PANC1_True_3D-m4-1	NCGC00017156-01	4		92.84		s-csc-SN12C_3D-m4-1	NCGC00017156-01	4	0.0011	102.84	-8.9743	s-csc-SN12C_A-m4-1	NCGC00017156-01	4	0.0669	120.516	-7.1743	s-csc-SN12C_True_3D-m4-1	NCGC00017156-01	4		109.55
s-csc-PANC1_3D-m4-1	NCGC00017159-08	Curcumin	NFKB1	Phase III	-3	67.9245	22.755	-4.168	s-csc-PANC1_A-m4-1	NCGC00017159-08	-2.2	42.8575	42.995	-4.368	s-csc-PANC1_True_3D-m4-1	NCGC00017159-08	4	0.0605	109.287	-7.218	s-csc-SN12C_3D-m4-1	NCGC00017159-08	-3	67.9245	36.731	-4.168	s-csc-SN12C_A-m4-1	NCGC00017159-08	-3	67.9245	34.436	-4.168	s-csc-SN12C_True_3D-m4-1	NCGC00017159-08	4	76.2126	89.544	-4.118
s-csc-PANC1_3D-m4-1	NCGC00017223-03	Ursolic acid	STAT3	Preclinical	-3	67.9245	4.091	-4.168	s-csc-PANC1_A-m4-1	NCGC00017223-03	-2.1	30.3408	7.248	-4.518	s-csc-PANC1_True_3D-m4-1	NCGC00017223-03	4	0.0076	108.458	-8.118	s-csc-SN12C_3D-m4-1	NCGC00017223-03	-3	48.0869	40.247	-4.318	s-csc-SN12C_A-m4-1	NCGC00017223-03	-2.1	48.0869	4.586	-4.318	s-csc-SN12C_True_3D-m4-1	NCGC00017223-03	4		106.57
s-csc-PANC1_3D-m4-1	NCGC00017236-08	Baicalein	CYP2C9	Preclinical	-3	37.2212	66.695	-4.4292	s-csc-PANC1_A-m4-1	NCGC00017236-08	4	26.3506	100.738	-4.5792	s-csc-PANC1_True_3D-m4-1	NCGC00017236-08	4	2.9566	107.959	-5.5292	s-csc-SN12C_3D-m4-1	NCGC00017236-08	4	29.5659	103.355	-4.5292	s-csc-SN12C_A-m4-1	NCGC00017236-08	4		78.381		s-csc-SN12C_True_3D-m4-1	NCGC00017236-08	4		114.01
s-csc-PANC1_3D-m4-1	NCGC00017244-05	Enoxolone	NA	Approved	4		99.944		s-csc-PANC1_A-m4-1	NCGC00017244-05	4	1.3207	73.688	-5.8792	s-csc-PANC1_True_3D-m4-1	NCGC00017244-05	4		108.945		s-csc-SN12C_3D-m4-1	NCGC00017244-05	4		85.356		s-csc-SN12C_A-m4-1	NCGC00017244-05	4	0.935	114.244	-6.0292	s-csc-SN12C_True_3D-m4-1	NCGC00017244-05	4		101.703
s-csc-PANC1_3D-m4-1	NCGC00017245-12	Ellagic acid	AKR1B1	Preclinical	-2.4	23.485	67.86	-4.6292	s-csc-PANC1_A-m4-1	NCGC00017245-12	4	0.0105	68.29	-7.9792	s-csc-PANC1_True_3D-m4-1	NCGC00017245-12	4	18.6548	83.971	-4.7292	s-csc-SN12C_3D-m4-1	NCGC00017245-12	4	3.7221	96.452	-5.4292	s-csc-SN12C_A-m4-1	NCGC00017245-12	4		112.953		s-csc-SN12C_True_3D-m4-1	NCGC00017245-12	4		91.01
s-csc-PANC1_3D-m4-1	NCGC00017248-10	Embelin	XIAP	Preclinical	-2.2	23.485	34.539	-4.6292	s-csc-PANC1_A-m4-1	NCGC00017248-10	-2.1	16.6261	20.643	-4.7792	s-csc-PANC1_True_3D-m4-1	NCGC00017248-10	4	37.2212	92.347	-4.4292	s-csc-SN12C_3D-m4-1	NCGC00017248-10	-2.4	37.2212	77.989	-4.4292	s-csc-SN12C_A-m4-1	NCGC00017248-10	4	37.2212	57.945	-4.4292	s-csc-SN12C_True_3D-m4-1	NCGC00017248-10	4	0.0935	92.911	-7.0292
s-csc-PANC1_3D-m4-1	NCGC00017254-02	Cyanein	GBF1	Preclinical	-2.4	0.0132	10.926	-7.8792	s-csc-PANC1_A-m4-1	NCGC00017254-02	-1.2	0.0105	33.982	-7.9792	s-csc-PANC1_True_3D-m4-1	NCGC00017254-02	-1.1	0.0094	28.443	-8.0292	s-csc-SN12C_3D-m4-1	NCGC00017254-02	4		2.91		s-csc-SN12C_A-m4-1	NCGC00017254-02	4		2.098		s-csc-SN12C_True_3D-m4-1	NCGC00017254-02	-1.1	0.0166	7.263	-7.7792
s-csc-PANC1_3D-m4-1	NCGC00017256-08	Galantamine hydrobromide	ACHE	Approved	4	20.931	99.928	-4.6792	s-csc-PANC1_A-m4-1	NCGC00017256-08	4	4.6859	107.763	-5.3292	s-csc-PANC1_True_3D-m4-1	NCGC00017256-08	4		99.978		s-csc-SN12C_3D-m4-1	NCGC00017256-08	4	23.485	104.183	-4.6292	s-csc-SN12C_A-m4-1	NCGC00017256-08	4	0.0047	122.177	-8.3292	s-csc-SN12C_True_3D-m4-1	NCGC00017256-08	4	29.5659	96.093	-4.5292
s-csc-PANC1_3D-m4-1	NCGC00017269-06	Formononetin	MAOA	Preclinical	-1.4	0.5899	92.038	-6.2292	s-csc-PANC1_A-m4-1	NCGC00017269-06	4		107.764		s-csc-PANC1_True_3D-m4-1	NCGC00017269-06	4		109.523		s-csc-SN12C_3D-m4-1	NCGC00017269-06	4	1.049	94.413	-5.9792	s-csc-SN12C_A-m4-1	NCGC00017269-06	4		111.161		s-csc-SN12C_True_3D-m4-1	NCGC00017269-06	4	0.003	109.05	-8.5292
s-csc-PANC1_3D-m4-1	NCGC00017280-22	Tretinoin	RORB	Approved	-2.4	11.7704	90.072	-4.9292	s-csc-PANC1_A-m4-1	NCGC00017280-22	-1.2	3.7221	74.593	-5.4292	s-csc-PANC1_True_3D-m4-1	NCGC00017280-22	4	23.485	84.617	-4.6292	s-csc-SN12C_3D-m4-1	NCGC00017280-22	4	23.485	88.565	-4.6292	s-csc-SN12C_A-m4-1	NCGC00017280-22	-2.4	18.6548	66.356	-4.7292	s-csc-SN12C_True_3D-m4-1	NCGC00017280-22	4	37.2212	87.871	-4.4292
s-csc-PANC1_3D-m4-1	NCGC00017312-03	Uridine	NA	Phase II	4	9.3495	101.004	-5.0292	s-csc-PANC1_A-m4-1	NCGC00017312-03	4	0.2348	106.888	-6.6292	s-csc-PANC1_True_3D-m4-1	NCGC00017312-03	4		89.543		s-csc-SN12C_3D-m4-1	NCGC00017312-03	4	26.3506	98.796	-4.5792	s-csc-SN12C_A-m4-1	NCGC00017312-03	4	37.2212	103.911	-4.4292	s-csc-SN12C_True_3D-m4-1	NCGC00017312-03	4	3.3173	95.92	-5.4792
s-csc-PANC1_3D-m4-1	NCGC00017323-07	Tetracycline hydrochloride	NA	Approved	4	20.931	95.574	-4.6792	s-csc-PANC1_A-m4-1	NCGC00017323-07	4	13.2066	77.251	-4.8792	s-csc-PANC1_True_3D-m4-1	NCGC00017323-07	4	0.0019	108.826	-8.7292	s-csc-SN12C_3D-m4-1	NCGC00017323-07	4	13.2066	86.713	-4.8792	s-csc-SN12C_A-m4-1	NCGC00017323-07	4	23.485	93.194	-4.6292	s-csc-SN12C_True_3D-m4-1	NCGC00017323-07	4	23.485	92.067	-4.6292
s-csc-PANC1_3D-m4-1	NCGC00017324-08	Simvastatin	HMGCR	Approved	4	26.3506	78.36	-4.5792	s-csc-PANC1_A-m4-1	NCGC00017324-08	-2.4	16.6261	54.826	-4.7792	s-csc-PANC1_True_3D-m4-1	NCGC00017324-08	4	0.4176	114.378	-6.3792	s-csc-SN12C_3D-m4-1	NCGC00017324-08	-2.4	7.4266	87.606	-5.1292	s-csc-SN12C_A-m4-1	NCGC00017324-08	-2.2	11.7704	37.045	-4.9292	s-csc-SN12C_True_3D-m4-1	NCGC00017324-08	4	13.2066	104.8	-4.8792
s-csc-PANC1_3D-m4-1	NCGC00017337-15	Capsaicin	NFKB1	Approved	4	18.6548	86.355	-4.7292	s-csc-PANC1_A-m4-1	NCGC00017337-15	4	23.485	81.727	-4.6292	s-csc-PANC1_True_3D-m4-1	NCGC00017337-15	4	0.3317	105.01	-6.4792	s-csc-SN12C_3D-m4-1	NCGC00017337-15	4	37.2212	93.239	-4.4292	s-csc-SN12C_A-m4-1	NCGC00017337-15	4		89.608		s-csc-SN12C_True_3D-m4-1	NCGC00017337-15	4	0.0132	101.05	-7.8792
s-csc-PANC1_3D-m4-1	NCGC00017338-05	Antimycin A	NA	Preclinical	-1.4	0.0935	44.156	-7.0292	s-csc-PANC1_A-m4-1	NCGC00017338-05	-1.2	0.0526	37.481	-7.2792	s-csc-PANC1_True_3D-m4-1	NCGC00017338-05	-1.2	0.0209	47.075	-7.6792	s-csc-SN12C_3D-m4-1	NCGC00017338-05	-1.2	0.0118	50.232	-7.9292	s-csc-SN12C_A-m4-1	NCGC00017338-05	-1.2	0.059	78.119	-7.2292	s-csc-SN12C_True_3D-m4-1	NCGC00017338-05	-1.2	0.0118	74.847	-7.9292
s-csc-PANC1_3D-m4-1	NCGC00017344-06	Fisetin	SIRT1	Preclinical	-3	23.485	63.265	-4.6292	s-csc-PANC1_A-m4-1	NCGC00017344-06	4	20.931	97.616	-4.6792	s-csc-PANC1_True_3D-m4-1	NCGC00017344-06	4	1.177	104.39	-5.9292	s-csc-SN12C_3D-m4-1	NCGC00017344-06	-3	37.2212	68.068	-4.4292	s-csc-SN12C_A-m4-1	NCGC00017344-06	-3	23.485	89.724	-4.6292	s-csc-SN12C_True_3D-m4-1	NCGC00017344-06	4	4.6859	118.426	-5.3292
s-csc-PANC1_3D-m4-1	NCGC00017352-23	Resveratrol	PTGS2	Phase II/III	4		100.111		s-csc-PANC1_A-m4-1	NCGC00017352-23	4	0.4176	59.672	-6.3792	s-csc-PANC1_True_3D-m4-1	NCGC00017352-23	4	3.3173	108.209	-5.4792	s-csc-SN12C_3D-m4-1	NCGC00017352-23	-2.4	18.6548	65.122	-4.7292	s-csc-SN12C_A-m4-1	NCGC00017352-23	-2.4	37.2212	92.782	-4.4292	s-csc-SN12C_True_3D-m4-1	NCGC00017352-23	4		109.886
s-csc-PANC1_3D-m4-1	NCGC00017354-06	Spectinomycin hydrochloride	NA	Approved	-1.1	0.6619	0.778	-6.1792	s-csc-PANC1_A-m4-1	NCGC00017354-06	-1.1	0.0662	0.737	-7.1792	s-csc-PANC1_True_3D-m4-1	NCGC00017354-06	-1.1	1.049	-0.2	-5.9792	s-csc-SN12C_3D-m4-1	NCGC00017354-06	-2.4	18.6548	81.379	-4.7292	s-csc-SN12C_A-m4-1	NCGC00017354-06	-1.1	7.4266	2.529	-5.1292	s-csc-SN12C_True_3D-m4-1	NCGC00017354-06	4		103.331
s-csc-PANC1_3D-m4-1	NCGC00017358-14	Rotenone	NDUFAF1	Preclinical	-1.2	0.6619	61.227	-6.1792	s-csc-PANC1_A-m4-1	NCGC00017358-14	-1.2	0.1865	28.696	-6.7292	s-csc-PANC1_True_3D-m4-1	NCGC00017358-14	-1.2	0.2348	82.437	-6.6292	s-csc-SN12C_3D-m4-1	NCGC00017358-14	-1.2	0.2957	53.02	-6.5292	s-csc-SN12C_A-m4-1	NCGC00017358-14	-2.2	1.6626	79.585	-5.7792	s-csc-SN12C_True_3D-m4-1	NCGC00017358-14	-1.2	0.2093	48.606	-6.6792
s-csc-PANC1_3D-m4-1	NCGC00017363-10	cycloheximide	GSK3B	Approved	-1.2	0.5899	36.914	-6.2292	s-csc-PANC1_A-m4-1	NCGC00017363-10	-1.2	0.2957	43.448	-6.5292	s-csc-PANC1_True_3D-m4-1	NCGC00017363-10	-1.2	0.4686	74.132	-6.3292	s-csc-SN12C_3D-m4-1	NCGC00017363-10	-2.1	4.1763	19.109	-5.3792	s-csc-SN12C_A-m4-1	NCGC00017363-10	-1.2	0.2635	31.639	-6.5792	s-csc-SN12C_True_3D-m4-1	NCGC00017363-10	-1.2	1.4818	60.352	-5.8292
s-csc-PANC1_3D-m4-1	NCGC00017364-14	Caffeic acid	NA	Preclinical	-3	23.485	64.196	-4.6292	s-csc-PANC1_A-m4-1	NCGC00017364-14	-2.2	16.6261	0.475	-4.7792	s-csc-PANC1_True_3D-m4-1	NCGC00017364-14	4	0.0015	92.185	-8.8292	s-csc-SN12C_3D-m4-1	NCGC00017364-14	4	0.0662	40.666	-7.1792	s-csc-SN12C_A-m4-1	NCGC00017364-14	4	29.5659	100.161	-4.5292	s-csc-SN12C_True_3D-m4-1	NCGC00017364-14	4	20.931	94.528	-4.6792
s-csc-PANC1_3D-m4-1	NCGC00017369-10	Biochanin A	NA	Preclinical	4		98.612		s-csc-PANC1_A-m4-1	NCGC00017369-10	2.4	2.6351	109.226	-5.5792	s-csc-PANC1_True_3D-m4-1	NCGC00017369-10	4	0.0074	94.814	-8.1292	s-csc-SN12C_3D-m4-1	NCGC00017369-10	4	0.0118	145.382	-7.9292	s-csc-SN12C_A-m4-1	NCGC00017369-10	4	0.0066	104.83	-8.1792	s-csc-SN12C_True_3D-m4-1	NCGC00017369-10	4	0.0053	112.788	-8.2792
s-csc-PANC1_3D-m4-1	NCGC00017376-10	Tetrandrine	NA	Preclinical	-2.2	16.6261	58.455	-4.7792	s-csc-PANC1_A-m4-1	NCGC00017376-10	-1.2	8.3328	88.752	-5.0792	s-csc-PANC1_True_3D-m4-1	NCGC00017376-10	-2.4	14.818	56.505	-4.8292	s-csc-SN12C_3D-m4-1	NCGC00017376-10	-1.2	5.8992	74.792	-5.2292	s-csc-SN12C_A-m4-1	NCGC00017376-10	4	5.8992	85.462	-5.2292	s-csc-SN12C_True_3D-m4-1	NCGC00017376-10	-1.2	9.3495	48.785	-5.0292
s-csc-PANC1_3D-m4-1	NCGC00017394-08	G-Strophanthin	NKAIN1	Preclinical	-1.1	0.0105	9.535	-7.9792	s-csc-PANC1_A-m4-1	NCGC00017394-08	-1.1	0.0132	29.632	-7.8792	s-csc-PANC1_True_3D-m4-1	NCGC00017394-08	-1.1	0.0148	6.526	-7.8292	s-csc-SN12C_3D-m4-1	NCGC00017394-08	-1.1	0.0047	39.14	-8.3292	s-csc-SN12C_A-m4-1	NCGC00017394-08	-1.1	0.0264	35.696	-7.5792	s-csc-SN12C_True_3D-m4-1	NCGC00017394-08	4	0.1049	48.588	-6.9792
s-csc-PANC1_3D-m4-1	NCGC00018099-10	Dyphylline	NA	Approved	4	0.0037	104.896	-8.4292	s-csc-PANC1_A-m4-1	NCGC00018099-10	4		115.918		s-csc-PANC1_True_3D-m4-1	NCGC00018099-10	-3	10.4904	109.184	-4.9792	s-csc-SN12C_3D-m4-1	NCGC00018099-10	4		118.226		s-csc-SN12C_A-m4-1	NCGC00018099-10	4		130.764		s-csc-SN12C_True_3D-m4-1	NCGC00018099-10	4	0.0019	105.455	-8.7292
s-csc-PANC1_3D-m4-1	NCGC00018100-02	Fasudil hydrochloride	ROCK1	Approved	4	0.1177	107.172	-6.9292	s-csc-PANC1_A-m4-1	NCGC00018100-02	4		95.423		s-csc-PANC1_True_3D-m4-1	NCGC00018100-02	4		107.744		s-csc-SN12C_3D-m4-1	NCGC00018100-02	4	0.1049	108.62	-6.9792	s-csc-SN12C_A-m4-1	NCGC00018100-02	4	0.0066	95.849	-8.1792	s-csc-SN12C_True_3D-m4-1	NCGC00018100-02	4	4.1763	114.718	-5.3792
s-csc-PANC1_3D-m4-1	NCGC00018102-06	Flunarizine hydrochloride	NA	Approved	4	5.2576	90.734	-5.2792	s-csc-PANC1_A-m4-1	NCGC00018102-06	-1.4	1.3207	131.635	-5.8792	s-csc-PANC1_True_3D-m4-1	NCGC00018102-06	4	26.3506	62.517	-4.5792	s-csc-SN12C_3D-m4-1	NCGC00018102-06	-2.4	20.931	107.37	-4.6792	s-csc-SN12C_A-m4-1	NCGC00018102-06	4		111.449		s-csc-SN12C_True_3D-m4-1	NCGC00018102-06	4	0.0037	95.473	-8.4292
s-csc-PANC1_3D-m4-1	NCGC00018117-23	Theophyllamine	ADORA1	Approved	4	18.6548	97.57	-4.7292	s-csc-PANC1_A-m4-1	NCGC00018117-23	4	0.0833	53.244	-7.0792	s-csc-PANC1_True_3D-m4-1	NCGC00018117-23	4	1.6626	107.222	-5.7792	s-csc-SN12C_3D-m4-1	NCGC00018117-23	4	0.0118	72.763	-7.9292	s-csc-SN12C_A-m4-1	NCGC00018117-23	4	0.0059	118.375	-8.2292	s-csc-SN12C_True_3D-m4-1	NCGC00018117-23	4		108.864
s-csc-PANC1_3D-m4-1	NCGC00018139-08	Ipriflavone	NA	Approved	4	29.5659	93.72	-4.5292	s-csc-PANC1_A-m4-1	NCGC00018139-08	4	41.7629	97.583	-4.3792	s-csc-PANC1_True_3D-m4-1	NCGC00018139-08	4	2.9566	103.444	-5.5292	s-csc-SN12C_3D-m4-1	NCGC00018139-08	-2.4	18.6548	81.66	-4.7292	s-csc-SN12C_A-m4-1	NCGC00018139-08	4	11.7704	102.618	-4.9292	s-csc-SN12C_True_3D-m4-1	NCGC00018139-08	4	9.3495	91.076	-5.0292
s-csc-PANC1_3D-m4-1	NCGC00018153-09	Dienestrol	ESR1	Approved	4	0.0047	96.686	-8.3292	s-csc-PANC1_A-m4-1	NCGC00018153-09	4	14.818	74.486	-4.8292	s-csc-PANC1_True_3D-m4-1	NCGC00018153-09	1.4	1.8655	99.981	-5.7292	s-csc-SN12C_3D-m4-1	NCGC00018153-09	4	6.619	125.972	-5.1792	s-csc-SN12C_A-m4-1	NCGC00018153-09	4	0.0105	106.173	-7.9792	s-csc-SN12C_True_3D-m4-1	NCGC00018153-09	4	2.6351	100.572	-5.5792
s-csc-PANC1_3D-m4-1	NCGC00018157-11	Flurbiprofen	NA	Approved	4		90.591		s-csc-PANC1_A-m4-1	NCGC00018157-11	4		92.624		s-csc-PANC1_True_3D-m4-1	NCGC00018157-11	4	8.3328	93.304	-5.0792	s-csc-SN12C_3D-m4-1	NCGC00018157-11	4	0.8333	128.96	-6.0792	s-csc-SN12C_A-m4-1	NCGC00018157-11	4	1.049	95.414	-5.9792	s-csc-SN12C_True_3D-m4-1	NCGC00018157-11	4		99.629
s-csc-PANC1_3D-m4-1	NCGC00018158-08	Doxazosin mesylate	ADRA1A	Approved	4	7.4266	94.922	-5.1292	s-csc-PANC1_A-m4-1	NCGC00018158-08	4		90.991		s-csc-PANC1_True_3D-m4-1	NCGC00018158-08	4	0.1049	100.122	-6.9792	s-csc-SN12C_3D-m4-1	NCGC00018158-08	4	14.818	95.976	-4.8292	s-csc-SN12C_A-m4-1	NCGC00018158-08	4	1.177	119.919	-5.9292	s-csc-SN12C_True_3D-m4-1	NCGC00018158-08	4	0.2957	100.575	-6.5292
s-csc-PANC1_3D-m4-1	NCGC00018172-08	Indapamide	CA7	Approved	4	0.3722	110.181	-6.4292	s-csc-PANC1_A-m4-1	NCGC00018172-08	4		103.094		s-csc-PANC1_True_3D-m4-1	NCGC00018172-08	4	1.177	109.977	-5.9292	s-csc-SN12C_3D-m4-1	NCGC00018172-08	4	20.931	107.337	-4.6792	s-csc-SN12C_A-m4-1	NCGC00018172-08	4	11.7704	118.125	-4.9292	s-csc-SN12C_True_3D-m4-1	NCGC00018172-08	4		101.069
s-csc-PANC1_3D-m4-1	NCGC00018176-04	Estrone	NA		4	0.0166	100.143	-7.7792	s-csc-PANC1_A-m4-1	NCGC00018176-04	4	1.3207	119.46	-5.8792	s-csc-PANC1_True_3D-m4-1	NCGC00018176-04	4		98.993		s-csc-SN12C_3D-m4-1	NCGC00018176-04	4	5.2576	95.067	-5.2792	s-csc-SN12C_A-m4-1	NCGC00018176-04	4	2.9566	108.975	-5.5292	s-csc-SN12C_True_3D-m4-1	NCGC00018176-04	4		96.093
s-csc-PANC1_3D-m4-1	NCGC00018181-13	Nalidixic acid	NA	Approved	4		107.496		s-csc-PANC1_A-m4-1	NCGC00018181-13	4		134.463		s-csc-PANC1_True_3D-m4-1	NCGC00018181-13	4		100.848		s-csc-SN12C_3D-m4-1	NCGC00018181-13	4	0.0037	108.917	-8.4292	s-csc-SN12C_A-m4-1	NCGC00018181-13	4	0.1321	126.526	-6.8792	s-csc-SN12C_True_3D-m4-1	NCGC00018181-13	4	4.1763	104.619	-5.3792
s-csc-PANC1_3D-m4-1	NCGC00018185-07	Tranilast	TNF	Approved	-1.4	0.0833	95.258	-7.0792	s-csc-PANC1_A-m4-1	NCGC00018185-07	4		107.072		s-csc-PANC1_True_3D-m4-1	NCGC00018185-07	4		97.892		s-csc-SN12C_3D-m4-1	NCGC00018185-07	4	0.7427	97.676	-6.1292	s-csc-SN12C_A-m4-1	NCGC00018185-07	4	0.8333	124.993	-6.0792	s-csc-SN12C_True_3D-m4-1	NCGC00018185-07	4	18.6548	92.497	-4.7292
s-csc-PANC1_3D-m4-1	NCGC00018193-06	Fluvoxamine maleate	HTR1A	Approved	4	37.2212	93.113	-4.4292	s-csc-PANC1_A-m4-1	NCGC00018193-06	-2.4	20.931	104.526	-4.6792	s-csc-PANC1_True_3D-m4-1	NCGC00018193-06	4	0.3722	97.241	-6.4292	s-csc-SN12C_3D-m4-1	NCGC00018193-06	4	20.931	84.708	-4.6792	s-csc-SN12C_A-m4-1	NCGC00018193-06	4	3.7221	95.616	-5.4292	s-csc-SN12C_True_3D-m4-1	NCGC00018193-06	-2.2	23.485	74.956	-4.6292
s-csc-PANC1_3D-m4-1	NCGC00018199-06	Rhein	NA	Phase I	-2.2	42.8575	68.542	-4.368	s-csc-PANC1_A-m4-1	NCGC00018199-06	-2.2	38.1968	34.128	-4.418	s-csc-PANC1_True_3D-m4-1	NCGC00018199-06	4	30.3408	94.908	-4.518	s-csc-SN12C_3D-m4-1	NCGC00018199-06	-2.2	38.1968	73.417	-4.418	s-csc-SN12C_A-m4-1	NCGC00018199-06	-2.2	38.1968	68.647	-4.418	s-csc-SN12C_True_3D-m4-1	NCGC00018199-06	4	42.8575	87.451	-4.368
s-csc-PANC1_3D-m4-1	NCGC00018204-11	Vinpocetine	PDE1	Approved	-3	33.1734	57.524	-4.4792	s-csc-PANC1_A-m4-1	NCGC00018204-11	-2.1	26.3506	4.061	-4.5792	s-csc-PANC1_True_3D-m4-1	NCGC00018204-11	4	37.2212	57.31	-4.4292	s-csc-SN12C_3D-m4-1	NCGC00018204-11	-3	29.5659	4.696	-4.5292	s-csc-SN12C_A-m4-1	NCGC00018204-11	-3	29.5659	3.988	-4.5292	s-csc-SN12C_True_3D-m4-1	NCGC00018204-11	4	37.2212	93.933	-4.4292
s-csc-PANC1_3D-m4-1	NCGC00018218-03	Edaravone	NA	Approved	4	0.8333	99.627	-6.0792	s-csc-PANC1_A-m4-1	NCGC00018218-03	4	0.0042	71.648	-8.3792	s-csc-PANC1_True_3D-m4-1	NCGC00018218-03	4	0.4686	104.268	-6.3292	s-csc-SN12C_3D-m4-1	NCGC00018218-03	4	0.003	95.368	-8.5292	s-csc-SN12C_A-m4-1	NCGC00018218-03	4	0.3317	110.381	-6.4792	s-csc-SN12C_True_3D-m4-1	NCGC00018218-03	4	0.0066	94.193	-8.1792
s-csc-PANC1_3D-m4-1	NCGC00018238-08	Oxibendazole	NA	Phase III	-1.2	0.0148	76.431	-7.8292	s-csc-PANC1_A-m4-1	NCGC00018238-08	-1.2	0.0083	72.766	-8.0792	s-csc-PANC1_True_3D-m4-1	NCGC00018238-08	4		99.548		s-csc-SN12C_3D-m4-1	NCGC00018238-08	4	0.0418	79.353	-7.3792	s-csc-SN12C_A-m4-1	NCGC00018238-08	4	0.0053	50.211	-8.2792	s-csc-SN12C_True_3D-m4-1	NCGC00018238-08	4		102.978
s-csc-PANC1_3D-m4-1	NCGC00018248-08	Meloxicam	PTGS1	Approved	4		108.16		s-csc-PANC1_A-m4-1	NCGC00018248-08	4	0.0332	142.853	-7.4792	s-csc-PANC1_True_3D-m4-1	NCGC00018248-08	4		98.12		s-csc-SN12C_3D-m4-1	NCGC00018248-08	4	1.3207	84.915	-5.8792	s-csc-SN12C_A-m4-1	NCGC00018248-08	4	18.6548	105.637	-4.7292	s-csc-SN12C_True_3D-m4-1	NCGC00018248-08	4		101.308
s-csc-PANC1_3D-m4-1	NCGC00018257-07	Methocarbamol	NA	Approved	4	1.049	102.193	-5.9792	s-csc-PANC1_A-m4-1	NCGC00018257-07	1.4	0.0009	123.34	-9.0292	s-csc-PANC1_True_3D-m4-1	NCGC00018257-07	1.4	0.0166	95.659	-7.7792	s-csc-SN12C_3D-m4-1	NCGC00018257-07	4		106.055		s-csc-SN12C_A-m4-1	NCGC00018257-07	4	0.2957	114.332	-6.5292	s-csc-SN12C_True_3D-m4-1	NCGC00018257-07	4	0.0026	113.958	-8.5792
s-csc-PANC1_3D-m4-1	NCGC00018258-09	Econazole nitrate	NA	Approved	-2.4	20.931	83.39	-4.6792	s-csc-PANC1_A-m4-1	NCGC00018258-09	-3	23.485	66.601	-4.6292	s-csc-PANC1_True_3D-m4-1	NCGC00018258-09	4	0.4686	106.464	-6.3292	s-csc-SN12C_3D-m4-1	NCGC00018258-09	-3	18.6548	80.322	-4.7292	s-csc-SN12C_A-m4-1	NCGC00018258-09	4	5.2576	99.508	-5.2792	s-csc-SN12C_True_3D-m4-1	NCGC00018258-09	4		97.478
s-csc-PANC1_3D-m4-1	NCGC00018261-05	Perhexiline	NA	Approved	-3	33.1734	70.043	-4.4792	s-csc-PANC1_A-m4-1	NCGC00018261-05	-2.1	23.485	3.989	-4.6292	s-csc-PANC1_True_3D-m4-1	NCGC00018261-05	4		101.741		s-csc-SN12C_3D-m4-1	NCGC00018261-05	-3	37.2212	67.19	-4.4292	s-csc-SN12C_A-m4-1	NCGC00018261-05	-2.1	20.931	5.967	-4.6792	s-csc-SN12C_True_3D-m4-1	NCGC00018261-05	4	0.001	107.324	-8.9792
s-csc-PANC1_3D-m4-1	NCGC00018276-03	Famotidine	HRH2	Approved	4	0.0013	107.606	-8.8792	s-csc-PANC1_A-m4-1	NCGC00018276-03	4		134.226		s-csc-PANC1_True_3D-m4-1	NCGC00018276-03	4		88.641		s-csc-SN12C_3D-m4-1	NCGC00018276-03	4		18.637		s-csc-SN12C_A-m4-1	NCGC00018276-03	4	11.7704	120.055	-4.9292	s-csc-SN12C_True_3D-m4-1	NCGC00018276-03	4	0.0059	107.522	-8.2292
s-csc-PANC1_3D-m4-1	NCGC00018294-06	Miconazole nitrate	CYP19A1	Approved	-2.2	23.485	33.075	-4.6292	s-csc-PANC1_A-m4-1	NCGC00018294-06	-3	26.3506	32.416	-4.5792	s-csc-PANC1_True_3D-m4-1	NCGC00018294-06	4	11.7704	80.571	-4.9292	s-csc-SN12C_3D-m4-1	NCGC00018294-06	-2.2	20.931	51.817	-4.6792	s-csc-SN12C_A-m4-1	NCGC00018294-06	-3	33.1734	59.983	-4.4792	s-csc-SN12C_True_3D-m4-1	NCGC00018294-06	-2.2	20.931	37.452	-4.6792
s-csc-PANC1_3D-m4-1	NCGC00018296-08	Meclizine hydrochloride	NR1I3	Approved	-2.2	20.931	41.035	-4.6792	s-csc-PANC1_A-m4-1	NCGC00018296-08	-2.2	26.3506	37.605	-4.5792	s-csc-PANC1_True_3D-m4-1	NCGC00018296-08	4		80.285		s-csc-SN12C_3D-m4-1	NCGC00018296-08	-2.2	23.485	51.058	-4.6292	s-csc-SN12C_A-m4-1	NCGC00018296-08	4	8.3328	90.508	-5.0792	s-csc-SN12C_True_3D-m4-1	NCGC00018296-08	-2.4	20.931	70.179	-4.6792
s-csc-PANC1_3D-m4-1	NCGC00018302-08	Trichlormethiazide	NA	Approved	4	6.619	112.905	-5.1792	s-csc-PANC1_A-m4-1	NCGC00018302-08	4	1.049	116.478	-5.9792	s-csc-PANC1_True_3D-m4-1	NCGC00018302-08	4	9.3495	118.214	-5.0292	s-csc-SN12C_3D-m4-1	NCGC00018302-08	4	0.0042	114.515	-8.3792	s-csc-SN12C_A-m4-1	NCGC00018302-08	4	9.3495	127.722	-5.0292	s-csc-SN12C_True_3D-m4-1	NCGC00018302-08	4	1.177	110.472	-5.9292
s-csc-PANC1_3D-m4-1	NCGC00021146-06	Ketanserin	HTR2A	Approved	4	0.0148	97.57	-7.8292	s-csc-PANC1_A-m4-1	NCGC00021146-06	4	0.0042	116.801	-8.3792	s-csc-PANC1_True_3D-m4-1	NCGC00021146-06	4	2.3485	94.727	-5.6292	s-csc-SN12C_3D-m4-1	NCGC00021146-06	4	4.1763	106.337	-5.3792	s-csc-SN12C_A-m4-1	NCGC00021146-06	4	4.1763	135.189	-5.3792	s-csc-SN12C_True_3D-m4-1	NCGC00021146-06	4	2.6351	101.262	-5.5792
s-csc-PANC1_3D-m4-1	NCGC00021191-05	Cortisone acetate	NA	Approved	4		89.968		s-csc-PANC1_A-m4-1	NCGC00021191-05	4		107.16		s-csc-PANC1_True_3D-m4-1	NCGC00021191-05	4	2.3485	105.982	-5.6292	s-csc-SN12C_3D-m4-1	NCGC00021191-05	4		100.87		s-csc-SN12C_A-m4-1	NCGC00021191-05	4		106.148		s-csc-SN12C_True_3D-m4-1	NCGC00021191-05	4	2.6351	109.389	-5.5792
s-csc-PANC1_3D-m4-1	NCGC00021301-04	Fluocinolone acetonide	NA	Approved	4	37.2212	96.052	-4.4292	s-csc-PANC1_A-m4-1	NCGC00021301-04	4	1.049	90.899	-5.9792	s-csc-PANC1_True_3D-m4-1	NCGC00021301-04	-2.4	0.3317	98.995	-6.4792	s-csc-SN12C_3D-m4-1	NCGC00021301-04	4	23.485	91.877	-4.6292	s-csc-SN12C_A-m4-1	NCGC00021301-04	-1.2	0.0053	85.8	-8.2792	s-csc-SN12C_True_3D-m4-1	NCGC00021301-04	4	0.001	111.119	-8.9792
s-csc-PANC1_3D-m4-1	NCGC00021305-08	Sirolimus	MTOR	Approved	4	37.2212	56.612	-4.4292	s-csc-PANC1_A-m4-1	NCGC00021305-08	4	37.2212	80.363	-4.4292	s-csc-PANC1_True_3D-m4-1	NCGC00021305-08	4	13.2066	81.619	-4.8792	s-csc-SN12C_3D-m4-1	NCGC00021305-08	-3	37.2212	16.411	-4.4292	s-csc-SN12C_A-m4-1	NCGC00021305-08	4		67.926		s-csc-SN12C_True_3D-m4-1	NCGC00021305-08	4		94.15
s-csc-PANC1_3D-m4-1	NCGC00021336-09	Diclofenac sodium	PTGS1	Approved	4		101.396		s-csc-PANC1_A-m4-1	NCGC00021336-09	4	23.485	75.982	-4.6292	s-csc-PANC1_True_3D-m4-1	NCGC00021336-09	4	0.1177	121.227	-6.9292	s-csc-SN12C_3D-m4-1	NCGC00021336-09	4	0.0118	122.143	-7.9292	s-csc-SN12C_A-m4-1	NCGC00021336-09	4	20.931	94.207	-4.6792	s-csc-SN12C_True_3D-m4-1	NCGC00021336-09	4		102.433
s-csc-PANC1_3D-m4-1	NCGC00021569-08	Enalapril maleate	ACE	Approved	4	33.1734	90.583	-4.4792	s-csc-PANC1_A-m4-1	NCGC00021569-08	4	0.001	73.35	-8.9792	s-csc-PANC1_True_3D-m4-1	NCGC00021569-08	4	11.7704	111.501	-4.9292	s-csc-SN12C_3D-m4-1	NCGC00021569-08	4	0.0132	68.271	-7.8792	s-csc-SN12C_A-m4-1	NCGC00021569-08	4	8.3328	119.833	-5.0792	s-csc-SN12C_True_3D-m4-1	NCGC00021569-08	4		113.413
s-csc-PANC1_3D-m4-1	NCGC00021925-04	Prednisolone acetate	NA	Approved	4		106.578		s-csc-PANC1_A-m4-1	NCGC00021925-04	4		91.968		s-csc-PANC1_True_3D-m4-1	NCGC00021925-04	4		101.869		s-csc-SN12C_3D-m4-1	NCGC00021925-04	4	0.0023	111.097	-8.6292	s-csc-SN12C_A-m4-1	NCGC00021925-04	-1.2	0.1177	91.94	-6.9292	s-csc-SN12C_True_3D-m4-1	NCGC00021925-04	4	0.0042	108.68	-8.3792
s-csc-PANC1_3D-m4-1	NCGC00022001-14	Podofilox	IGFR1	Approved	1.4	0.0166	84.633	-7.7792	s-csc-PANC1_A-m4-1	NCGC00022001-14	4	0.0372	98.084	-7.4292	s-csc-PANC1_True_3D-m4-1	NCGC00022001-14	1.4	0.0042	108.51	-8.3792	s-csc-SN12C_3D-m4-1	NCGC00022001-14	4		85.577		s-csc-SN12C_A-m4-1	NCGC00022001-14	4		94.56		s-csc-SN12C_True_3D-m4-1	NCGC00022001-14	4	0.4176	93.182	-6.3792
s-csc-PANC1_3D-m4-1	NCGC00022037-06	Medroxyprogesterone acetate	PGR	Approved	-3	26.3506	51.537	-4.5792	s-csc-PANC1_A-m4-1	NCGC00022037-06	-3	29.5659	42.607	-4.5292	s-csc-PANC1_True_3D-m4-1	NCGC00022037-06	4	37.2212	82.27	-4.4292	s-csc-SN12C_3D-m4-1	NCGC00022037-06	-2.4	18.6548	63.326	-4.7292	s-csc-SN12C_A-m4-1	NCGC00022037-06	-2.4	37.2212	87.476	-4.4292	s-csc-SN12C_True_3D-m4-1	NCGC00022037-06	1.2	0.0017	100.18	-8.7792
s-csc-PANC1_3D-m4-1	NCGC00022398-06	Fluocinonide	NA	Approved	4	8.3328	96.134	-5.0792	s-csc-PANC1_A-m4-1	NCGC00022398-06	4	0.0332	110.818	-7.4792	s-csc-PANC1_True_3D-m4-1	NCGC00022398-06	4		106.24		s-csc-SN12C_3D-m4-1	NCGC00022398-06	4	0.0132	123.081	-7.8792	s-csc-SN12C_A-m4-1	NCGC00022398-06	-2.4	0.0026	97.923	-8.5792	s-csc-SN12C_True_3D-m4-1	NCGC00022398-06	4	0.0053	123.534	-8.2792
s-csc-PANC1_3D-m4-1	NCGC00022567-08	Cladribine	ADA	Approved	-1.2	2.9566	61.034	-5.5292	s-csc-PANC1_A-m4-1	NCGC00022567-08	4	0.0526	83.728	-7.2792	s-csc-PANC1_True_3D-m4-1	NCGC00022567-08	1.4	0.1177	100.325	-6.9292	s-csc-SN12C_3D-m4-1	NCGC00022567-08	-1.2	1.4818	66.059	-5.8292	s-csc-SN12C_A-m4-1	NCGC00022567-08	-1.2	1.6626	53.384	-5.7792	s-csc-SN12C_True_3D-m4-1	NCGC00022567-08	4	0.0047	89.382	-8.3292
s-csc-PANC1_3D-m4-1	NCGC00022612-10	Cefaclor	NA	Approved	4	0.0033	98.309	-8.4792	s-csc-PANC1_A-m4-1	NCGC00022612-10	4	14.818	111.736	-4.8292	s-csc-PANC1_True_3D-m4-1	NCGC00022612-10	-3	37.2212	76.318	-4.4292	s-csc-SN12C_3D-m4-1	NCGC00022612-10	4	0.0021	101.081	-8.6792	s-csc-SN12C_A-m4-1	NCGC00022612-10	4	20.931	117.908	-4.6792	s-csc-SN12C_True_3D-m4-1	NCGC00022612-10	4	23.485	82.541	-4.6292
s-csc-PANC1_3D-m4-1	NCGC00022678-07	Rifampicin	PRKDC	Approved	4	0.2123	95.959	-6.673	s-csc-PANC1_A-m4-1	NCGC00022678-07	4	8.4526	99.032	-5.073	s-csc-PANC1_True_3D-m4-1	NCGC00022678-07	4		113.577		s-csc-SN12C_3D-m4-1	NCGC00022678-07	4	0.6714	104.297	-6.173	s-csc-SN12C_A-m4-1	NCGC00022678-07	-3	3.3651	88.935	-5.473	s-csc-SN12C_True_3D-m4-1	NCGC00022678-07	4	0.0533	102.49	-7.273
s-csc-PANC1_3D-m4-1	NCGC00022735-07	Methylprednisolone	NA	Approved	4		98.359		s-csc-PANC1_A-m4-1	NCGC00022735-07	4	0.2348	125.357	-6.6292	s-csc-PANC1_True_3D-m4-1	NCGC00022735-07	4		105.099		s-csc-SN12C_3D-m4-1	NCGC00022735-07	4	0.0074	117.175	-8.1292	s-csc-SN12C_A-m4-1	NCGC00022735-07	-1.2	0.0469	84.93	-7.3292	s-csc-SN12C_True_3D-m4-1	NCGC00022735-07	4	0.0023	103.094	-8.6292
s-csc-PANC1_3D-m4-1	NCGC00022819-03	Ipratropium bromide	NA	Approved	4		108.643		s-csc-PANC1_A-m4-1	NCGC00022819-03	4	0.0019	121.308	-8.7292	s-csc-PANC1_True_3D-m4-1	NCGC00022819-03	4		92.272		s-csc-SN12C_3D-m4-1	NCGC00022819-03	4		113.523		s-csc-SN12C_A-m4-1	NCGC00022819-03	4	0.5899	125.685	-6.2292	s-csc-SN12C_True_3D-m4-1	NCGC00022819-03	4	37.2212	95.958	-4.4292
s-csc-PANC1_3D-m4-1	NCGC00022848-06	Hydrocortisone	PTGS2	Approved	4	11.7704	101.137	-4.9292	s-csc-PANC1_A-m4-1	NCGC00022848-06	4	37.2212	92.647	-4.4292	s-csc-PANC1_True_3D-m4-1	NCGC00022848-06	4		114.466		s-csc-SN12C_3D-m4-1	NCGC00022848-06	4	0.0372	121.874	-7.4292	s-csc-SN12C_A-m4-1	NCGC00022848-06	4	0.0296	92.113	-7.5292	s-csc-SN12C_True_3D-m4-1	NCGC00022848-06	4	0.2093	130.556	-6.6792
s-csc-PANC1_3D-m4-1	NCGC00022858-07	Sodium cromoglycate	NA	Approved	4	0.0148	102.814	-7.8292	s-csc-PANC1_A-m4-1	NCGC00022858-07	1.2	0.0105	135.988	-7.9792	s-csc-PANC1_True_3D-m4-1	NCGC00022858-07	4		81.353		s-csc-SN12C_3D-m4-1	NCGC00022858-07	4	0.0187	106.719	-7.7292	s-csc-SN12C_A-m4-1	NCGC00022858-07	4		117.691		s-csc-SN12C_True_3D-m4-1	NCGC00022858-07	4	8.3328	114.68	-5.0792
s-csc-PANC1_3D-m4-1	NCGC00023037-06	Pancuronium bromide	NA	Approved	4		102.218		s-csc-PANC1_A-m4-1	NCGC00023037-06	4	23.485	102.853	-4.6292	s-csc-PANC1_True_3D-m4-1	NCGC00023037-06	4		106.678		s-csc-SN12C_3D-m4-1	NCGC00023037-06	4		107.505		s-csc-SN12C_A-m4-1	NCGC00023037-06	4	0.0372	123.815	-7.4292	s-csc-SN12C_True_3D-m4-1	NCGC00023037-06	4	18.6548	92.015	-4.7292
s-csc-PANC1_3D-m4-1	NCGC00023193-04	Triamcinolone acetonide	NA	Approved	4		91.051		s-csc-PANC1_A-m4-1	NCGC00023193-04	4	37.2212	98.808	-4.4292	s-csc-PANC1_True_3D-m4-1	NCGC00023193-04	4	1.4818	109.429	-5.8292	s-csc-SN12C_3D-m4-1	NCGC00023193-04	4	0.0042	109.771	-8.3792	s-csc-SN12C_A-m4-1	NCGC00023193-04	-1.2	0.0059	83.801	-8.2292	s-csc-SN12C_True_3D-m4-1	NCGC00023193-04	4		110.311
s-csc-PANC1_3D-m4-1	NCGC00023212-07	Stavudine	TERT	Approved	-2.4	27.0412	68.319	-4.568	s-csc-PANC1_A-m4-1	NCGC00023212-07	-1.2	12.0789	97.6	-4.918	s-csc-PANC1_True_3D-m4-1	NCGC00023212-07	1.4	0.0021	107.444	-8.668	s-csc-SN12C_3D-m4-1	NCGC00023212-07	4	76.2126	90.795	-4.118	s-csc-SN12C_A-m4-1	NCGC00023212-07	4	6.0538	106.868	-5.218	s-csc-SN12C_True_3D-m4-1	NCGC00023212-07	4		95.968
s-csc-PANC1_3D-m4-1	NCGC00023373-04	Clobetasol propionate	NA	Approved	4		92.049		s-csc-PANC1_A-m4-1	NCGC00023373-04	4	37.2212	72.026	-4.4292	s-csc-PANC1_True_3D-m4-1	NCGC00023373-04	4	0.0187	101.698	-7.7292	s-csc-SN12C_3D-m4-1	NCGC00023373-04	4		90.505		s-csc-SN12C_A-m4-1	NCGC00023373-04	4	0.0017	84.355	-8.7792	s-csc-SN12C_True_3D-m4-1	NCGC00023373-04	4		115.424
s-csc-PANC1_3D-m4-1	NCGC00023509-14	Lovastatin	HMGCR	Approved	-2.4	4.6859	82.117	-5.3292	s-csc-PANC1_A-m4-1	NCGC00023509-14	-2.2	20.931	99.531	-4.6792	s-csc-PANC1_True_3D-m4-1	NCGC00023509-14	4	37.2212	74.751	-4.4292	s-csc-SN12C_3D-m4-1	NCGC00023509-14	-2.2	11.7704	68.793	-4.9292	s-csc-SN12C_A-m4-1	NCGC00023509-14	-2.1	16.6261	20.247	-4.7792	s-csc-SN12C_True_3D-m4-1	NCGC00023509-14	4	0.5899	102.065	-6.2292
s-csc-PANC1_3D-m4-1	NCGC00023673-08	Adenosine	ADORA1	Approved	4		104.356		s-csc-PANC1_A-m4-1	NCGC00023673-08	4		74.36		s-csc-PANC1_True_3D-m4-1	NCGC00023673-08	4		120.804		s-csc-SN12C_3D-m4-1	NCGC00023673-08	4	2.9566	109.13	-5.5292	s-csc-SN12C_A-m4-1	NCGC00023673-08	4	0.0132	119.531	-7.8792	s-csc-SN12C_True_3D-m4-1	NCGC00023673-08	4		95.548
s-csc-PANC1_3D-m4-1	NCGC00023722-07	Floxuridine	NA	Approved	-2.2	18.6548	42.422	-4.7292	s-csc-PANC1_A-m4-1	NCGC00023722-07	-2.1	14.818	30.635	-4.8292	s-csc-PANC1_True_3D-m4-1	NCGC00023722-07	-3	26.3506	51.699	-4.5792	s-csc-SN12C_3D-m4-1	NCGC00023722-07	-2.2	11.7704	50.965	-4.9292	s-csc-SN12C_A-m4-1	NCGC00023722-07	-1.1	1.049	29.847	-5.9792	s-csc-SN12C_True_3D-m4-1	NCGC00023722-07	-2.2	23.485	47.754	-4.6292
s-csc-PANC1_3D-m4-1	NCGC00023945-13	Zidovudine	TERT	Approved	-3	33.1734	42.222	-4.4792	s-csc-PANC1_A-m4-1	NCGC00023945-13	-3	37.2212	6.881	-4.4292	s-csc-PANC1_True_3D-m4-1	NCGC00023945-13	4	0.0019	114.918	-8.7292	s-csc-SN12C_3D-m4-1	NCGC00023945-13	4	37.2212	67.58	-4.4292	s-csc-SN12C_A-m4-1	NCGC00023945-13	-3	37.2212	70.843	-4.4292	s-csc-SN12C_True_3D-m4-1	NCGC00023945-13	4	5.2576	112.807	-5.2792
s-csc-PANC1_3D-m4-1	NCGC00024196-06	Megestrol acetate	PGR	Approved	4	18.6548	87.458	-4.7292	s-csc-PANC1_A-m4-1	NCGC00024196-06	-2.4	9.3495	64.264	-5.0292	s-csc-PANC1_True_3D-m4-1	NCGC00024196-06	4	0.0372	102.576	-7.4292	s-csc-SN12C_3D-m4-1	NCGC00024196-06	4	18.6548	74.909	-4.7292	s-csc-SN12C_A-m4-1	NCGC00024196-06	4	16.6261	86.996	-4.7792	s-csc-SN12C_True_3D-m4-1	NCGC00024196-06	4	0.0418	104.868	-7.3792
s-csc-PANC1_3D-m4-1	NCGC00024246-13	Daunorubicin	NA	Approved	-1.1	0.6619	6.505	-6.1792	s-csc-PANC1_A-m4-1	NCGC00024246-13	-1.2	0.5899	4.926	-6.2292	s-csc-PANC1_True_3D-m4-1	NCGC00024246-13	-1.1	2.0931	14.14	-5.6792	s-csc-SN12C_3D-m4-1	NCGC00024246-13	-1.2	0.2093	13.096	-6.6792	s-csc-SN12C_A-m4-1	NCGC00024246-13	-1.1	0.1321	19.862	-6.8792	s-csc-SN12C_True_3D-m4-1	NCGC00024246-13	-1.2	0.3317	80.449	-6.4792
s-csc-PANC1_3D-m4-1	NCGC00024257-07	Phenylephrine hydrochloride	ADRA1A	Approved	4		100.94		s-csc-PANC1_A-m4-1	NCGC00024257-07	4	0.0015	118.463	-8.8292	s-csc-PANC1_True_3D-m4-1	NCGC00024257-07	4	20.931	114.617	-4.6792	s-csc-SN12C_3D-m4-1	NCGC00024257-07	4	0.0053	98.563	-8.2792	s-csc-SN12C_A-m4-1	NCGC00024257-07	4	2.6351	113.371	-5.5792	s-csc-SN12C_True_3D-m4-1	NCGC00024257-07	4	2.0931	103.142	-5.6792
s-csc-PANC1_3D-m4-1	NCGC00024359-06	Penicillamine	NA	Approved	4		109.503		s-csc-PANC1_A-m4-1	NCGC00024359-06	4	2.3485	102.5	-5.6292	s-csc-PANC1_True_3D-m4-1	NCGC00024359-06	4	0.5899	115.406	-6.2292	s-csc-SN12C_3D-m4-1	NCGC00024359-06	4		105.82		s-csc-SN12C_A-m4-1	NCGC00024359-06	4	0.3722	108.567	-6.4292	s-csc-SN12C_True_3D-m4-1	NCGC00024359-06	-3	7.4266	132.606	-5.1292
s-csc-PANC1_3D-m4-1	NCGC00024379-04	Emetine	NA	Approved	-1.1	1.177	17.24	-5.9292	s-csc-PANC1_A-m4-1	NCGC00024379-04	-1.2	0.0743	17.576	-7.1292	s-csc-PANC1_True_3D-m4-1	NCGC00024379-04	-1.4	1.3207	72.373	-5.8792	s-csc-SN12C_3D-m4-1	NCGC00024379-04	-1.1	1.6626	6.878	-5.7792	s-csc-SN12C_A-m4-1	NCGC00024379-04	-2.1	1.6626	18.236	-5.7792	s-csc-SN12C_True_3D-m4-1	NCGC00024379-04	-2.2	6.619	64.448	-5.1792
s-csc-PANC1_3D-m4-1	NCGC00024415-39	Doxorubicin	TOP2A	Approved	-1.1	0.4686	4.747	-6.3292	s-csc-PANC1_A-m4-1	NCGC00024415-39	-1.1	0.3722	13.498	-6.4292	s-csc-PANC1_True_3D-m4-1	NCGC00024415-39	-2.1	14.818	27.381	-4.8292	s-csc-SN12C_3D-m4-1	NCGC00024415-39	-1.1	0.5258	20.739	-6.2792	s-csc-SN12C_A-m4-1	NCGC00024415-39	-1.2	0.1177	17.031	-6.9292	s-csc-SN12C_True_3D-m4-1	NCGC00024415-39	-1.2	1.4818	47.593	-5.8292
s-csc-PANC1_3D-m4-1	NCGC00024427-03	Naltrexone hydrochloride	OPRM1	Approved	4		110.144		s-csc-PANC1_A-m4-1	NCGC00024427-03	1.4	0.0074	128.171	-8.1292	s-csc-PANC1_True_3D-m4-1	NCGC00024427-03	4		120.298		s-csc-SN12C_3D-m4-1	NCGC00024427-03	4		113.485		s-csc-SN12C_A-m4-1	NCGC00024427-03	4		120.937		s-csc-SN12C_True_3D-m4-1	NCGC00024427-03	4		101.938
s-csc-PANC1_3D-m4-1	NCGC00024547-06	nor-Binaltorphimine	NA	Preclinical	4	0.1177	114.874	-6.9292	s-csc-PANC1_A-m4-1	NCGC00024547-06	4	11.7704	117.291	-4.9292	s-csc-PANC1_True_3D-m4-1	NCGC00024547-06	-1.4	0.001	105.784	-8.9792	s-csc-SN12C_3D-m4-1	NCGC00024547-06	4	6.619	118.931	-5.1792	s-csc-SN12C_A-m4-1	NCGC00024547-06	4	11.7704	111.386	-4.9292	s-csc-SN12C_True_3D-m4-1	NCGC00024547-06	4		119.841
s-csc-PANC1_3D-m4-1	NCGC00024563-02	Azasetron hydrochloride	HTR3A	Approved	4	0.001	112.771	-8.9792	s-csc-PANC1_A-m4-1	NCGC00024563-02	4	0.0132	155.991	-7.8792	s-csc-PANC1_True_3D-m4-1	NCGC00024563-02	4	8.3328	86.745	-5.0792	s-csc-SN12C_3D-m4-1	NCGC00024563-02	-1.2	0.0105	74.55	-7.9792	s-csc-SN12C_A-m4-1	NCGC00024563-02	4	0.0047	121.017	-8.3292	s-csc-SN12C_True_3D-m4-1	NCGC00024563-02	4	0.0833	89.582	-7.0792
s-csc-PANC1_3D-m4-1	NCGC00024594-01	Calpeptin	PSMD1	Preclinical	4	1.4818	97.738	-5.8292	s-csc-PANC1_A-m4-1	NCGC00024594-01	4	11.7704	95.342	-4.9292	s-csc-PANC1_True_3D-m4-1	NCGC00024594-01	-3	29.5659	37.936	-4.5292	s-csc-SN12C_3D-m4-1	NCGC00024594-01	-2.4	13.2066	86.04	-4.8792	s-csc-SN12C_A-m4-1	NCGC00024594-01	4	1.4818	115.475	-5.8292	s-csc-SN12C_True_3D-m4-1	NCGC00024594-01	4	1.4818	97.129	-5.8292
s-csc-PANC1_3D-m4-1	NCGC00024631-01	EBPC	AKR1B1	Preclinical	4	5.8992	93.991	-5.2292	s-csc-PANC1_A-m4-1	NCGC00024631-01	4		69.384		s-csc-PANC1_True_3D-m4-1	NCGC00024631-01	4	9.3495	104.887	-5.0292	s-csc-SN12C_3D-m4-1	NCGC00024631-01	4		60.779		s-csc-SN12C_A-m4-1	NCGC00024631-01	4	8.3328	112.053	-5.0792	s-csc-SN12C_True_3D-m4-1	NCGC00024631-01	4		102.543
s-csc-PANC1_3D-m4-1	NCGC00024667-13	Methyldopa	DDC	Approved	4		89.539		s-csc-PANC1_A-m4-1	NCGC00024667-13	-3	33.1734	92.6	-4.4792	s-csc-PANC1_True_3D-m4-1	NCGC00024667-13	4		97.732		s-csc-SN12C_3D-m4-1	NCGC00024667-13	4	0.8333	98.131	-6.0792	s-csc-SN12C_A-m4-1	NCGC00024667-13	4		105.812		s-csc-SN12C_True_3D-m4-1	NCGC00024667-13	-2.2	20.931	64.989	-4.6792
s-csc-PANC1_3D-m4-1	NCGC00024717-01	L-NAME	NOS3	Phase II	4		98.271		s-csc-PANC1_A-m4-1	NCGC00024717-01	4	0.0074	124.551	-8.1292	s-csc-PANC1_True_3D-m4-1	NCGC00024717-01	4	0.0015	109.156	-8.8292	s-csc-SN12C_3D-m4-1	NCGC00024717-01	4		96.522		s-csc-SN12C_A-m4-1	NCGC00024717-01	4	20.931	135.52	-4.6792	s-csc-SN12C_True_3D-m4-1	NCGC00024717-01	4		95.969
s-csc-PANC1_3D-m4-1	NCGC00024728-01	L-690330	INPPL1	Preclinical	4	0.4176	104.338	-6.3792	s-csc-PANC1_A-m4-1	NCGC00024728-01	4		103.644		s-csc-PANC1_True_3D-m4-1	NCGC00024728-01	4	5.2576	100.434	-5.2792	s-csc-SN12C_3D-m4-1	NCGC00024728-01	4	5.2576	96.938	-5.2792	s-csc-SN12C_A-m4-1	NCGC00024728-01	4	0.0037	128.444	-8.4292	s-csc-SN12C_True_3D-m4-1	NCGC00024728-01	4	33.1734	90.11	-4.4792
s-csc-PANC1_3D-m4-1	NCGC00024762-05	Tesmilifene hydrochloride	ESR1	Phase III	-2.4	20.931	92.518	-4.6792	s-csc-PANC1_A-m4-1	NCGC00024762-05	4		125.624		s-csc-PANC1_True_3D-m4-1	NCGC00024762-05	4		102.406		s-csc-SN12C_3D-m4-1	NCGC00024762-05	-2.2	1.3207	11.946	-5.8792	s-csc-SN12C_A-m4-1	NCGC00024762-05	4	16.6261	111.154	-4.7792	s-csc-SN12C_True_3D-m4-1	NCGC00024762-05	4	0.6619	99.761	-6.1792
s-csc-PANC1_3D-m4-1	NCGC00024868-08	Bisoprolol	ADRB1	Approved	4		96.061		s-csc-PANC1_A-m4-1	NCGC00024868-08	4	0.3722	118.36	-6.4292	s-csc-PANC1_True_3D-m4-1	NCGC00024868-08	4	3.7221	99.859	-5.4292	s-csc-SN12C_3D-m4-1	NCGC00024868-08	4	1.177	103.272	-5.9292	s-csc-SN12C_A-m4-1	NCGC00024868-08	4		105.311		s-csc-SN12C_True_3D-m4-1	NCGC00024868-08	4		107.489
s-csc-PANC1_3D-m4-1	NCGC00024901-03	BD-1047	SIGMAR1	Preclinical	4		94.234		s-csc-PANC1_A-m4-1	NCGC00024901-03	4	0.0332	50.823	-7.4792	s-csc-PANC1_True_3D-m4-1	NCGC00024901-03	4	2.6351	109.916	-5.5792	s-csc-SN12C_3D-m4-1	NCGC00024901-03	-2.4	23.485	66.472	-4.6292	s-csc-SN12C_A-m4-1	NCGC00024901-03	4	7.4266	96.072	-5.1292	s-csc-SN12C_True_3D-m4-1	NCGC00024901-03	4	0.0833	100.944	-7.0792
s-csc-PANC1_3D-m4-1	NCGC00024928-22	Tamoxifen	ER	Approved	4	37.2212	92.256	-4.4292	s-csc-PANC1_A-m4-1	NCGC00024928-22	-2.2	23.485	4.172	-4.6292	s-csc-PANC1_True_3D-m4-1	NCGC00024928-22	4		110.747		s-csc-SN12C_3D-m4-1	NCGC00024928-22	-2.2	5.2576	39.346	-5.2792	s-csc-SN12C_A-m4-1	NCGC00024928-22	4	20.931	97.65	-4.6792	s-csc-SN12C_True_3D-m4-1	NCGC00024928-22	4	0.003	106.95	-8.5292
s-csc-PANC1_3D-m4-1	NCGC00024929-01	ICI-D7288	HCN	Phase II	4	8.3328	92.44	-5.0792	s-csc-PANC1_A-m4-1	NCGC00024929-01	-3	26.3506	32.037	-4.5792	s-csc-PANC1_True_3D-m4-1	NCGC00024929-01	4		111.821		s-csc-SN12C_3D-m4-1	NCGC00024929-01	4	37.2212	43.113	-4.4292	s-csc-SN12C_A-m4-1	NCGC00024929-01	4	0.6619	106.138	-6.1792	s-csc-SN12C_True_3D-m4-1	NCGC00024929-01	4	9.3495	97.531	-5.0292
s-csc-PANC1_3D-m4-1	NCGC00024956-02	PD-153035	EGFR	Phase I	-1.2	0.0372	41.383	-7.4292	s-csc-PANC1_A-m4-1	NCGC00024956-02	-1.2	0.0037	58.821	-8.4292	s-csc-PANC1_True_3D-m4-1	NCGC00024956-02	4	4.1763	83.515	-5.3792	s-csc-SN12C_3D-m4-1	NCGC00024956-02	4	23.485	86.077	-4.6292	s-csc-SN12C_A-m4-1	NCGC00024956-02	-2.4	3.3173	86.844	-5.4792	s-csc-SN12C_True_3D-m4-1	NCGC00024956-02	4		104.937
s-csc-PANC1_3D-m4-1	NCGC00024976-04	CGS-21680	ADORA2	Preclinical	4	13.2066	94.329	-4.8792	s-csc-PANC1_A-m4-1	NCGC00024976-04	4		138.772		s-csc-PANC1_True_3D-m4-1	NCGC00024976-04	4	3.3173	83.987	-5.4792	s-csc-SN12C_3D-m4-1	NCGC00024976-04	4	0.0019	66.96	-8.7292	s-csc-SN12C_A-m4-1	NCGC00024976-04	-1.4	0.1177	89.803	-6.9292	s-csc-SN12C_True_3D-m4-1	NCGC00024976-04	4	0.0526	89.468	-7.2792
s-csc-PANC1_3D-m4-1	NCGC00024994-01	Selegiline hydrochloride	MAOB	Approved	4	20.931	78.729	-4.6792	s-csc-PANC1_A-m4-1	NCGC00024994-01	4	5.8992	114.798	-5.2292	s-csc-PANC1_True_3D-m4-1	NCGC00024994-01	4		85.528		s-csc-SN12C_3D-m4-1	NCGC00024994-01	4	2.6351	89.737	-5.5792	s-csc-SN12C_A-m4-1	NCGC00024994-01	4	0.0332	116.419	-7.4792	s-csc-SN12C_True_3D-m4-1	NCGC00024994-01	4		101.268
s-csc-PANC1_3D-m4-1	NCGC00024995-10	PACLITAXEL	TUBB	Approved	-1.2	0.0023	53.283	-8.6292	s-csc-PANC1_A-m4-1	NCGC00024995-10	4	0.001	76.856	-8.9792	s-csc-PANC1_True_3D-m4-1	NCGC00024995-10	-1.2	0.0017	87.11	-8.7792	s-csc-SN12C_3D-m4-1	NCGC00024995-10	4	0.0042	90.132	-8.3792	s-csc-SN12C_A-m4-1	NCGC00024995-10	-1.4	0.0053	92.772	-8.2792	s-csc-SN12C_True_3D-m4-1	NCGC00024995-10	4	0.0118	97.126	-7.9292
s-csc-PANC1_3D-m4-1	NCGC00024999-02	Procaterol hydrochloride	ADRB2	Approved	4	0.0015	102.513	-8.8292	s-csc-PANC1_A-m4-1	NCGC00024999-02	4	1.049	121.206	-5.9792	s-csc-PANC1_True_3D-m4-1	NCGC00024999-02	4	0.0019	93.153	-8.7292	s-csc-SN12C_3D-m4-1	NCGC00024999-02	4		101.65		s-csc-SN12C_A-m4-1	NCGC00024999-02	4		116.117		s-csc-SN12C_True_3D-m4-1	NCGC00024999-02	4	7.4266	104.761	-5.1292
s-csc-PANC1_3D-m4-1	NCGC00025000-08	Ketoconazole	CYP19A1	Approved	-3	23.485	67.013	-4.6292	s-csc-PANC1_A-m4-1	NCGC00025000-08	-2.2	23.485	88.988	-4.6292	s-csc-PANC1_True_3D-m4-1	NCGC00025000-08	-2.2	16.6261	77.326	-4.7792	s-csc-SN12C_3D-m4-1	NCGC00025000-08	-2.2	14.818	70.004	-4.8292	s-csc-SN12C_A-m4-1	NCGC00025000-08	4	0.8333	96.974	-6.0792	s-csc-SN12C_True_3D-m4-1	NCGC00025000-08	-2.2	16.6261	69.053	-4.7792
s-csc-PANC1_3D-m4-1	NCGC00025012-02	AM-630	CNR2	Preclinical	4	37.2212	76.257	-4.4292	s-csc-PANC1_A-m4-1	NCGC00025012-02	-3	23.485	50.057	-4.6292	s-csc-PANC1_True_3D-m4-1	NCGC00025012-02	-3	11.7704	100.6	-4.9292	s-csc-SN12C_3D-m4-1	NCGC00025012-02	-2.4	37.2212	96.411	-4.4292	s-csc-SN12C_A-m4-1	NCGC00025012-02	-2.4	37.2212	88.157	-4.4292	s-csc-SN12C_True_3D-m4-1	NCGC00025012-02	4	0.0037	93.673	-8.4292
s-csc-PANC1_3D-m4-1	NCGC00025018-09	Yohimbine	ADRA2A	Approved	4		98.238		s-csc-PANC1_A-m4-1	NCGC00025018-09	4	0.0009	100.89	-9.0292	s-csc-PANC1_True_3D-m4-1	NCGC00025018-09	4		115.114		s-csc-SN12C_3D-m4-1	NCGC00025018-09	4	0.0105	112.764	-7.9792	s-csc-SN12C_A-m4-1	NCGC00025018-09	4	0.0332	117.295	-7.4792	s-csc-SN12C_True_3D-m4-1	NCGC00025018-09	4	0.0019	111.325	-8.7292
s-csc-PANC1_3D-m4-1	NCGC00025029-05	U-0126	MAP2K1	Preclinical	-2.2	16.6261	56.921	-4.7792	s-csc-PANC1_A-m4-1	NCGC00025029-05	-3	18.6548	69.199	-4.7292	s-csc-PANC1_True_3D-m4-1	NCGC00025029-05	-2.4	3.3173	89.136	-5.4792	s-csc-SN12C_3D-m4-1	NCGC00025029-05	-2.2	18.6548	70.224	-4.7292	s-csc-SN12C_A-m4-1	NCGC00025029-05	-1.2	0.003	79.246	-8.5292	s-csc-SN12C_True_3D-m4-1	NCGC00025029-05	-2.4	7.4266	74.497	-5.1292
s-csc-PANC1_3D-m4-1	NCGC00025035-05	SB-203580	MAPK14	Phase II	4	0.382	102.365	-6.418	s-csc-PANC1_A-m4-1	NCGC00025035-05	4		109.164		s-csc-PANC1_True_3D-m4-1	NCGC00025035-05	4	0.0241	96.591	-7.618	s-csc-SN12C_3D-m4-1	NCGC00025035-05	4	0.0068	111.782	-8.168	s-csc-SN12C_A-m4-1	NCGC00025035-05	4		130.277		s-csc-SN12C_True_3D-m4-1	NCGC00025035-05	4	0.2704	116.807	-6.568
s-csc-PANC1_3D-m4-1	NCGC00025059-04	Actinomycin D	PRKDC	Approved	4		4.387		s-csc-PANC1_A-m4-1	NCGC00025059-04	4	0.1049	15.135	-6.9792	s-csc-PANC1_True_3D-m4-1	NCGC00025059-04	4	0.4176	6.616	-6.3792	s-csc-SN12C_3D-m4-1	NCGC00025059-04	4	16.6261	21.212	-4.7792	s-csc-SN12C_A-m4-1	NCGC00025059-04	4	20.931	18.731	-4.6792	s-csc-SN12C_True_3D-m4-1	NCGC00025059-04	4		56.072
s-csc-PANC1_3D-m4-1	NCGC00025060-16	Methotrexate	DHFR	Approved	4	20.931	83.9	-4.6792	s-csc-PANC1_A-m4-1	NCGC00025060-16	-1.1	0.1049	52.299	-6.9792	s-csc-PANC1_True_3D-m4-1	NCGC00025060-16	4		109.34		s-csc-SN12C_3D-m4-1	NCGC00025060-16	4	10.4904	108.138	-4.9792	s-csc-SN12C_A-m4-1	NCGC00025060-16	-1.4	0.0418	102.996	-7.3792	s-csc-SN12C_True_3D-m4-1	NCGC00025060-16	4	0.0042	102.206	-8.3792
s-csc-PANC1_3D-m4-1	NCGC00025072-01	PD-128907	DRD2	Preclinical	4	0.0296	102.686	-7.5292	s-csc-PANC1_A-m4-1	NCGC00025072-01	4	18.6548	93.583	-4.7292	s-csc-PANC1_True_3D-m4-1	NCGC00025072-01	4		108.068		s-csc-SN12C_3D-m4-1	NCGC00025072-01	4		101.907		s-csc-SN12C_A-m4-1	NCGC00025072-01	4	14.818	108.758	-4.8292	s-csc-SN12C_True_3D-m4-1	NCGC00025072-01	4		97.569
s-csc-PANC1_3D-m4-1	NCGC00025091-04	U-73122??	PLCG1	Preclinical	4	2.6351	91.005	-5.5792	s-csc-PANC1_A-m4-1	NCGC00025091-04	4		49.783		s-csc-PANC1_True_3D-m4-1	NCGC00025091-04	4		119.608		s-csc-SN12C_3D-m4-1	NCGC00025091-04	-1.4	1.177	100.706	-5.9292	s-csc-SN12C_A-m4-1	NCGC00025091-04	4	37.2212	91.868	-4.4292	s-csc-SN12C_True_3D-m4-1	NCGC00025091-04	4	2.0931	97.137	-5.6792
s-csc-PANC1_3D-m4-1	NCGC00025092-02	GR-159897	TACR2	Preclinical	4	23.485	94.204	-4.6292	s-csc-PANC1_A-m4-1	NCGC00025092-02	4		136.379		s-csc-PANC1_True_3D-m4-1	NCGC00025092-02	4	4.6859	102.474	-5.3292	s-csc-SN12C_3D-m4-1	NCGC00025092-02	4	0.935	104.356	-6.0292	s-csc-SN12C_A-m4-1	NCGC00025092-02	4	1.049	101.769	-5.9792	s-csc-SN12C_True_3D-m4-1	NCGC00025092-02	4		102.506
s-csc-PANC1_3D-m4-1	NCGC00025100-09	LFM-A13	BTK	Preclinical	-2.4	23.485	81.446	-4.6292	s-csc-PANC1_A-m4-1	NCGC00025100-09	-3	33.1734	81.224	-4.4792	s-csc-PANC1_True_3D-m4-1	NCGC00025100-09	4	13.2066	87.226	-4.8792	s-csc-SN12C_3D-m4-1	NCGC00025100-09	4	23.485	97.906	-4.6292	s-csc-SN12C_A-m4-1	NCGC00025100-09	4	11.7704	118.204	-4.9292	s-csc-SN12C_True_3D-m4-1	NCGC00025100-09	4	26.3506	76.857	-4.5792
s-csc-PANC1_3D-m4-1	NCGC00025103-01	Monastrol	KIF11	Preclinical	-1.2	0.1321	52.734	-6.8792	s-csc-PANC1_A-m4-1	NCGC00025103-01	-1.2	0.0235	84.651	-7.6292	s-csc-PANC1_True_3D-m4-1	NCGC00025103-01	4	0.1177	103.31	-6.9292	s-csc-SN12C_3D-m4-1	NCGC00025103-01	4	0.3317	90.773	-6.4792	s-csc-SN12C_A-m4-1	NCGC00025103-01	-1.2	0.0833	82.292	-7.0792	s-csc-SN12C_True_3D-m4-1	NCGC00025103-01	4	0.0026	108.269	-8.5792
s-csc-PANC1_3D-m4-1	NCGC00025109-01	ZM-336372	BRAF	Preclinical	4		111.841		s-csc-PANC1_A-m4-1	NCGC00025109-01	-1.4	2.9566	75.397	-5.5292	s-csc-PANC1_True_3D-m4-1	NCGC00025109-01	4	33.1734	100.338	-4.4792	s-csc-SN12C_3D-m4-1	NCGC00025109-01	4	0.0026	111.38	-8.5792	s-csc-SN12C_A-m4-1	NCGC00025109-01	4	0.0526	128.449	-7.2792	s-csc-SN12C_True_3D-m4-1	NCGC00025109-01	4	0.001	111.512	-8.9792
s-csc-PANC1_3D-m4-1	NCGC00025125-20	Colchicine	TUBB	Approved	4	3.7221	79.23	-5.4292	s-csc-PANC1_A-m4-1	NCGC00025125-20	4		92.032		s-csc-PANC1_True_3D-m4-1	NCGC00025125-20	4	0.0026	114.894	-8.5792	s-csc-SN12C_3D-m4-1	NCGC00025125-20	4	0.0235	85.788	-7.6292	s-csc-SN12C_A-m4-1	NCGC00025125-20	4	0.0012	46.112	-8.9292	s-csc-SN12C_True_3D-m4-1	NCGC00025125-20	4	0.0047	106.237	-8.3292
s-csc-PANC1_3D-m4-1	NCGC00025155-01	Omacetaxine mepesuccinate	NA	Approved	4		101.062		s-csc-PANC1_A-m4-1	NCGC00025155-01	1.4	0.1663	135.466	-6.7792	s-csc-PANC1_True_3D-m4-1	NCGC00025155-01	4		82.882		s-csc-SN12C_3D-m4-1	NCGC00025155-01	-1.2	0.0148	51.262	-7.8292	s-csc-SN12C_A-m4-1	NCGC00025155-01	4	0.0418	119.958	-7.3792	s-csc-SN12C_True_3D-m4-1	NCGC00025155-01	4		96.764
s-csc-PANC1_3D-m4-1	NCGC00025176-01	Etomidate	GABRA1	Approved	4	6.619	102.436	-5.1792	s-csc-PANC1_A-m4-1	NCGC00025176-01	4	0.0019	109.507	-8.7292	s-csc-PANC1_True_3D-m4-1	NCGC00025176-01	-2.4	1.8655	97.228	-5.7292	s-csc-SN12C_3D-m4-1	NCGC00025176-01	4	20.931	107.55	-4.6792	s-csc-SN12C_A-m4-1	NCGC00025176-01	4	4.1763	131.539	-5.3792	s-csc-SN12C_True_3D-m4-1	NCGC00025176-01	-2.4	3.3173	91.37	-5.4792
s-csc-PANC1_3D-m4-1	NCGC00025179-13	Mifepristone	PGR	Approved	-1.1	4.6859	13.829	-5.3292	s-csc-PANC1_A-m4-1	NCGC00025179-13	-1.1	1.3207	31.251	-5.8792	s-csc-PANC1_True_3D-m4-1	NCGC00025179-13	-1.1	8.3328	18.702	-5.0792	s-csc-SN12C_3D-m4-1	NCGC00025179-13	-1.2	1.3207	22.883	-5.8792	s-csc-SN12C_A-m4-1	NCGC00025179-13	-1.1	0.8333	45.813	-6.0792	s-csc-SN12C_True_3D-m4-1	NCGC00025179-13	-1.2	4.1763	61.21	-5.3792
s-csc-PANC1_3D-m4-1	NCGC00025195-01	Ozagrel hydrochloride	TBXA2R	Approved	4	3.7221	101.222	-5.4292	s-csc-PANC1_A-m4-1	NCGC00025195-01	4	2.9566	106.319	-5.5292	s-csc-PANC1_True_3D-m4-1	NCGC00025195-01	4		115.331		s-csc-SN12C_3D-m4-1	NCGC00025195-01	4	20.931	102.892	-4.6792	s-csc-SN12C_A-m4-1	NCGC00025195-01	4	0.0017	121.078	-8.7792	s-csc-SN12C_True_3D-m4-1	NCGC00025195-01	4	0.0935	94.668	-7.0292
s-csc-PANC1_3D-m4-1	NCGC00025207-06	HA-14-1	BCL2	Preclinical	-3	37.2212	8.089	-4.4292	s-csc-PANC1_A-m4-1	NCGC00025207-06	-2.1	29.5659	8.97	-4.5292	s-csc-PANC1_True_3D-m4-1	NCGC00025207-06	-2.2	23.485	24.517	-4.6292	s-csc-SN12C_3D-m4-1	NCGC00025207-06	-3	29.5659	66.357	-4.5292	s-csc-SN12C_A-m4-1	NCGC00025207-06	-2.1	20.931	51.896	-4.6792	s-csc-SN12C_True_3D-m4-1	NCGC00025207-06	-3	33.1734	22.176	-4.4792
s-csc-PANC1_3D-m4-1	NCGC00025219-04	Purvalanol A	CDK1	Preclinical	-3	29.5659	27.506	-4.5292	s-csc-PANC1_A-m4-1	NCGC00025219-04	-2.2	18.6548	44.197	-4.7292	s-csc-PANC1_True_3D-m4-1	NCGC00025219-04	4	0.2093	93.818	-6.6792	s-csc-SN12C_3D-m4-1	NCGC00025219-04	-3	33.1734	24.984	-4.4792	s-csc-SN12C_A-m4-1	NCGC00025219-04	-3	26.3506	38.562	-4.5792	s-csc-SN12C_True_3D-m4-1	NCGC00025219-04	4	1.8655	79.001	-5.7292
s-csc-PANC1_3D-m4-1	NCGC00025220-03	Purvalanol B	CDK1	Preclinical	4	0.2957	65.458	-6.5292	s-csc-PANC1_A-m4-1	NCGC00025220-03	-3	18.6548	70.876	-4.7292	s-csc-PANC1_True_3D-m4-1	NCGC00025220-03	4	5.2576	99.457	-5.2792	s-csc-SN12C_3D-m4-1	NCGC00025220-03	-3	37.2212	57.803	-4.4292	s-csc-SN12C_A-m4-1	NCGC00025220-03	-3	37.2212	61.569	-4.4292	s-csc-SN12C_True_3D-m4-1	NCGC00025220-03	4		104.212
s-csc-PANC1_3D-m4-1	NCGC00025225-02	SCH-79797	PAR1	Preclinical	-2.1	14.818	14.996	-4.8292	s-csc-PANC1_A-m4-1	NCGC00025225-02	-2.1	11.7704	0.84	-4.9292	s-csc-PANC1_True_3D-m4-1	NCGC00025225-02	-1.2	8.3328	82.18	-5.0792	s-csc-SN12C_3D-m4-1	NCGC00025225-02	-2.1	23.485	3.843	-4.6292	s-csc-SN12C_A-m4-1	NCGC00025225-02	-1.1	3.3173	3.255	-5.4792	s-csc-SN12C_True_3D-m4-1	NCGC00025225-02	-3	26.3506	64.514	-4.5792
s-csc-PANC1_3D-m4-1	NCGC00025230-01	SB-431542	TGBR1	Preclinical	4	37.2212	90.43	-4.4292	s-csc-PANC1_A-m4-1	NCGC00025230-01	-2.2	14.818	85.89	-4.8292	s-csc-PANC1_True_3D-m4-1	NCGC00025230-01	4		114.291		s-csc-SN12C_3D-m4-1	NCGC00025230-01	4	0.3722	107.124	-6.4292	s-csc-SN12C_A-m4-1	NCGC00025230-01	4	0.5899	112.815	-6.2292	s-csc-SN12C_True_3D-m4-1	NCGC00025230-01	4		105.709
s-csc-PANC1_3D-m4-1	NCGC00025234-01	Alprostadil	NA	Approved	4	11.7704	92.005	-4.9292	s-csc-PANC1_A-m4-1	NCGC00025234-01	4	0.0296	106.877	-7.5292	s-csc-PANC1_True_3D-m4-1	NCGC00025234-01	4	2.6351	102.52	-5.5792	s-csc-SN12C_3D-m4-1	NCGC00025234-01	4	20.931	91.856	-4.6792	s-csc-SN12C_A-m4-1	NCGC00025234-01	4	1.049	103.626	-5.9792	s-csc-SN12C_True_3D-m4-1	NCGC00025234-01	4	5.8992	90.441	-5.2292
s-csc-PANC1_3D-m4-1	NCGC00025235-01	Streptozocin	NA	Approved	4	1.4818	111.304	-5.8292	s-csc-PANC1_A-m4-1	NCGC00025235-01	4		119.161		s-csc-PANC1_True_3D-m4-1	NCGC00025235-01	1.1	0.0012	118.95	-8.9292	s-csc-SN12C_3D-m4-1	NCGC00025235-01	4	0.0209	110.649	-7.6792	s-csc-SN12C_A-m4-1	NCGC00025235-01	4	0.0418	137.542	-7.3792	s-csc-SN12C_True_3D-m4-1	NCGC00025235-01	4		116.375
s-csc-PANC1_3D-m4-1	NCGC00025245-01	Ginkgolide B	GABRA1	Phase III	4		106.717		s-csc-PANC1_A-m4-1	NCGC00025245-01	4		101.934		s-csc-PANC1_True_3D-m4-1	NCGC00025245-01	4		104.312		s-csc-SN12C_3D-m4-1	NCGC00025245-01	4		107.97		s-csc-SN12C_A-m4-1	NCGC00025245-01	-2.4	5.8992	121.766	-5.2292	s-csc-SN12C_True_3D-m4-1	NCGC00025245-01	4		101.886
s-csc-PANC1_3D-m4-1	NCGC00025288-03	Deguelin	PIK3CA	Preclinical	-1.2	0.3722	54.994	-6.4292	s-csc-PANC1_A-m4-1	NCGC00025288-03	-1.2	2.3485	52.224	-5.6292	s-csc-PANC1_True_3D-m4-1	NCGC00025288-03	-1.2	0.7427	49.349	-6.1292	s-csc-SN12C_3D-m4-1	NCGC00025288-03	4	0.0026	77.661	-8.5792	s-csc-SN12C_A-m4-1	NCGC00025288-03	-1.4	0.0372	97.979	-7.4292	s-csc-SN12C_True_3D-m4-1	NCGC00025288-03	-1.4	0.0074	46.167	-8.1292
s-csc-PANC1_3D-m4-1	NCGC00025297-01	Gabexate mesilate	NFKB1	Approved	4	16.6261	99.419	-4.7792	s-csc-PANC1_A-m4-1	NCGC00025297-01	4	23.485	116.225	-4.6292	s-csc-PANC1_True_3D-m4-1	NCGC00025297-01	4		120.607		s-csc-SN12C_3D-m4-1	NCGC00025297-01	4		101.468		s-csc-SN12C_A-m4-1	NCGC00025297-01	4	0.4176	96.29	-6.3792	s-csc-SN12C_True_3D-m4-1	NCGC00025297-01	4		107.367
s-csc-PANC1_3D-m4-1	NCGC00025300-01	2-Methoxyestradiol	HIF1A	Phase II	-1.2	4.1763	45.419	-5.3792	s-csc-PANC1_A-m4-1	NCGC00025300-01	-1.2	1.8655	65.796	-5.7292	s-csc-PANC1_True_3D-m4-1	NCGC00025300-01	4	3.7221	75.256	-5.4292	s-csc-SN12C_3D-m4-1	NCGC00025300-01	-1.2	7.4266	84.818	-5.1292	s-csc-SN12C_A-m4-1	NCGC00025300-01	-2.4	2.9566	100.2	-5.5292	s-csc-SN12C_True_3D-m4-1	NCGC00025300-01	4	8.3328	95.073	-5.0792
s-csc-PANC1_3D-m4-1	NCGC00025323-01	Ubenimex	LTA4H	approved	-3	37.2212	20.905	-4.4292	s-csc-PANC1_A-m4-1	NCGC00025323-01	-2.1	26.3506	2.143	-4.5792	s-csc-PANC1_True_3D-m4-1	NCGC00025323-01	4		107.967		s-csc-SN12C_3D-m4-1	NCGC00025323-01	-3	26.3506	61.849	-4.5792	s-csc-SN12C_A-m4-1	NCGC00025323-01	-3	29.5659	10.191	-4.5292	s-csc-SN12C_True_3D-m4-1	NCGC00025323-01	-3	18.6548	73.573	-4.7292
s-csc-PANC1_3D-m4-1	NCGC00025325-03	Vapiprost hydrochloride	TBXA2R	Phase III	4		101.483		s-csc-PANC1_A-m4-1	NCGC00025325-03	4		114.747		s-csc-PANC1_True_3D-m4-1	NCGC00025325-03	4		106.513		s-csc-SN12C_3D-m4-1	NCGC00025325-03	4	13.2066	94.699	-4.8792	s-csc-SN12C_A-m4-1	NCGC00025325-03	4	0.0013	117.862	-8.8792	s-csc-SN12C_True_3D-m4-1	NCGC00025325-03	4	26.3506	93.046	-4.5792
s-csc-PANC1_3D-m4-1	NCGC00025329-02	SB-239063	MAPK14	Preclinical	4	2.9566	106.251	-5.5292	s-csc-PANC1_A-m4-1	NCGC00025329-02	4		115.388		s-csc-PANC1_True_3D-m4-1	NCGC00025329-02	-1.4	0.0012	128.09	-8.9292	s-csc-SN12C_3D-m4-1	NCGC00025329-02	4		122.964		s-csc-SN12C_A-m4-1	NCGC00025329-02	4	1.049	101.006	-5.9792	s-csc-SN12C_True_3D-m4-1	NCGC00025329-02	4		105.241
s-csc-PANC1_3D-m4-1	NCGC00025330-01	SB-408124	HCRTR1	Preclinical	-3	23.485	71.433	-4.6292	s-csc-PANC1_A-m4-1	NCGC00025330-01	-3	33.1734	59.383	-4.4792	s-csc-PANC1_True_3D-m4-1	NCGC00025330-01	4	29.5659	98.168	-4.5292	s-csc-SN12C_3D-m4-1	NCGC00025330-01	-2.4	18.6548	75.182	-4.7292	s-csc-SN12C_A-m4-1	NCGC00025330-01	4	0.0148	104.606	-7.8292	s-csc-SN12C_True_3D-m4-1	NCGC00025330-01	4	18.6548	77.246	-4.7292
s-csc-PANC1_3D-m4-1	NCGC00025341-01	Isradipine	NA	Approved	4	1.4818	101.653	-5.8292	s-csc-PANC1_A-m4-1	NCGC00025341-01	4	33.1734	138.832	-4.4792	s-csc-PANC1_True_3D-m4-1	NCGC00025341-01	4	0.0469	73.381	-7.3292	s-csc-SN12C_3D-m4-1	NCGC00025341-01	4	3.3173	49.312	-5.4792	s-csc-SN12C_A-m4-1	NCGC00025341-01	4	37.2212	112.357	-4.4292	s-csc-SN12C_True_3D-m4-1	NCGC00025341-01	4	0.0372	97.586	-7.4292
s-csc-PANC1_3D-m4-1	NCGC00025346-01	Mirtazapine	HTR2A	Approved	4		101.669		s-csc-PANC1_A-m4-1	NCGC00025346-01	4	23.485	99.646	-4.6292	s-csc-PANC1_True_3D-m4-1	NCGC00025346-01	4		109.012		s-csc-SN12C_3D-m4-1	NCGC00025346-01	4	8.3328	102.983	-5.0792	s-csc-SN12C_A-m4-1	NCGC00025346-01	4	3.3173	126.286	-5.4792	s-csc-SN12C_True_3D-m4-1	NCGC00025346-01	4	3.7221	107.994	-5.4292
s-csc-PANC1_3D-m4-1	NCGC00025355-11	Paroxetine	HTR1A	Clinical	4	37.2212	84.11	-4.4292	s-csc-PANC1_A-m4-1	NCGC00025355-11	4		88.361		s-csc-PANC1_True_3D-m4-1	NCGC00025355-11	4		109.552		s-csc-SN12C_3D-m4-1	NCGC00025355-11	4		101.77		s-csc-SN12C_A-m4-1	NCGC00025355-11	4	13.2066	86.699	-4.8792	s-csc-SN12C_True_3D-m4-1	NCGC00025355-11	4	11.7704	88.332	-4.9292
s-csc-PANC1_3D-m4-1	NCGC00025357-01	Nicorandil	NA	Approved	4	0.0148	93.805	-7.8292	s-csc-PANC1_A-m4-1	NCGC00025357-01	4	2.9566	83.298	-5.5292	s-csc-PANC1_True_3D-m4-1	NCGC00025357-01	4		117.568		s-csc-SN12C_3D-m4-1	NCGC00025357-01	4	0.0053	137.386	-8.2792	s-csc-SN12C_A-m4-1	NCGC00025357-01	4	2.9566	120.807	-5.5292	s-csc-SN12C_True_3D-m4-1	NCGC00025357-01	4	0.0017	102.63	-8.7792
s-csc-PANC1_3D-m4-1	NCGC00025379-01	SR 33805	NA	Preclinical	4	14.818	84.055	-4.8292	s-csc-PANC1_A-m4-1	NCGC00025379-01	4		36.821		s-csc-PANC1_True_3D-m4-1	NCGC00025379-01	4		113.969		s-csc-SN12C_3D-m4-1	NCGC00025379-01	4	0.0019	101.493	-8.7292	s-csc-SN12C_A-m4-1	NCGC00025379-01	4	37.2212	86.842	-4.4292	s-csc-SN12C_True_3D-m4-1	NCGC00025379-01	4	4.1763	108.428	-5.3792
s-csc-PANC1_3D-m4-1	NCGC00037850-05	NCGC00037850	HPGD	Preclinical	4		103.653		s-csc-PANC1_A-m4-1	NCGC00037850-05	4		112.05		s-csc-PANC1_True_3D-m4-1	NCGC00037850-05	4	14.818	95.869	-4.8292	s-csc-SN12C_3D-m4-1	NCGC00037850-05	4	13.2066	116.658	-4.8792	s-csc-SN12C_A-m4-1	NCGC00037850-05	4		116.501		s-csc-SN12C_True_3D-m4-1	NCGC00037850-05	-2.4	4.6859	91.512	-5.3292
s-csc-PANC1_3D-m4-1	NCGC00065890-07	Nevirapine	TERT	Approved	4		100.123		s-csc-PANC1_A-m4-1	NCGC00065890-07	4	1.177	70.108	-5.9292	s-csc-PANC1_True_3D-m4-1	NCGC00065890-07	4		118.669		s-csc-SN12C_3D-m4-1	NCGC00065890-07	4	0.0418	100.767	-7.3792	s-csc-SN12C_A-m4-1	NCGC00065890-07	4	0.0526	99.645	-7.2792	s-csc-SN12C_True_3D-m4-1	NCGC00065890-07	4	4.6859	118.154	-5.3292
s-csc-PANC1_3D-m4-1	NCGC00065934-06	Oxcarbazepine	NA	Approved	4	0.0053	104.238	-8.2792	s-csc-PANC1_A-m4-1	NCGC00065934-06	4	0.0372	107.773	-7.4292	s-csc-PANC1_True_3D-m4-1	NCGC00065934-06	4		71.687		s-csc-SN12C_3D-m4-1	NCGC00065934-06	4	0.003	125.045	-8.5292	s-csc-SN12C_A-m4-1	NCGC00065934-06	4		100.568		s-csc-SN12C_True_3D-m4-1	NCGC00065934-06	4		107.667
s-csc-PANC1_3D-m4-1	NCGC00068236-08	Gatifloxacin	TOP2B	Approved	4	20.931	86.725	-4.6792	s-csc-PANC1_A-m4-1	NCGC00068236-08	4	37.2212	92.538	-4.4292	s-csc-PANC1_True_3D-m4-1	NCGC00068236-08	-3	37.2212	49.704	-4.4292	s-csc-SN12C_3D-m4-1	NCGC00068236-08	4	8.3328	112.055	-5.0792	s-csc-SN12C_A-m4-1	NCGC00068236-08	4	0.8333	52.027	-6.0792	s-csc-SN12C_True_3D-m4-1	NCGC00068236-08	4	13.2066	110.355	-4.8792
s-csc-PANC1_3D-m4-1	NCGC00070736-04	Imiquimod	TLR7	Approved	4	9.3495	98.667	-5.0292	s-csc-PANC1_A-m4-1	NCGC00070736-04	-3	26.3506	41.217	-4.5792	s-csc-PANC1_True_3D-m4-1	NCGC00070736-04	4	1.4818	101.739	-5.8292	s-csc-SN12C_3D-m4-1	NCGC00070736-04	4	23.485	99.183	-4.6292	s-csc-SN12C_A-m4-1	NCGC00070736-04	4	11.7704	94.29	-4.9292	s-csc-SN12C_True_3D-m4-1	NCGC00070736-04	4		105.102
s-csc-PANC1_3D-m4-1	NCGC00079434-03	KL001	NA	Preclinical	4	2.6351	100.333	-5.5792	s-csc-PANC1_A-m4-1	NCGC00079434-03	-2.2	23.485	83.928	-4.6292	s-csc-PANC1_True_3D-m4-1	NCGC00079434-03	-1.4	0.0033	99.384	-8.4792	s-csc-SN12C_3D-m4-1	NCGC00079434-03	4	18.6548	91.554	-4.7292	s-csc-SN12C_A-m4-1	NCGC00079434-03	4		131.07		s-csc-SN12C_True_3D-m4-1	NCGC00079434-03	-2.4	14.818	90.364	-4.8292
s-csc-PANC1_3D-m4-1	NCGC00081778-04	SID 7969543	NR5A1	Preclinical	4		106.745		s-csc-PANC1_A-m4-1	NCGC00081778-04	1.4	0.0094	113.333	-8.0292	s-csc-PANC1_True_3D-m4-1	NCGC00081778-04	4		77.971		s-csc-SN12C_3D-m4-1	NCGC00081778-04	-1.2	0.0526	38.562	-7.2792	s-csc-SN12C_A-m4-1	NCGC00081778-04	4	16.6261	98.093	-4.7792	s-csc-SN12C_True_3D-m4-1	NCGC00081778-04	4		101.818
s-csc-PANC1_3D-m4-1	NCGC00087387-03	Droxinostat	HDAC6	Preclinical	-2.2	18.6548	33.643	-4.7292	s-csc-PANC1_A-m4-1	NCGC00087387-03	-1.2	4.6859	32.013	-5.3292	s-csc-PANC1_True_3D-m4-1	NCGC00087387-03	-3	37.2212	70.822	-4.4292	s-csc-SN12C_3D-m4-1	NCGC00087387-03	-3	29.5659	46.214	-4.5292	s-csc-SN12C_A-m4-1	NCGC00087387-03	-2.2	16.6261	64.391	-4.7792	s-csc-SN12C_True_3D-m4-1	NCGC00087387-03	4	37.2212	84.252	-4.4292
s-csc-PANC1_3D-m4-1	NCGC00090504-10	Isoliquiritigenin	SIRT1	Preclinical	-3	41.7629	71.369	-4.3792	s-csc-PANC1_A-m4-1	NCGC00090504-10	-2.2	23.485	41.998	-4.6292	s-csc-PANC1_True_3D-m4-1	NCGC00090504-10	-2.1	23.485	25.627	-4.6292	s-csc-SN12C_3D-m4-1	NCGC00090504-10	-2.4	20.931	81.954	-4.6792	s-csc-SN12C_A-m4-1	NCGC00090504-10	-3	20.931	85.169	-4.6792	s-csc-SN12C_True_3D-m4-1	NCGC00090504-10	-3	33.1734	52.788	-4.4792
s-csc-PANC1_3D-m4-1	NCGC00090686-10	Nitrofurazone	NA		-3	26.3506	65.051	-4.5792	s-csc-PANC1_A-m4-1	NCGC00090686-10	-2.2	18.6548	26.603	-4.7292	s-csc-PANC1_True_3D-m4-1	NCGC00090686-10	4		92.72		s-csc-SN12C_3D-m4-1	NCGC00090686-10	4		93.602		s-csc-SN12C_A-m4-1	NCGC00090686-10	4	37.2212	90.388	-4.4292	s-csc-SN12C_True_3D-m4-1	NCGC00090686-10	4	18.6548	95.823	-4.7292
s-csc-PANC1_3D-m4-1	NCGC00090691-03	Didanosine	TERT	Approved	4	5.8992	113.541	-5.2292	s-csc-PANC1_A-m4-1	NCGC00090691-03	4	10.4904	153.993	-4.9792	s-csc-PANC1_True_3D-m4-1	NCGC00090691-03	4		116.637		s-csc-SN12C_3D-m4-1	NCGC00090691-03	4	0.0037	88.537	-8.4292	s-csc-SN12C_A-m4-1	NCGC00090691-03	4	1.3207	134.453	-5.8792	s-csc-SN12C_True_3D-m4-1	NCGC00090691-03	4		108.042
s-csc-PANC1_3D-m4-1	NCGC00090705-11	Zalcitabine	TERT	Discontinued	4	37.2212	77.993	-4.4292	s-csc-PANC1_A-m4-1	NCGC00090705-11	4	13.2066	115.206	-4.8792	s-csc-PANC1_True_3D-m4-1	NCGC00090705-11	4	0.0012	94.656	-8.9292	s-csc-SN12C_3D-m4-1	NCGC00090705-11	4	0.0166	112.395	-7.7792	s-csc-SN12C_A-m4-1	NCGC00090705-11	4	26.3506	101.091	-4.5792	s-csc-SN12C_True_3D-m4-1	NCGC00090705-11	4	0.0118	106.058	-7.9292
s-csc-PANC1_3D-m4-1	NCGC00090726-11	Ribavirin	IMPDH1	Approved	4	9.3495	97.663	-5.0292	s-csc-PANC1_A-m4-1	NCGC00090726-11	4	18.6548	89.766	-4.7292	s-csc-PANC1_True_3D-m4-1	NCGC00090726-11	4	0.3317	132.325	-6.4792	s-csc-SN12C_3D-m4-1	NCGC00090726-11	4	1.3207	106.595	-5.8792	s-csc-SN12C_A-m4-1	NCGC00090726-11	4	0.0021	117.807	-8.6792	s-csc-SN12C_True_3D-m4-1	NCGC00090726-11	4	16.6261	93.816	-4.7792
s-csc-PANC1_3D-m4-1	NCGC00090749-11	Diethylstilbestrol	ESR1	Approved	4	37.2212	86.523	-4.4292	s-csc-PANC1_A-m4-1	NCGC00090749-11	-3	20.931	51.451	-4.6792	s-csc-PANC1_True_3D-m4-1	NCGC00090749-11	4		90.835		s-csc-SN12C_3D-m4-1	NCGC00090749-11	4	23.485	110.479	-4.6292	s-csc-SN12C_A-m4-1	NCGC00090749-11	-2.4	18.6548	91.198	-4.7292	s-csc-SN12C_True_3D-m4-1	NCGC00090749-11	4	0.001	97.199	-8.9792
s-csc-PANC1_3D-m4-1	NCGC00090752-08	Fenretinide	RARB	phase II	-1.1	17.0619	2.473	-4.768	s-csc-PANC1_A-m4-1	NCGC00090752-08	-2.1	27.0412	0.743	-4.568	s-csc-PANC1_True_3D-m4-1	NCGC00090752-08	-2.1	24.1005	1.065	-4.618	s-csc-SN12C_3D-m4-1	NCGC00090752-08	-1.1	17.0619	3.054	-4.768	s-csc-SN12C_A-m4-1	NCGC00090752-08	-1.1	19.1437	4.561	-4.718	s-csc-SN12C_True_3D-m4-1	NCGC00090752-08	-2.1	42.8575	-6.858	-4.368
s-csc-PANC1_3D-m4-1	NCGC00090753-05	Azithromycin	NA	Approved	4	0.0935	97.438	-7.0292	s-csc-PANC1_A-m4-1	NCGC00090753-05	1.4	0.001	75.363	-8.9792	s-csc-PANC1_True_3D-m4-1	NCGC00090753-05	4		106.379		s-csc-SN12C_3D-m4-1	NCGC00090753-05	4	13.2066	93.952	-4.8792	s-csc-SN12C_A-m4-1	NCGC00090753-05	4		115.728		s-csc-SN12C_True_3D-m4-1	NCGC00090753-05	4	1.177	100.724	-5.9292
s-csc-PANC1_3D-m4-1	NCGC00090757-05	Melphalan	NA	Approved	-2.2	11.7704	52.811	-4.9292	s-csc-PANC1_A-m4-1	NCGC00090757-05	-2.4	18.6548	79.375	-4.7292	s-csc-PANC1_True_3D-m4-1	NCGC00090757-05	4	13.2066	103.405	-4.8792	s-csc-SN12C_3D-m4-1	NCGC00090757-05	-2.2	18.6548	58.511	-4.7292	s-csc-SN12C_A-m4-1	NCGC00090757-05	-2.2	18.6548	8.889	-4.7292	s-csc-SN12C_True_3D-m4-1	NCGC00090757-05	4	0.0166	113.393	-7.7792
s-csc-PANC1_3D-m4-1	NCGC00090759-02	Cisplatin	NA	Approved	4	0.0019	107.212	-8.7292	s-csc-PANC1_A-m4-1	NCGC00090759-02	-2.2	18.6548	87.326	-4.7292	s-csc-PANC1_True_3D-m4-1	NCGC00090759-02	4		96.63		s-csc-SN12C_3D-m4-1	NCGC00090759-02	4		110.834		s-csc-SN12C_A-m4-1	NCGC00090759-02	4	29.5659	107.512	-4.5292	s-csc-SN12C_True_3D-m4-1	NCGC00090759-02	4		101.207
s-csc-PANC1_3D-m4-1	NCGC00090762-03	Rifabutin	PRKDC	Approved	4	37.2212	86.339	-4.4292	s-csc-PANC1_A-m4-1	NCGC00090762-03	4	20.931	76.303	-4.6792	s-csc-PANC1_True_3D-m4-1	NCGC00090762-03	4	0.1177	91.249	-6.9292	s-csc-SN12C_3D-m4-1	NCGC00090762-03	4	0.0187	92.213	-7.7292	s-csc-SN12C_A-m4-1	NCGC00090762-03	4	2.9566	96.612	-5.5292	s-csc-SN12C_True_3D-m4-1	NCGC00090762-03	4	0.3317	106.822	-6.4792
s-csc-PANC1_3D-m4-1	NCGC00090766-08	Prednisone???	NA	Approved	4		95.846		s-csc-PANC1_A-m4-1	NCGC00090766-08	4		86.504		s-csc-PANC1_True_3D-m4-1	NCGC00090766-08	4	4.5665	105.493	-5.3404	s-csc-SN12C_3D-m4-1	NCGC00090766-08	4		98.739		s-csc-SN12C_A-m4-1	NCGC00090766-08	4		119.986		s-csc-SN12C_True_3D-m4-1	NCGC00090766-08	4	0.0013	106.193	-8.8904
s-csc-PANC1_3D-m4-1	NCGC00090774-03	Nitazoxanide	NA	Approved	-1.1	19.1437	18.028	-4.718	s-csc-PANC1_A-m4-1	NCGC00090774-03	-1.1	21.4796	19.822	-4.668	s-csc-PANC1_True_3D-m4-1	NCGC00090774-03	-1.1	19.1437	16.126	-4.718	s-csc-SN12C_3D-m4-1	NCGC00090774-03	-2.2	12.0789	25.093	-4.918	s-csc-SN12C_A-m4-1	NCGC00090774-03	-2.1	27.0412	30.951	-4.568	s-csc-SN12C_True_3D-m4-1	NCGC00090774-03	-1.1	6.7925	3.717	-5.168
s-csc-PANC1_3D-m4-1	NCGC00090782-07	Viracept	NA	Approved	-3	33.1734	14.223	-4.4792	s-csc-PANC1_A-m4-1	NCGC00090782-07	-2.1	20.931	7.151	-4.6792	s-csc-PANC1_True_3D-m4-1	NCGC00090782-07	-2.2	23.485	67.756	-4.6292	s-csc-SN12C_3D-m4-1	NCGC00090782-07	-3	29.5659	3.928	-4.5292	s-csc-SN12C_A-m4-1	NCGC00090782-07	-3	29.5659	12.409	-4.5292	s-csc-SN12C_True_3D-m4-1	NCGC00090782-07	-3	33.1734	15.233	-4.4792
s-csc-PANC1_3D-m4-1	NCGC00090797-11	Digoxin	NA	Approved	-1.1	0.0762	7.427	-7.118	s-csc-PANC1_A-m4-1	NCGC00090797-11	-1.1	0.1077	21.663	-6.968	s-csc-PANC1_True_3D-m4-1	NCGC00090797-11	-1.1	0.0855	12.984	-7.068	s-csc-SN12C_3D-m4-1	NCGC00090797-11	-1.2	0.0382	40.505	-7.418	s-csc-SN12C_A-m4-1	NCGC00090797-11	-1.1	0.4286	25.743	-6.368	s-csc-SN12C_True_3D-m4-1	NCGC00090797-11	-1.2	0.0481	60.992	-7.318
s-csc-PANC1_3D-m4-1	NCGC00090808-03	Amphotericin B	NA	Approved	4	0.3317	98.066	-6.4792	s-csc-PANC1_A-m4-1	NCGC00090808-03	1.1	0.0012	102.143	-8.9292	s-csc-PANC1_True_3D-m4-1	NCGC00090808-03	4		108.818		s-csc-SN12C_3D-m4-1	NCGC00090808-03	4		105.97		s-csc-SN12C_A-m4-1	NCGC00090808-03	1.2	0.0019	124.667	-8.7292	s-csc-SN12C_True_3D-m4-1	NCGC00090808-03	4	14.818	92.227	-4.8292
s-csc-PANC1_3D-m4-1	NCGC00090851-09	5-Azacitidine	DNMT1	Approved	-2.2	13.2066	42.188	-4.8792	s-csc-PANC1_A-m4-1	NCGC00090851-09	-2.2	14.818	55.254	-4.8292	s-csc-PANC1_True_3D-m4-1	NCGC00090851-09	-2.2	18.6548	61.526	-4.7292	s-csc-SN12C_3D-m4-1	NCGC00090851-09	-2.2	10.4904	36.091	-4.9792	s-csc-SN12C_A-m4-1	NCGC00090851-09	-2.2	7.4266	57.3	-5.1292	s-csc-SN12C_True_3D-m4-1	NCGC00090851-09	-1.2	11.7704	56.584	-4.9292
s-csc-PANC1_3D-m4-1	NCGC00090903-09	Sulfasalazine	NFKB1	Approved	4		104.733		s-csc-PANC1_A-m4-1	NCGC00090903-09	4		116.97		s-csc-PANC1_True_3D-m4-1	NCGC00090903-09	4		113.263		s-csc-SN12C_3D-m4-1	NCGC00090903-09	4	0.1663	110.923	-6.7792	s-csc-SN12C_A-m4-1	NCGC00090903-09	4		94.476		s-csc-SN12C_True_3D-m4-1	NCGC00090903-09	4	0.0017	110.65	-8.7792
s-csc-PANC1_3D-m4-1	NCGC00090905-11	Busulfan	NA	Approved	4	2.9566	80.72	-5.5292	s-csc-PANC1_A-m4-1	NCGC00090905-11	4	0.0264	110.052	-7.5792	s-csc-PANC1_True_3D-m4-1	NCGC00090905-11	4	4.6859	93.596	-5.3292	s-csc-SN12C_3D-m4-1	NCGC00090905-11	4	23.485	93.231	-4.6292	s-csc-SN12C_A-m4-1	NCGC00090905-11	4		67.411		s-csc-SN12C_True_3D-m4-1	NCGC00090905-11	4		98.756
s-csc-PANC1_3D-m4-1	NCGC00091009-05	Methyltestosterone	CYP19A1	Approved	4	95.9459	85.287	-4.018	s-csc-PANC1_A-m4-1	NCGC00091009-05	-3	48.0869	89.462	-4.318	s-csc-PANC1_True_3D-m4-1	NCGC00091009-05	4		86.305		s-csc-SN12C_3D-m4-1	NCGC00091009-05	4	67.9245	80.228	-4.168	s-csc-SN12C_A-m4-1	NCGC00091009-05	4	0.0021	105.185	-8.668	s-csc-SN12C_True_3D-m4-1	NCGC00091009-05	4		96.836
s-csc-PANC1_3D-m4-1	NCGC00091011-09	Chloramphenicol	NA	Biological Testing	4		99.871		s-csc-PANC1_A-m4-1	NCGC00091011-09	4		76.355		s-csc-PANC1_True_3D-m4-1	NCGC00091011-09	4		132.32		s-csc-SN12C_3D-m4-1	NCGC00091011-09	4	0.1482	101.562	-6.8292	s-csc-SN12C_A-m4-1	NCGC00091011-09	4	9.3495	117.767	-5.0292	s-csc-SN12C_True_3D-m4-1	NCGC00091011-09	4		114.021
s-csc-PANC1_3D-m4-1	NCGC00091014-06	Hydroxyflutamide	AR	Preclinical	4	0.2348	90.78	-6.6292	s-csc-PANC1_A-m4-1	NCGC00091014-06	1.4	0.001	113.479	-8.9792	s-csc-PANC1_True_3D-m4-1	NCGC00091014-06	4	0.0033	103.922	-8.4792	s-csc-SN12C_3D-m4-1	NCGC00091014-06	4	20.931	124.188	-4.6792	s-csc-SN12C_A-m4-1	NCGC00091014-06	4	10.4904	100.66	-4.9792	s-csc-SN12C_True_3D-m4-1	NCGC00091014-06	4	0.0083	95.003	-8.0792
s-csc-PANC1_3D-m4-1	NCGC00091019-08	Dexamethasone	NR3C1	Approved	4	0.2635	96.881	-6.5792	s-csc-PANC1_A-m4-1	NCGC00091019-08	4		102.271		s-csc-PANC1_True_3D-m4-1	NCGC00091019-08	4		103.404		s-csc-SN12C_3D-m4-1	NCGC00091019-08	1.4	0.0094	118.06	-8.0292	s-csc-SN12C_A-m4-1	NCGC00091019-08	-2.4	0.003	102.212	-8.5292	s-csc-SN12C_True_3D-m4-1	NCGC00091019-08	4	0.0033	114.846	-8.4792
s-csc-PANC1_3D-m4-1	NCGC00091032-08	Cyproterone acetate	AR	Approved	-2.4	37.2212	69.383	-4.4292	s-csc-PANC1_A-m4-1	NCGC00091032-08	4	23.485	35.485	-4.6292	s-csc-PANC1_True_3D-m4-1	NCGC00091032-08	4	0.0132	74.005	-7.8792	s-csc-SN12C_3D-m4-1	NCGC00091032-08	-2.4	23.485	58.928	-4.6292	s-csc-SN12C_A-m4-1	NCGC00091032-08	4	26.3506	82.48	-4.5792	s-csc-SN12C_True_3D-m4-1	NCGC00091032-08	4	33.1734	91.256	-4.4792
s-csc-PANC1_3D-m4-1	NCGC00091057-06	Silybin	ABCBA	Phase II	-2.4	18.6548	78.534	-4.7292	s-csc-PANC1_A-m4-1	NCGC00091057-06	-2.2	20.931	111.316	-4.6792	s-csc-PANC1_True_3D-m4-1	NCGC00091057-06	-2.4	13.2066	60.479	-4.8792	s-csc-SN12C_3D-m4-1	NCGC00091057-06	4	20.931	110.558	-4.6792	s-csc-SN12C_A-m4-1	NCGC00091057-06	-2.4	20.931	89.528	-4.6792	s-csc-SN12C_True_3D-m4-1	NCGC00091057-06	4	8.3328	89.498	-5.0792
s-csc-PANC1_3D-m4-1	NCGC00091062-07	5-Hydroxytryptophan	NA		4	0.5258	97.082	-6.2792	s-csc-PANC1_A-m4-1	NCGC00091062-07	4		108.266		s-csc-PANC1_True_3D-m4-1	NCGC00091062-07	4		100.275		s-csc-SN12C_3D-m4-1	NCGC00091062-07	4		103.96		s-csc-SN12C_A-m4-1	NCGC00091062-07	4		107.885		s-csc-SN12C_True_3D-m4-1	NCGC00091062-07	-2.4	18.6548	83.525	-4.7292
s-csc-PANC1_3D-m4-1	NCGC00091104-05	Aspartame	NA	Approved	4	14.818	94.328	-4.8292	s-csc-PANC1_A-m4-1	NCGC00091104-05	4	0.0037	113.285	-8.4292	s-csc-PANC1_True_3D-m4-1	NCGC00091104-05	4		105.252		s-csc-SN12C_3D-m4-1	NCGC00091104-05	4		99.793		s-csc-SN12C_A-m4-1	NCGC00091104-05	4		89.984		s-csc-SN12C_True_3D-m4-1	NCGC00091104-05	4	0.4686	100.833	-6.3292
s-csc-PANC1_3D-m4-1	NCGC00091109-03	Neohesperidin dihydrochalcone	NA		4	2.6351	95.576	-5.5792	s-csc-PANC1_A-m4-1	NCGC00091109-03	4	18.6548	102.267	-4.7292	s-csc-PANC1_True_3D-m4-1	NCGC00091109-03	4	0.935	73.151	-6.0292	s-csc-SN12C_3D-m4-1	NCGC00091109-03	4	2.6351	102.716	-5.5792	s-csc-SN12C_A-m4-1	NCGC00091109-03	4		100.858		s-csc-SN12C_True_3D-m4-1	NCGC00091109-03	4	2.3485	102.187	-5.6292
s-csc-PANC1_3D-m4-1	NCGC00091112-08	Methylrosaniline chloride	NA	Approved	-1.1	1.177	1.587	-5.9292	s-csc-PANC1_A-m4-1	NCGC00091112-08	-1.1	0.4686	0.928	-6.3292	s-csc-PANC1_True_3D-m4-1	NCGC00091112-08	-2.1	3.3173	2.026	-5.4792	s-csc-SN12C_3D-m4-1	NCGC00091112-08	-2.1	1.4818	-0.613	-5.8292	s-csc-SN12C_A-m4-1	NCGC00091112-08	-1.2	0.6619	0.241	-6.1792	s-csc-SN12C_True_3D-m4-1	NCGC00091112-08	-2.1	5.2576	11.156	-5.2792
s-csc-PANC1_3D-m4-1	NCGC00091253-07	Asaraldehyde	PTGS2	Preclinical	4		100.003		s-csc-PANC1_A-m4-1	NCGC00091253-07	4	0.0053	92.967	-8.2792	s-csc-PANC1_True_3D-m4-1	NCGC00091253-07	4	0.0023	97.509	-8.6292	s-csc-SN12C_3D-m4-1	NCGC00091253-07	4		112.209		s-csc-SN12C_A-m4-1	NCGC00091253-07	4		100.376		s-csc-SN12C_True_3D-m4-1	NCGC00091253-07	4	9.3495	109.233	-5.0292
s-csc-PANC1_3D-m4-1	NCGC00091268-11	Oxytetracycline	NA	Approved	4	2.6351	102.749	-5.5792	s-csc-PANC1_A-m4-1	NCGC00091268-11	4	0.5258	113.639	-6.2792	s-csc-PANC1_True_3D-m4-1	NCGC00091268-11	4	33.1734	88.059	-4.4792	s-csc-SN12C_3D-m4-1	NCGC00091268-11	4		110.179		s-csc-SN12C_A-m4-1	NCGC00091268-11	4	2.9566	122.123	-5.5292	s-csc-SN12C_True_3D-m4-1	NCGC00091268-11	4	9.3495	102.733	-5.0292
s-csc-PANC1_3D-m4-1	NCGC00091281-07	Daminozide	NA	Preclinical	4		99.655		s-csc-PANC1_A-m4-1	NCGC00091281-07	4		113.388		s-csc-PANC1_True_3D-m4-1	NCGC00091281-07	4	5.8992	93.894	-5.2292	s-csc-SN12C_3D-m4-1	NCGC00091281-07	4	2.6351	96.117	-5.5792	s-csc-SN12C_A-m4-1	NCGC00091281-07	4	0.003	99.084	-8.5292	s-csc-SN12C_True_3D-m4-1	NCGC00091281-07	4	2.0931	102.239	-5.6792
s-csc-PANC1_3D-m4-1	NCGC00091455-08	Celecoxib	PTGS2	Approved	4	33.1734	91.844	-4.4792	s-csc-PANC1_A-m4-1	NCGC00091455-08	-2.4	20.931	81.076	-4.6792	s-csc-PANC1_True_3D-m4-1	NCGC00091455-08	-3	37.2212	86.655	-4.4292	s-csc-SN12C_3D-m4-1	NCGC00091455-08	4	0.1177	119.219	-6.9292	s-csc-SN12C_A-m4-1	NCGC00091455-08	4		104.548		s-csc-SN12C_True_3D-m4-1	NCGC00091455-08	4	0.8333	106.888	-6.0792
s-csc-PANC1_3D-m4-1	NCGC00091533-11	Ethinylestradiol	ESR1	Approved	4	20.931	94.607	-4.6792	s-csc-PANC1_A-m4-1	NCGC00091533-11	-3	37.2212	113.393	-4.4292	s-csc-PANC1_True_3D-m4-1	NCGC00091533-11	4		88.139		s-csc-SN12C_3D-m4-1	NCGC00091533-11	4	0.0662	14.724	-7.1792	s-csc-SN12C_A-m4-1	NCGC00091533-11	4	23.485	101.811	-4.6292	s-csc-SN12C_True_3D-m4-1	NCGC00091533-11	4	0.003	100.68	-8.5292
s-csc-PANC1_3D-m4-1	NCGC00091544-08	beta-Estradiol	ESR1	Approved	-3	29.5659	72.991	-4.5292	s-csc-PANC1_A-m4-1	NCGC00091544-08	-2.2	20.931	102.264	-4.6792	s-csc-PANC1_True_3D-m4-1	NCGC00091544-08	-2.4	4.6859	69.502	-5.3292	s-csc-SN12C_3D-m4-1	NCGC00091544-08	-3	29.5659	63.661	-4.5292	s-csc-SN12C_A-m4-1	NCGC00091544-08	-3	23.485	83.126	-4.6292	s-csc-SN12C_True_3D-m4-1	NCGC00091544-08	4	0.0094	96.579	-8.0292
s-csc-PANC1_3D-m4-1	NCGC00091585-03	Octocrylene	NA	Approved	4		98.145		s-csc-PANC1_A-m4-1	NCGC00091585-03	4	0.0021	107.691	-8.6792	s-csc-PANC1_True_3D-m4-1	NCGC00091585-03	4		89.227		s-csc-SN12C_3D-m4-1	NCGC00091585-03	-2.4	18.6548	78.714	-4.7292	s-csc-SN12C_A-m4-1	NCGC00091585-03	4	0.6619	108.032	-6.1792	s-csc-SN12C_True_3D-m4-1	NCGC00091585-03	4	23.485	86.482	-4.6292
s-csc-PANC1_3D-m4-1	NCGC00091823-05	Chrysophanol	FLT1	Preclinical	4		100.394		s-csc-PANC1_A-m4-1	NCGC00091823-05	4	0.5258	103.234	-6.2792	s-csc-PANC1_True_3D-m4-1	NCGC00091823-05	4		97.966		s-csc-SN12C_3D-m4-1	NCGC00091823-05	4	0.0021	106.616	-8.6792	s-csc-SN12C_A-m4-1	NCGC00091823-05	4		80.377		s-csc-SN12C_True_3D-m4-1	NCGC00091823-05	4		113.419
s-csc-PANC1_3D-m4-1	NCGC00091835-09	Chlormethine	NA	Approved	-3	37.2212	41.517	-4.4292	s-csc-PANC1_A-m4-1	NCGC00091835-09	-3	37.2212	67.954	-4.4292	s-csc-PANC1_True_3D-m4-1	NCGC00091835-09	-3	37.2212	63.325	-4.4292	s-csc-SN12C_3D-m4-1	NCGC00091835-09	-3	33.1734	47.148	-4.4792	s-csc-SN12C_A-m4-1	NCGC00091835-09	-2.1	26.3506	10.982	-4.5792	s-csc-SN12C_True_3D-m4-1	NCGC00091835-09	-3	33.1734	43.022	-4.4792
s-csc-PANC1_3D-m4-1	NCGC00091861-06	Dacarbazine	NA	Approved	4	0.6619	92.392	-6.1792	s-csc-PANC1_A-m4-1	NCGC00091861-06	4	2.3485	127.259	-5.6292	s-csc-PANC1_True_3D-m4-1	NCGC00091861-06	4		106.752		s-csc-SN12C_3D-m4-1	NCGC00091861-06	4		108.977		s-csc-SN12C_A-m4-1	NCGC00091861-06	4		130.068		s-csc-SN12C_True_3D-m4-1	NCGC00091861-06	4		109.937
s-csc-PANC1_3D-m4-1	NCGC00092276-06	Y-27632	ROCK1	Preclinical	4	0.0013	111.202	-8.8792	s-csc-PANC1_A-m4-1	NCGC00092276-06	-2.4	18.6548	81.702	-4.7292	s-csc-PANC1_True_3D-m4-1	NCGC00092276-06	4		116.414		s-csc-SN12C_3D-m4-1	NCGC00092276-06	4	0.0053	123.033	-8.2792	s-csc-SN12C_A-m4-1	NCGC00092276-06	4	37.2212	126.231	-4.4292	s-csc-SN12C_True_3D-m4-1	NCGC00092276-06	1.4	0.1177	126.983	-6.9292
s-csc-PANC1_3D-m4-1	NCGC00092284-03	AHPN	RARG	Preclinical	-2.1	14.818	23.898	-4.8292	s-csc-PANC1_A-m4-1	NCGC00092284-03	-2.1	18.6548	9.432	-4.7292	s-csc-PANC1_True_3D-m4-1	NCGC00092284-03	4	4.1763	84.961	-5.3792	s-csc-SN12C_3D-m4-1	NCGC00092284-03	-2.1	16.6261	13.238	-4.7792	s-csc-SN12C_A-m4-1	NCGC00092284-03	-1.1	1.049	22.096	-5.9792	s-csc-SN12C_True_3D-m4-1	NCGC00092284-03	-2.4	33.1734	68.915	-4.4792
s-csc-PANC1_3D-m4-1	NCGC00092288-01	(-)-Blebbistatin	MYH2	Preclinical	4	0.0083	104.144	-8.0792	s-csc-PANC1_A-m4-1	NCGC00092288-01	4	37.2212	98.495	-4.4292	s-csc-PANC1_True_3D-m4-1	NCGC00092288-01	4	0.0026	101.459	-8.5792	s-csc-SN12C_3D-m4-1	NCGC00092288-01	4	16.6261	97.226	-4.7792	s-csc-SN12C_A-m4-1	NCGC00092288-01	4	26.3506	117.465	-4.5792	s-csc-SN12C_True_3D-m4-1	NCGC00092288-01	4		116.191
s-csc-PANC1_3D-m4-1	NCGC00092289-01	DA-3003-1	CDC25	Preclinical	-1.1	3.7221	-0.057	-5.4292	s-csc-PANC1_A-m4-1	NCGC00092289-01	-1.1	5.2576	0.3	-5.2792	s-csc-PANC1_True_3D-m4-1	NCGC00092289-01	-1.1	9.3495	-2.1	-5.0292	s-csc-SN12C_3D-m4-1	NCGC00092289-01	-1.1	7.4266	1.092	-5.1292	s-csc-SN12C_A-m4-1	NCGC00092289-01	-1.2	3.7221	2.762	-5.4292	s-csc-SN12C_True_3D-m4-1	NCGC00092289-01	-2.1	16.6261	-7.939	-4.7792
s-csc-PANC1_3D-m4-1	NCGC00092290-03	SL-327	MAP2K1	Preclinical	-1.2	5.8992	46.336	-5.2292	s-csc-PANC1_A-m4-1	NCGC00092290-03	-2.4	20.931	79.818	-4.6792	s-csc-PANC1_True_3D-m4-1	NCGC00092290-03	-1.2	2.6351	66.213	-5.5792	s-csc-SN12C_3D-m4-1	NCGC00092290-03	-2.4	14.818	79.543	-4.8292	s-csc-SN12C_A-m4-1	NCGC00092290-03	-1.2	1.4818	88.687	-5.8292	s-csc-SN12C_True_3D-m4-1	NCGC00092290-03	-2.2	8.3328	78.53	-5.0792
s-csc-PANC1_3D-m4-1	NCGC00092310-03	Amisulpride	DRD2	Approved	4		96.614		s-csc-PANC1_A-m4-1	NCGC00092310-03	4	0.5258	88.654	-6.2792	s-csc-PANC1_True_3D-m4-1	NCGC00092310-03	4	14.818	114.293	-4.8292	s-csc-SN12C_3D-m4-1	NCGC00092310-03	4		100.224		s-csc-SN12C_A-m4-1	NCGC00092310-03	4		112.426		s-csc-SN12C_True_3D-m4-1	NCGC00092310-03	4	0.0935	112.112	-7.0292
s-csc-PANC1_3D-m4-1	NCGC00092314-04	Triciribine	AKT1	Phase I/II	-2.4	13.2066	78.761	-4.8792	s-csc-PANC1_A-m4-1	NCGC00092314-04	-1.2	1.177	62.694	-5.9292	s-csc-PANC1_True_3D-m4-1	NCGC00092314-04	-1.4	0.0105	76.18	-7.9792	s-csc-SN12C_3D-m4-1	NCGC00092314-04	-2.2	5.2576	53.953	-5.2792	s-csc-SN12C_A-m4-1	NCGC00092314-04	-1.2	0.2348	52.32	-6.6292	s-csc-SN12C_True_3D-m4-1	NCGC00092314-04	-1.2	1.6626	65.449	-5.7792
s-csc-PANC1_3D-m4-1	NCGC00092318-02	NSC 23766	RAC1	Preclinical	4		102.643		s-csc-PANC1_A-m4-1	NCGC00092318-02	4		104.733		s-csc-PANC1_True_3D-m4-1	NCGC00092318-02	4		112.184		s-csc-SN12C_3D-m4-1	NCGC00092318-02	4	0.1321	109.031	-6.8792	s-csc-SN12C_A-m4-1	NCGC00092318-02	-2.4	37.2212	79.044	-4.4292	s-csc-SN12C_True_3D-m4-1	NCGC00092318-02	4		105.862
s-csc-PANC1_3D-m4-1	NCGC00092329-01	Eliprodil	GRIN2A	Phase III	4	37.2212	81.297	-4.4292	s-csc-PANC1_A-m4-1	NCGC00092329-01	4	26.3506	75.002	-4.5792	s-csc-PANC1_True_3D-m4-1	NCGC00092329-01	4	0.001	102.244	-8.9792	s-csc-SN12C_3D-m4-1	NCGC00092329-01	-2.4	23.485	78.788	-4.6292	s-csc-SN12C_A-m4-1	NCGC00092329-01	4		87.413		s-csc-SN12C_True_3D-m4-1	NCGC00092329-01	4		98.323
s-csc-PANC1_3D-m4-1	NCGC00092344-05	GW-0742	PPARD	Preclinical	4	3.3173	104.138	-5.4792	s-csc-PANC1_A-m4-1	NCGC00092344-05	4		114.456		s-csc-PANC1_True_3D-m4-1	NCGC00092344-05	4		83.392		s-csc-SN12C_3D-m4-1	NCGC00092344-05	4	0.8333	23.445	-6.0792	s-csc-SN12C_A-m4-1	NCGC00092344-05	4	0.001	121.144	-8.9792	s-csc-SN12C_True_3D-m4-1	NCGC00092344-05	4	0.4176	96.82	-6.3792
s-csc-PANC1_3D-m4-1	NCGC00092357-04	Sibutramine hydrochloride	HTR1A	Withdrawn	4		100.654		s-csc-PANC1_A-m4-1	NCGC00092357-04	-3	29.5659	65.602	-4.5292	s-csc-PANC1_True_3D-m4-1	NCGC00092357-04	4	0.4176	107.593	-6.3792	s-csc-SN12C_3D-m4-1	NCGC00092357-04	-3	26.3506	27.317	-4.5792	s-csc-SN12C_A-m4-1	NCGC00092357-04	4	3.3173	125.192	-5.4792	s-csc-SN12C_True_3D-m4-1	NCGC00092357-04	4	0.935	95.301	-6.0292
s-csc-PANC1_3D-m4-1	NCGC00092360-01	Cordycepin	NA	Phase I/II	-2.4	37.2212	74.32	-4.4292	s-csc-PANC1_A-m4-1	NCGC00092360-01	4	5.2576	136.938	-5.2792	s-csc-PANC1_True_3D-m4-1	NCGC00092360-01	4	20.931	78.701	-4.6792	s-csc-SN12C_3D-m4-1	NCGC00092360-01	4	23.485	103.35	-4.6292	s-csc-SN12C_A-m4-1	NCGC00092360-01	4	4.1763	111.616	-5.3792	s-csc-SN12C_True_3D-m4-1	NCGC00092360-01	4	0.0148	96.647	-7.8292
s-csc-PANC1_3D-m4-1	NCGC00092361-06	Prostaglandin E2	NA	Approved	4	2.6351	90.635	-5.5792	s-csc-PANC1_A-m4-1	NCGC00092361-06	4		85.992		s-csc-PANC1_True_3D-m4-1	NCGC00092361-06	4	0.0017	102.16	-8.7792	s-csc-SN12C_3D-m4-1	NCGC00092361-06	4	10.4904	92.64	-4.9792	s-csc-SN12C_A-m4-1	NCGC00092361-06	4	3.7221	98.186	-5.4292	s-csc-SN12C_True_3D-m4-1	NCGC00092361-06	-2.2	20.931	76.606	-4.6792
s-csc-PANC1_3D-m4-1	NCGC00092364-05	PNU-282987	CHRNA7	Preclinical	4		99.229		s-csc-PANC1_A-m4-1	NCGC00092364-05	4		74.38		s-csc-PANC1_True_3D-m4-1	NCGC00092364-05	4	1.3207	120.464	-5.8792	s-csc-SN12C_3D-m4-1	NCGC00092364-05	2.4	0.935	109.026	-6.0292	s-csc-SN12C_A-m4-1	NCGC00092364-05	4		121.071		s-csc-SN12C_True_3D-m4-1	NCGC00092364-05	4		109.064
s-csc-PANC1_3D-m4-1	NCGC00092372-01	Necrostatin-1	RIPK1	Preclinical	4	20.931	87.544	-4.6792	s-csc-PANC1_A-m4-1	NCGC00092372-01	4		109.708		s-csc-PANC1_True_3D-m4-1	NCGC00092372-01	-2.2	0.2957	91.149	-6.5292	s-csc-SN12C_3D-m4-1	NCGC00092372-01	4	16.6261	95.498	-4.7792	s-csc-SN12C_A-m4-1	NCGC00092372-01	4	0.0148	101.345	-7.8292	s-csc-SN12C_True_3D-m4-1	NCGC00092372-01	4	6.619	93.15	-5.1792
s-csc-PANC1_3D-m4-1	NCGC00092375-02	JNJ-16259685	GRM1	Preclinical	-2.2	20.931	60.373	-4.6792	s-csc-PANC1_A-m4-1	NCGC00092375-02	-2.2	18.6548	14.674	-4.7292	s-csc-PANC1_True_3D-m4-1	NCGC00092375-02	4	26.3506	90.919	-4.5792	s-csc-SN12C_3D-m4-1	NCGC00092375-02	-1.1	5.2576	3.672	-5.2792	s-csc-SN12C_A-m4-1	NCGC00092375-02	-2.2	20.931	44.381	-4.6792	s-csc-SN12C_True_3D-m4-1	NCGC00092375-02	-2.2	16.6261	59.143	-4.7792
s-csc-PANC1_3D-m4-1	NCGC00092381-03	ABT-702	ADK	Preclinical	-2.4	10.4904	88.768	-4.9792	s-csc-PANC1_A-m4-1	NCGC00092381-03	-3	33.1734	76.678	-4.4792	s-csc-PANC1_True_3D-m4-1	NCGC00092381-03	-3	11.7704	106.558	-4.9292	s-csc-SN12C_3D-m4-1	NCGC00092381-03	4	0.0935	114.578	-7.0292	s-csc-SN12C_A-m4-1	NCGC00092381-03	4		95.613		s-csc-SN12C_True_3D-m4-1	NCGC00092381-03	4	37.2212	92.103	-4.4292
s-csc-PANC1_3D-m4-1	NCGC00092384-04	Fenobam	GRM5	Phase II	4	26.3506	75.193	-4.5792	s-csc-PANC1_A-m4-1	NCGC00092384-04	-3	29.5659	17.8	-4.5292	s-csc-PANC1_True_3D-m4-1	NCGC00092384-04	4		108.988		s-csc-SN12C_3D-m4-1	NCGC00092384-04	4	14.818	89.575	-4.8292	s-csc-SN12C_A-m4-1	NCGC00092384-04	4	23.485	87.21	-4.6292	s-csc-SN12C_True_3D-m4-1	NCGC00092384-04	4	37.2212	88.54	-4.4292
s-csc-PANC1_3D-m4-1	NCGC00092385-02	LY-320135	CNR1	Preclinical	4	9.3495	89.484	-5.0292	s-csc-PANC1_A-m4-1	NCGC00092385-02	4	0.0187	78.565	-7.7292	s-csc-PANC1_True_3D-m4-1	NCGC00092385-02	4		103.977		s-csc-SN12C_3D-m4-1	NCGC00092385-02	4	0.0037	94.1	-8.4292	s-csc-SN12C_A-m4-1	NCGC00092385-02	4	13.2066	102.639	-4.8792	s-csc-SN12C_True_3D-m4-1	NCGC00092385-02	4	0.2635	89.057	-6.5792
s-csc-PANC1_3D-m4-1	NCGC00093347-06	Mestranol	ESR1	Approved	4	26.3506	88.099	-4.5792	s-csc-PANC1_A-m4-1	NCGC00093347-06	-3	26.3506	133.169	-4.5792	s-csc-PANC1_True_3D-m4-1	NCGC00093347-06	4	37.2212	104.206	-4.4292	s-csc-SN12C_3D-m4-1	NCGC00093347-06	-2.2	18.6548	86.618	-4.7292	s-csc-SN12C_A-m4-1	NCGC00093347-06	4	14.818	105.721	-4.8292	s-csc-SN12C_True_3D-m4-1	NCGC00093347-06	4	26.3506	88.948	-4.5792
s-csc-PANC1_3D-m4-1	NCGC00093354-09	Niacinamide	NA	Approved	4	26.3506	91.916	-4.5792	s-csc-PANC1_A-m4-1	NCGC00093354-09	1.4	0.1663	90.717	-6.7792	s-csc-PANC1_True_3D-m4-1	NCGC00093354-09	4	0.0013	80.968	-8.8792	s-csc-SN12C_3D-m4-1	NCGC00093354-09	4		123.076		s-csc-SN12C_A-m4-1	NCGC00093354-09	4		111.227		s-csc-SN12C_True_3D-m4-1	NCGC00093354-09	4		105.785
s-csc-PANC1_3D-m4-1	NCGC00093356-08	Cytarabine	NA	Approved	4	0.1177	93.37	-6.9292	s-csc-PANC1_A-m4-1	NCGC00093356-08	4		105.587		s-csc-PANC1_True_3D-m4-1	NCGC00093356-08	1.2	0.0066	111.665	-8.1792	s-csc-SN12C_3D-m4-1	NCGC00093356-08	4		102.343		s-csc-SN12C_A-m4-1	NCGC00093356-08	4	0.1049	124.241	-6.9792	s-csc-SN12C_True_3D-m4-1	NCGC00093356-08	4		105.528
s-csc-PANC1_3D-m4-1	NCGC00093560-06	Finasteride	AR	Approved	-1.3	0.8333	4.219	-6.0792	s-csc-PANC1_A-m4-1	NCGC00093560-06	-1.4	0.3722	2.61	-6.4292	s-csc-PANC1_True_3D-m4-1	NCGC00093560-06	-1.3	1.4818	3.299	-5.8292	s-csc-SN12C_3D-m4-1	NCGC00093560-06	-1.4	1.6626	0.608	-5.7792	s-csc-SN12C_A-m4-1	NCGC00093560-06	-1.3	2.9566	6.305	-5.5292	s-csc-SN12C_True_3D-m4-1	NCGC00093560-06	-3	33.1734	23.037	-4.4792
s-csc-PANC1_3D-m4-1	NCGC00093656-03	Brivudine	TERT	Approved	4	0.0026	100.488	-8.5792	s-csc-PANC1_A-m4-1	NCGC00093656-03	2.4	0.2957	151.1	-6.5292	s-csc-PANC1_True_3D-m4-1	NCGC00093656-03	4		102.102		s-csc-SN12C_3D-m4-1	NCGC00093656-03	4	0.0166	116.84	-7.7792	s-csc-SN12C_A-m4-1	NCGC00093656-03	4	13.2066	105.858	-4.8792	s-csc-SN12C_True_3D-m4-1	NCGC00093656-03	4		118.019
s-csc-PANC1_3D-m4-1	NCGC00093704-11	Cyclosporine A	NA	Approved	-2.2	13.2066	58.646	-4.8792	s-csc-PANC1_A-m4-1	NCGC00093704-11	-2.2	11.7704	62.659	-4.9292	s-csc-PANC1_True_3D-m4-1	NCGC00093704-11	-2.2	16.6261	75.95	-4.7792	s-csc-SN12C_3D-m4-1	NCGC00093704-11	-2.2	11.7704	40.428	-4.9292	s-csc-SN12C_A-m4-1	NCGC00093704-11	4	3.7221	99.782	-5.4292	s-csc-SN12C_True_3D-m4-1	NCGC00093704-11	-2.2	18.6548	81.602	-4.7292
s-csc-PANC1_3D-m4-1	NCGC00093706-05	Cephalexin	NA	Approved	4		96.869		s-csc-PANC1_A-m4-1	NCGC00093706-05	4	0.0059	103.791	-8.2292	s-csc-PANC1_True_3D-m4-1	NCGC00093706-05	4	8.3328	106.09	-5.0792	s-csc-SN12C_3D-m4-1	NCGC00093706-05	4	0.0026	102.148	-8.5792	s-csc-SN12C_A-m4-1	NCGC00093706-05	4	0.0066	111.309	-8.1792	s-csc-SN12C_True_3D-m4-1	NCGC00093706-05	4	11.7704	106.539	-4.9292
s-csc-PANC1_3D-m4-1	NCGC00093802-08	Dehydroepiandrosterone	NA	Phase II/III	4	20.931	84.669	-4.6792	s-csc-PANC1_A-m4-1	NCGC00093802-08	4	1.6626	117.231	-5.7792	s-csc-PANC1_True_3D-m4-1	NCGC00093802-08	4	14.818	96.554	-4.8292	s-csc-SN12C_3D-m4-1	NCGC00093802-08	4	16.6261	96.184	-4.7792	s-csc-SN12C_A-m4-1	NCGC00093802-08	4	1.177	110.7	-5.9292	s-csc-SN12C_True_3D-m4-1	NCGC00093802-08	4		94.58
s-csc-PANC1_3D-m4-1	NCGC00093926-04	Doxifluridine	TYMS	Approved	4	26.3506	79.566	-4.5792	s-csc-PANC1_A-m4-1	NCGC00093926-04	4	16.6261	53.325	-4.7792	s-csc-PANC1_True_3D-m4-1	NCGC00093926-04	4		109.643		s-csc-SN12C_3D-m4-1	NCGC00093926-04	4		98.417		s-csc-SN12C_A-m4-1	NCGC00093926-04	4	8.3328	100.183	-5.0792	s-csc-SN12C_True_3D-m4-1	NCGC00093926-04	4		102.851
s-csc-PANC1_3D-m4-1	NCGC00093976-06	Idarubicin hydrochloride	TOP2A	Approved	-1.1	0.4176	2.182	-6.3792	s-csc-PANC1_A-m4-1	NCGC00093976-06	-1.1	0.2957	2.283	-6.5292	s-csc-PANC1_True_3D-m4-1	NCGC00093976-06	-2.1	4.1763	0.025	-5.3792	s-csc-SN12C_3D-m4-1	NCGC00093976-06	-1.1	1.6626	1.621	-5.7792	s-csc-SN12C_A-m4-1	NCGC00093976-06	-1.1	0.3722	3.732	-6.4292	s-csc-SN12C_True_3D-m4-1	NCGC00093976-06	-2.1	4.6859	13.847	-5.3292
s-csc-PANC1_3D-m4-1	NCGC00093985-10	Metolazone	CA7	Approved	4		109.001		s-csc-PANC1_A-m4-1	NCGC00093985-10	4		110.305		s-csc-PANC1_True_3D-m4-1	NCGC00093985-10	4	0.1482	103.162	-6.8292	s-csc-SN12C_3D-m4-1	NCGC00093985-10	4		108.875		s-csc-SN12C_A-m4-1	NCGC00093985-10	4		121.906		s-csc-SN12C_True_3D-m4-1	NCGC00093985-10	4		109.458
s-csc-PANC1_3D-m4-1	NCGC00094087-06	Mizoribine	IMPDH1	Approved	4	13.2066	108.16	-4.8792	s-csc-PANC1_A-m4-1	NCGC00094087-06	4		115.384		s-csc-PANC1_True_3D-m4-1	NCGC00094087-06	4		100.38		s-csc-SN12C_3D-m4-1	NCGC00094087-06	4		108.684		s-csc-SN12C_A-m4-1	NCGC00094087-06	4		110.732		s-csc-SN12C_True_3D-m4-1	NCGC00094087-06	4	1.049	104.118	-5.9792
s-csc-PANC1_3D-m4-1	NCGC00094112-06	BIO	GSK3B	Preclinical	-2.1	20.931	27.363	-4.6792	s-csc-PANC1_A-m4-1	NCGC00094112-06	-2.1	23.485	1.686	-4.6292	s-csc-PANC1_True_3D-m4-1	NCGC00094112-06	1.4	0.0105	112.552	-7.9792	s-csc-SN12C_3D-m4-1	NCGC00094112-06	-2.1	23.485	21.232	-4.6292	s-csc-SN12C_A-m4-1	NCGC00094112-06	-2.1	20.931	3.569	-4.6792	s-csc-SN12C_True_3D-m4-1	NCGC00094112-06	-3	37.2212	77.296	-4.4292
s-csc-PANC1_3D-m4-1	NCGC00094201-01	Masoprocol	ALOX5	Approved	-2.2	16.6261	57.874	-4.7792	s-csc-PANC1_A-m4-1	NCGC00094201-01	-2.2	20.931	49.136	-4.6792	s-csc-PANC1_True_3D-m4-1	NCGC00094201-01	4	0.001	107.615	-8.9792	s-csc-SN12C_3D-m4-1	NCGC00094201-01	-2.4	14.818	103.487	-4.8292	s-csc-SN12C_A-m4-1	NCGC00094201-01	4	18.6548	106.987	-4.7292	s-csc-SN12C_True_3D-m4-1	NCGC00094201-01	4	26.3506	84.527	-4.5792
s-csc-PANC1_3D-m4-1	NCGC00094226-11	Piceatannol	SYK	Preclinical	-3	29.5659	36.44	-4.5292	s-csc-PANC1_A-m4-1	NCGC00094226-11	-3	23.485	72.387	-4.6292	s-csc-PANC1_True_3D-m4-1	NCGC00094226-11	4	20.931	67.666	-4.6792	s-csc-SN12C_3D-m4-1	NCGC00094226-11	4	37.2212	92.563	-4.4292	s-csc-SN12C_A-m4-1	NCGC00094226-11	4	0.2348	114.786	-6.6292	s-csc-SN12C_True_3D-m4-1	NCGC00094226-11	4	11.7704	87.112	-4.9292
s-csc-PANC1_3D-m4-1	NCGC00094358-17	Isotretinoin	RARB	Approved	-2.2	16.6261	70.988	-4.7792	s-csc-PANC1_A-m4-1	NCGC00094358-17	-2.2	13.2066	53.767	-4.8792	s-csc-PANC1_True_3D-m4-1	NCGC00094358-17	4	2.0931	111.916	-5.6792	s-csc-SN12C_3D-m4-1	NCGC00094358-17	4	16.6261	94.025	-4.7792	s-csc-SN12C_A-m4-1	NCGC00094358-17	-2.2	6.619	77.538	-5.1792	s-csc-SN12C_True_3D-m4-1	NCGC00094358-17	4	8.3328	123.577	-5.0792
s-csc-PANC1_3D-m4-1	NCGC00094374-05	Seliciclib	CDK1	Phase II	-3	33.1734	24.546	-4.4792	s-csc-PANC1_A-m4-1	NCGC00094374-05	-3	37.2212	24.312	-4.4292	s-csc-PANC1_True_3D-m4-1	NCGC00094374-05	-3	26.3506	60.293	-4.5792	s-csc-SN12C_3D-m4-1	NCGC00094374-05	-3	37.2212	50.202	-4.4292	s-csc-SN12C_A-m4-1	NCGC00094374-05	-2.1	26.3506	62.083	-4.5792	s-csc-SN12C_True_3D-m4-1	NCGC00094374-05	4	0.0047	101.172	-8.3292
s-csc-PANC1_3D-m4-1	NCGC00094419-06	TPCK	NA	Investigational	-2.1	18.6548	2.263	-4.7292	s-csc-PANC1_A-m4-1	NCGC00094419-06	-2.2	16.6261	37.269	-4.7792	s-csc-PANC1_True_3D-m4-1	NCGC00094419-06	-2.2	16.6261	34.299	-4.7792	s-csc-SN12C_3D-m4-1	NCGC00094419-06	-2.1	26.3506	9.851	-4.5792	s-csc-SN12C_A-m4-1	NCGC00094419-06	-2.1	23.485	5.799	-4.6292	s-csc-SN12C_True_3D-m4-1	NCGC00094419-06	-2.1	23.485	-9.092	-4.6292
s-csc-PANC1_3D-m4-1	NCGC00094552-04	Pyrantel pamoate	NA	Approved	4	6.619	99.882	-5.1792	s-csc-PANC1_A-m4-1	NCGC00094552-04	4	0.0332	131.416	-7.4792	s-csc-PANC1_True_3D-m4-1	NCGC00094552-04	4	0.0083	97.399	-8.0792	s-csc-SN12C_3D-m4-1	NCGC00094552-04	4		104.497		s-csc-SN12C_A-m4-1	NCGC00094552-04	4		115.626		s-csc-SN12C_True_3D-m4-1	NCGC00094552-04	4		98.608
s-csc-PANC1_3D-m4-1	NCGC00094571-07	Crotamiton	NA	Approved	4		96.699		s-csc-PANC1_A-m4-1	NCGC00094571-07	4	11.7704	99.873	-4.9292	s-csc-PANC1_True_3D-m4-1	NCGC00094571-07	4	2.9566	94.241	-5.5292	s-csc-SN12C_3D-m4-1	NCGC00094571-07	4		108.298		s-csc-SN12C_A-m4-1	NCGC00094571-07	4	0.6619	97.265	-6.1792	s-csc-SN12C_True_3D-m4-1	NCGC00094571-07	4		102.857
s-csc-PANC1_3D-m4-1	NCGC00094575-01	Tolterodine tartrate	NA	Approved	4	0.2957	96.24	-6.5292	s-csc-PANC1_A-m4-1	NCGC00094575-01	4		97.756		s-csc-PANC1_True_3D-m4-1	NCGC00094575-01	4		124.457		s-csc-SN12C_3D-m4-1	NCGC00094575-01	4		104.206		s-csc-SN12C_A-m4-1	NCGC00094575-01	4	0.0017	103.814	-8.7792	s-csc-SN12C_True_3D-m4-1	NCGC00094575-01	4		106.627
s-csc-PANC1_3D-m4-1	NCGC00094580-05	Allopurinol	XDH	Phase II	4	0.0418	105.325	-7.3792	s-csc-PANC1_A-m4-1	NCGC00094580-05	1.4	0.0021	170.052	-8.6792	s-csc-PANC1_True_3D-m4-1	NCGC00094580-05	4	0.0015	115.756	-8.8292	s-csc-SN12C_3D-m4-1	NCGC00094580-05	4		110.264		s-csc-SN12C_A-m4-1	NCGC00094580-05	4		120.02		s-csc-SN12C_True_3D-m4-1	NCGC00094580-05	4	1.3207	105.413	-5.8792
s-csc-PANC1_3D-m4-1	NCGC00094717-05	6-mercaptopurine	HPRT1	Approved	4	18.6548	83.303	-4.7292	s-csc-PANC1_A-m4-1	NCGC00094717-05	-1.2	2.3485	20.305	-5.6292	s-csc-PANC1_True_3D-m4-1	NCGC00094717-05	-1.2	2.9566	43.151	-5.5292	s-csc-SN12C_3D-m4-1	NCGC00094717-05	4		95.169		s-csc-SN12C_A-m4-1	NCGC00094717-05	-1.2	6.619	28.179	-5.1792	s-csc-SN12C_True_3D-m4-1	NCGC00094717-05	4	0.3317	89.105	-6.4792
s-csc-PANC1_3D-m4-1	NCGC00094763-03	Polymyxin B sulphate	NA	Approved	4		100.132		s-csc-PANC1_A-m4-1	NCGC00094763-03	4		99.037		s-csc-PANC1_True_3D-m4-1	NCGC00094763-03	4		103.109		s-csc-SN12C_3D-m4-1	NCGC00094763-03	4	0.0017	114.354	-8.7792	s-csc-SN12C_A-m4-1	NCGC00094763-03	4	37.2212	144.304	-4.4292	s-csc-SN12C_True_3D-m4-1	NCGC00094763-03	4	1.8655	99.754	-5.7292
s-csc-PANC1_3D-m4-1	NCGC00094792-06	Tioguanine	NA	Approved	-2.2	18.6548	42.661	-4.7292	s-csc-PANC1_A-m4-1	NCGC00094792-06	-1.2	2.6351	14.776	-5.5792	s-csc-PANC1_True_3D-m4-1	NCGC00094792-06	-1.2	3.3173	37.872	-5.4792	s-csc-SN12C_3D-m4-1	NCGC00094792-06	-2.2	20.931	62.224	-4.6792	s-csc-SN12C_A-m4-1	NCGC00094792-06	-1.2	1.3207	42.518	-5.8792	s-csc-SN12C_True_3D-m4-1	NCGC00094792-06	-2.2	14.818	58.424	-4.8292
s-csc-PANC1_3D-m4-1	NCGC00094810-06	Warfarin sodium	VKORC1	Approved	4	0.0033	102.871	-8.4792	s-csc-PANC1_A-m4-1	NCGC00094810-06	4	0.0013	106.628	-8.8792	s-csc-PANC1_True_3D-m4-1	NCGC00094810-06	4	9.3495	104.33	-5.0292	s-csc-SN12C_3D-m4-1	NCGC00094810-06	4	0.0053	101.61	-8.2792	s-csc-SN12C_A-m4-1	NCGC00094810-06	4	0.0166	110.1	-7.7792	s-csc-SN12C_True_3D-m4-1	NCGC00094810-06	4	5.2576	97.929	-5.2792
s-csc-PANC1_3D-m4-1	NCGC00094818-08	Hexestrol	AKR1C1	Approved	4		103.276		s-csc-PANC1_A-m4-1	NCGC00094818-08	4	0.0059	85.868	-8.2292	s-csc-PANC1_True_3D-m4-1	NCGC00094818-08	4	0.0017	103.029	-8.7792	s-csc-SN12C_3D-m4-1	NCGC00094818-08	4	20.931	93.256	-4.6792	s-csc-SN12C_A-m4-1	NCGC00094818-08	4	11.7704	117.943	-4.9292	s-csc-SN12C_True_3D-m4-1	NCGC00094818-08	4		100.445
s-csc-PANC1_3D-m4-1	NCGC00094872-08	Piperine	MAOA	Phase I	4		72.094		s-csc-PANC1_A-m4-1	NCGC00094872-08	4		91.898		s-csc-PANC1_True_3D-m4-1	NCGC00094872-08	4	37.2212	85.772	-4.4292	s-csc-SN12C_3D-m4-1	NCGC00094872-08	4	1.177	92.907	-5.9292	s-csc-SN12C_A-m4-1	NCGC00094872-08	4	0.0332	110.141	-7.4792	s-csc-SN12C_True_3D-m4-1	NCGC00094872-08	4	0.4686	112.875	-6.3292
s-csc-PANC1_3D-m4-1	NCGC00094889-05	Fumalic acid	NA	Preclinical	4	0.0021	106.012	-8.6792	s-csc-PANC1_A-m4-1	NCGC00094889-05	-3	37.2212	93.7	-4.4292	s-csc-PANC1_True_3D-m4-1	NCGC00094889-05	4	4.1763	105.969	-5.3792	s-csc-SN12C_3D-m4-1	NCGC00094889-05	1.4	0.0059	114.839	-8.2292	s-csc-SN12C_A-m4-1	NCGC00094889-05	4	13.2066	119.555	-4.8792	s-csc-SN12C_True_3D-m4-1	NCGC00094889-05	4		108.103
s-csc-PANC1_3D-m4-1	NCGC00094927-01	Flunisolide	NA	Approved	4		97.795		s-csc-PANC1_A-m4-1	NCGC00094927-01	4		121.397		s-csc-PANC1_True_3D-m4-1	NCGC00094927-01	4	13.2066	99.892	-4.8792	s-csc-SN12C_3D-m4-1	NCGC00094927-01	4	0.0209	125.668	-7.6792	s-csc-SN12C_A-m4-1	NCGC00094927-01	-1.2	0.0264	102.154	-7.5792	s-csc-SN12C_True_3D-m4-1	NCGC00094927-01	4	0.0047	111.516	-8.3292
s-csc-PANC1_3D-m4-1	NCGC00094994-06	Mefloquine	NA	Approved	4	0.2348	93.355	-6.6292	s-csc-PANC1_A-m4-1	NCGC00094994-06	-3	26.3506	14.884	-4.5792	s-csc-PANC1_True_3D-m4-1	NCGC00094994-06	4	37.2212	86.741	-4.4292	s-csc-SN12C_3D-m4-1	NCGC00094994-06	-3	33.1734	68.36	-4.4792	s-csc-SN12C_A-m4-1	NCGC00094994-06	-3	33.1734	25.819	-4.4792	s-csc-SN12C_True_3D-m4-1	NCGC00094994-06	4	0.2348	100.028	-6.6292
s-csc-PANC1_3D-m4-1	NCGC00095003-06	Tioxolone	CA1	Preclinical	4	0.0209	106.898	-7.6792	s-csc-PANC1_A-m4-1	NCGC00095003-06	4		95.15		s-csc-PANC1_True_3D-m4-1	NCGC00095003-06	4		105.835		s-csc-SN12C_3D-m4-1	NCGC00095003-06	4	7.4266	98.665	-5.1292	s-csc-SN12C_A-m4-1	NCGC00095003-06	4	1.177	122.753	-5.9292	s-csc-SN12C_True_3D-m4-1	NCGC00095003-06	4	8.3328	102.907	-5.0792
s-csc-PANC1_3D-m4-1	NCGC00095023-04	Ethisterone	PGR	Approved	4		100.439		s-csc-PANC1_A-m4-1	NCGC00095023-04	4		117.954		s-csc-PANC1_True_3D-m4-1	NCGC00095023-04	4	0.4176	81.761	-6.3792	s-csc-SN12C_3D-m4-1	NCGC00095023-04	4	0.6619	99.837	-6.1792	s-csc-SN12C_A-m4-1	NCGC00095023-04	4		117.742		s-csc-SN12C_True_3D-m4-1	NCGC00095023-04	4		104.636
s-csc-PANC1_3D-m4-1	NCGC00095042-08	ThioTEPA	NA	Approved	-2.4	18.6548	76.812	-4.7292	s-csc-PANC1_A-m4-1	NCGC00095042-08	-2.2	20.931	100.609	-4.6792	s-csc-PANC1_True_3D-m4-1	NCGC00095042-08	4		91.687		s-csc-SN12C_3D-m4-1	NCGC00095042-08	4	20.931	96.856	-4.6792	s-csc-SN12C_A-m4-1	NCGC00095042-08	4	10.4904	124.914	-4.9792	s-csc-SN12C_True_3D-m4-1	NCGC00095042-08	4		99.719
s-csc-PANC1_3D-m4-1	NCGC00095055-03	Salinomycin	WNT1	Preclinical	-1.1	8.3328	5.868	-5.0792	s-csc-PANC1_A-m4-1	NCGC00095055-03	-2.1	14.818	8.119	-4.8292	s-csc-PANC1_True_3D-m4-1	NCGC00095055-03	-1.1	7.4266	4.562	-5.1292	s-csc-SN12C_3D-m4-1	NCGC00095055-03	-1.2	3.3173	29.686	-5.4792	s-csc-SN12C_A-m4-1	NCGC00095055-03	-2.1	16.6261	21.135	-4.7792	s-csc-SN12C_True_3D-m4-1	NCGC00095055-03	-1.1	3.3173	9.021	-5.4792
s-csc-PANC1_3D-m4-1	NCGC00095089-11	Fluconazole	NA	Approved	4		100.574		s-csc-PANC1_A-m4-1	NCGC00095089-11	4	37.2212	82.43	-4.4292	s-csc-PANC1_True_3D-m4-1	NCGC00095089-11	4	0.0332	104.534	-7.4792	s-csc-SN12C_3D-m4-1	NCGC00095089-11	4		98.806		s-csc-SN12C_A-m4-1	NCGC00095089-11	4	14.818	110.751	-4.8292	s-csc-SN12C_True_3D-m4-1	NCGC00095089-11	4		107.376
s-csc-PANC1_3D-m4-1	NCGC00095099-04	Sildenafil citrate	PDE5A	Approved	-2.4	8.3328	84.343	-5.0792	s-csc-PANC1_A-m4-1	NCGC00095099-04	-2.2	16.6261	106.345	-4.7792	s-csc-PANC1_True_3D-m4-1	NCGC00095099-04	4	1.049	83.684	-5.9792	s-csc-SN12C_3D-m4-1	NCGC00095099-04	-1.2	0.2635	72.592	-6.5792	s-csc-SN12C_A-m4-1	NCGC00095099-04	-2.4	3.7221	101.27	-5.4292	s-csc-SN12C_True_3D-m4-1	NCGC00095099-04	4	1.177	88.324	-5.9292
s-csc-PANC1_3D-m4-1	NCGC00095107-10	Gliclazide	NA	Approved	4		96.806		s-csc-PANC1_A-m4-1	NCGC00095107-10	-2.2	26.3506	31.788	-4.5792	s-csc-PANC1_True_3D-m4-1	NCGC00095107-10	4		118.2		s-csc-SN12C_3D-m4-1	NCGC00095107-10	-2.2	18.6548	9.076	-4.7292	s-csc-SN12C_A-m4-1	NCGC00095107-10	4	37.2212	90.335	-4.4292	s-csc-SN12C_True_3D-m4-1	NCGC00095107-10	4	0.0118	91.026	-7.9292
s-csc-PANC1_3D-m4-1	NCGC00095109-06	Venlafaxine hydrochloride	HTR1A	Approved	-2.4	33.1734	81.703	-4.4792	s-csc-PANC1_A-m4-1	NCGC00095109-06	4		130.622		s-csc-PANC1_True_3D-m4-1	NCGC00095109-06	-1.4	0.059	87.772	-7.2292	s-csc-SN12C_3D-m4-1	NCGC00095109-06	4	0.8333	113.031	-6.0792	s-csc-SN12C_A-m4-1	NCGC00095109-06	4	0.8333	110.961	-6.0792	s-csc-SN12C_True_3D-m4-1	NCGC00095109-06	4	0.6619	100.061	-6.1792
s-csc-PANC1_3D-m4-1	NCGC00095112-04	Avobenzone	NA	Approved	-3	33.1734	69.312	-4.4792	s-csc-PANC1_A-m4-1	NCGC00095112-04	-2.2	5.2576	18.554	-5.2792	s-csc-PANC1_True_3D-m4-1	NCGC00095112-04	4		115.315		s-csc-SN12C_3D-m4-1	NCGC00095112-04	4		86.521		s-csc-SN12C_A-m4-1	NCGC00095112-04	-2.4	2.3485	74.114	-5.6292	s-csc-SN12C_True_3D-m4-1	NCGC00095112-04	4		109.173
s-csc-PANC1_3D-m4-1	NCGC00095118-05	Rofecoxib	PTGS2	Withdrawn	4	0.0935	102.842	-7.0292	s-csc-PANC1_A-m4-1	NCGC00095118-05	4		94.63		s-csc-PANC1_True_3D-m4-1	NCGC00095118-05	4	0.001	113.766	-8.9792	s-csc-SN12C_3D-m4-1	NCGC00095118-05	4		122.19		s-csc-SN12C_A-m4-1	NCGC00095118-05	4		123.164		s-csc-SN12C_True_3D-m4-1	NCGC00095118-05	4	37.2212	91.822	-4.4292
s-csc-PANC1_3D-m4-1	NCGC00095124-06	Rosiglitazone	PPARG	Approved	4	37.2212	89.374	-4.4292	s-csc-PANC1_A-m4-1	NCGC00095124-06	4		107.219		s-csc-PANC1_True_3D-m4-1	NCGC00095124-06	4	0.0012	97.162	-8.9292	s-csc-SN12C_3D-m4-1	NCGC00095124-06	4	29.5659	147.778	-4.5292	s-csc-SN12C_A-m4-1	NCGC00095124-06	4		118.406		s-csc-SN12C_True_3D-m4-1	NCGC00095124-06	4	37.2212	99.26	-4.4292
s-csc-PANC1_3D-m4-1	NCGC00095128-04	Orlistat	FAS	Approved	-2.4	37.2212	79.402	-4.4292	s-csc-PANC1_A-m4-1	NCGC00095128-04	4	20.931	52.967	-4.6792	s-csc-PANC1_True_3D-m4-1	NCGC00095128-04	4	0.001	106.825	-8.9792	s-csc-SN12C_3D-m4-1	NCGC00095128-04	-3	23.485	23.393	-4.6292	s-csc-SN12C_A-m4-1	NCGC00095128-04	-3	37.2212	60.224	-4.4292	s-csc-SN12C_True_3D-m4-1	NCGC00095128-04	4	26.3506	85.92	-4.5792
s-csc-PANC1_3D-m4-1	NCGC00095133-04	Famciclovir	NA	Approved	4	0.3317	109.357	-6.4792	s-csc-PANC1_A-m4-1	NCGC00095133-04	4	4.1763	109.103	-5.3792	s-csc-PANC1_True_3D-m4-1	NCGC00095133-04	4	0.0042	95.464	-8.3792	s-csc-SN12C_3D-m4-1	NCGC00095133-04	4	0.2093	112.056	-6.6792	s-csc-SN12C_A-m4-1	NCGC00095133-04	4	0.0053	107.6	-8.2792	s-csc-SN12C_True_3D-m4-1	NCGC00095133-04	4		107.97
s-csc-PANC1_3D-m4-1	NCGC00095134-03	Ezetimibe	NPC1L1	Approved	4		100.935		s-csc-PANC1_A-m4-1	NCGC00095134-03	4	1.4818	103.939	-5.8292	s-csc-PANC1_True_3D-m4-1	NCGC00095134-03	4		115.477		s-csc-SN12C_3D-m4-1	NCGC00095134-03	4	20.931	115.17	-4.6792	s-csc-SN12C_A-m4-1	NCGC00095134-03	4		112.594		s-csc-SN12C_True_3D-m4-1	NCGC00095134-03	4	0.001	94.46	-8.9792
s-csc-PANC1_3D-m4-1	NCGC00095135-04	Almotriptan	HTR1B	Approved	4	37.2212	83.793	-4.4292	s-csc-PANC1_A-m4-1	NCGC00095135-04	4	3.3173	58.921	-5.4792	s-csc-PANC1_True_3D-m4-1	NCGC00095135-04	4	0.0033	113.31	-8.4792	s-csc-SN12C_3D-m4-1	NCGC00095135-04	4	13.2066	40.035	-4.8792	s-csc-SN12C_A-m4-1	NCGC00095135-04	-2.4	16.6261	82.743	-4.7792	s-csc-SN12C_True_3D-m4-1	NCGC00095135-04	4	0.0021	100.525	-8.6792
s-csc-PANC1_3D-m4-1	NCGC00095145-01	Cantharidin	PPP1CA	Approved	-1.2	1.8655	45.413	-5.7292	s-csc-PANC1_A-m4-1	NCGC00095145-01	-1.1	5.2576	31.521	-5.2792	s-csc-PANC1_True_3D-m4-1	NCGC00095145-01	-1.2	4.6859	46.013	-5.3292	s-csc-SN12C_3D-m4-1	NCGC00095145-01	-1.1	1.8655	28.043	-5.7292	s-csc-SN12C_A-m4-1	NCGC00095145-01	-1.1	2.9566	54.157	-5.5292	s-csc-SN12C_True_3D-m4-1	NCGC00095145-01	-1.2	1.049	76.42	-5.9792
s-csc-PANC1_3D-m4-1	NCGC00095150-07	Telmisartan	AGT	Approved	4	0.0042	102.235	-8.3792	s-csc-PANC1_A-m4-1	NCGC00095150-07	-2.4	18.6548	56.222	-4.7292	s-csc-PANC1_True_3D-m4-1	NCGC00095150-07	4	0.0209	82.61	-7.6792	s-csc-SN12C_3D-m4-1	NCGC00095150-07	4	0.0935	123.327	-7.0292	s-csc-SN12C_A-m4-1	NCGC00095150-07	4	26.3506	83.798	-4.5792	s-csc-SN12C_True_3D-m4-1	NCGC00095150-07	4	0.0083	111.191	-8.0792
s-csc-PANC1_3D-m4-1	NCGC00095152-07	Alfuzosin hydrochloride	ADRA1A	Approved	4		96.306		s-csc-PANC1_A-m4-1	NCGC00095152-07	4	0.0083	108.021	-8.0792	s-csc-PANC1_True_3D-m4-1	NCGC00095152-07	4		109.716		s-csc-SN12C_3D-m4-1	NCGC00095152-07	4		100.089		s-csc-SN12C_A-m4-1	NCGC00095152-07	4	0.1177	118.736	-6.9292	s-csc-SN12C_True_3D-m4-1	NCGC00095152-07	4	11.7704	107.149	-4.9292
s-csc-PANC1_3D-m4-1	NCGC00095157-06	Oxfendazole	NA		-3	20.931	60.774	-4.6792	s-csc-PANC1_A-m4-1	NCGC00095157-06	-3	20.931	61.016	-4.6792	s-csc-PANC1_True_3D-m4-1	NCGC00095157-06	4	29.5659	83.467	-4.5292	s-csc-SN12C_3D-m4-1	NCGC00095157-06	4	0.2093	91.2	-6.6792	s-csc-SN12C_A-m4-1	NCGC00095157-06	-3	37.2212	89.692	-4.4292	s-csc-SN12C_True_3D-m4-1	NCGC00095157-06	4		101.325
s-csc-PANC1_3D-m4-1	NCGC00095158-05	Secnidazole	NA	Approved	4	0.0418	103.65	-7.3792	s-csc-PANC1_A-m4-1	NCGC00095158-05	4	0.0019	70.959	-8.7292	s-csc-PANC1_True_3D-m4-1	NCGC00095158-05	4		116.512		s-csc-SN12C_3D-m4-1	NCGC00095158-05	4		101.788		s-csc-SN12C_A-m4-1	NCGC00095158-05	4		113.003		s-csc-SN12C_True_3D-m4-1	NCGC00095158-05	4	1.177	118.355	-5.9292
s-csc-PANC1_3D-m4-1	NCGC00095161-04	Rebamipide	NA	Approved	4	1.6626	99.05	-5.7792	s-csc-PANC1_A-m4-1	NCGC00095161-04	4		103.472		s-csc-PANC1_True_3D-m4-1	NCGC00095161-04	4	0.0066	118.346	-8.1792	s-csc-SN12C_3D-m4-1	NCGC00095161-04	4		105.57		s-csc-SN12C_A-m4-1	NCGC00095161-04	4	10.4904	130.48	-4.9792	s-csc-SN12C_True_3D-m4-1	NCGC00095161-04	4	0.3722	110.214	-6.4292
s-csc-PANC1_3D-m4-1	NCGC00095164-05	Protionamide	NA	Approved	4		96.023		s-csc-PANC1_A-m4-1	NCGC00095164-05	4	0.0094	87.875	-8.0292	s-csc-PANC1_True_3D-m4-1	NCGC00095164-05	4	0.8333	106.702	-6.0792	s-csc-SN12C_3D-m4-1	NCGC00095164-05	4	0.1321	102.282	-6.8792	s-csc-SN12C_A-m4-1	NCGC00095164-05	4	0.0042	105.294	-8.3792	s-csc-SN12C_True_3D-m4-1	NCGC00095164-05	4		97.827
s-csc-PANC1_3D-m4-1	NCGC00095165-05	Carmofur	NA	Approved	4	16.6261	92.784	-4.7792	s-csc-PANC1_A-m4-1	NCGC00095165-05	-1.2	3.3173	78.908	-5.4792	s-csc-PANC1_True_3D-m4-1	NCGC00095165-05	4	11.7704	104.632	-4.9292	s-csc-SN12C_3D-m4-1	NCGC00095165-05	4	20.931	111.441	-4.6792	s-csc-SN12C_A-m4-1	NCGC00095165-05	4	5.2576	114.859	-5.2792	s-csc-SN12C_True_3D-m4-1	NCGC00095165-05	4	2.9566	102.297	-5.5292
s-csc-PANC1_3D-m4-1	NCGC00095188-04	Pantoprazole	NA	Approved	4	0.3317	104.406	-6.4792	s-csc-PANC1_A-m4-1	NCGC00095188-04	4	16.6261	69.972	-4.7792	s-csc-PANC1_True_3D-m4-1	NCGC00095188-04	4		88.706		s-csc-SN12C_3D-m4-1	NCGC00095188-04	4	0.0187	123.789	-7.7292	s-csc-SN12C_A-m4-1	NCGC00095188-04	4	0.0332	102.955	-7.4792	s-csc-SN12C_True_3D-m4-1	NCGC00095188-04	4	0.0296	112.298	-7.5292
s-csc-PANC1_3D-m4-1	NCGC00095192-06	Tegaserod maleate	HTR4	Approved	-1.2	7.4266	48.802	-5.1292	s-csc-PANC1_A-m4-1	NCGC00095192-06	-1.2	7.4266	47.317	-5.1292	s-csc-PANC1_True_3D-m4-1	NCGC00095192-06	-2.2	13.2066	41.619	-4.8792	s-csc-SN12C_3D-m4-1	NCGC00095192-06	-2.2	16.6261	90.151	-4.7792	s-csc-SN12C_A-m4-1	NCGC00095192-06	-2.4	7.4266	70.656	-5.1292	s-csc-SN12C_True_3D-m4-1	NCGC00095192-06	4		101.19
s-csc-PANC1_3D-m4-1	NCGC00095245-01	Testosterone propionate	AR	Approved	4	0.4686	84.287	-6.3292	s-csc-PANC1_A-m4-1	NCGC00095245-01	4	37.2212	58.438	-4.4292	s-csc-PANC1_True_3D-m4-1	NCGC00095245-01	4	0.0332	76.55	-7.4792	s-csc-SN12C_3D-m4-1	NCGC00095245-01	4	0.0418	128.558	-7.3792	s-csc-SN12C_A-m4-1	NCGC00095245-01	4	11.7704	112.058	-4.9292	s-csc-SN12C_True_3D-m4-1	NCGC00095245-01	4		108.512
s-csc-PANC1_3D-m4-1	NCGC00095264-05	Chloroxine	NA	Approved	-1.1	7.4266	5.295	-5.1292	s-csc-PANC1_A-m4-1	NCGC00095264-05	-2.1	13.2066	13.692	-4.8792	s-csc-PANC1_True_3D-m4-1	NCGC00095264-05	-2.1	16.6261	8.779	-4.7792	s-csc-SN12C_3D-m4-1	NCGC00095264-05	-2.1	13.2066	8.141	-4.8792	s-csc-SN12C_A-m4-1	NCGC00095264-05	-1.2	5.8992	67.762	-5.2292	s-csc-SN12C_True_3D-m4-1	NCGC00095264-05	-1.1	2.3485	3.929	-5.6292
s-csc-PANC1_3D-m4-1	NCGC00095322-03	Coenzyme Q10	NA	Approved	1.2	0.0013	102.086	-8.8792	s-csc-PANC1_A-m4-1	NCGC00095322-03	4	0.5899	89.772	-6.2292	s-csc-PANC1_True_3D-m4-1	NCGC00095322-03	4	0.2957	90.739	-6.5292	s-csc-SN12C_3D-m4-1	NCGC00095322-03	4		101.851		s-csc-SN12C_A-m4-1	NCGC00095322-03	4		99.32		s-csc-SN12C_True_3D-m4-1	NCGC00095322-03	4		104.724
s-csc-PANC1_3D-m4-1	NCGC00095348-07	Diindolylmethane	AR	Phase III	-3	20.931	79.766	-4.6792	s-csc-PANC1_A-m4-1	NCGC00095348-07	-3	29.5659	103.874	-4.5292	s-csc-PANC1_True_3D-m4-1	NCGC00095348-07	4	0.8333	74.25	-6.0792	s-csc-SN12C_3D-m4-1	NCGC00095348-07	4	52.5764	10.919	-4.2792	s-csc-SN12C_A-m4-1	NCGC00095348-07	4	37.2212	105.412	-4.4292	s-csc-SN12C_True_3D-m4-1	NCGC00095348-07	4		108.144
s-csc-PANC1_3D-m4-1	NCGC00095460-06	Hematoxylin	NA		4		100.183		s-csc-PANC1_A-m4-1	NCGC00095460-06	4		93.323		s-csc-PANC1_True_3D-m4-1	NCGC00095460-06	4		86.414		s-csc-SN12C_3D-m4-1	NCGC00095460-06	4		102.701		s-csc-SN12C_A-m4-1	NCGC00095460-06	4		106.778		s-csc-SN12C_True_3D-m4-1	NCGC00095460-06	4	0.0059	99.318	-8.2292
s-csc-PANC1_3D-m4-1	NCGC00095486-03	Ergosterol	NA	Preclinical	-2.4	20.931	78.568	-4.6792	s-csc-PANC1_A-m4-1	NCGC00095486-03	4	33.1734	101.739	-4.4792	s-csc-PANC1_True_3D-m4-1	NCGC00095486-03	4	37.2212	86.441	-4.4292	s-csc-SN12C_3D-m4-1	NCGC00095486-03	4		101.625		s-csc-SN12C_A-m4-1	NCGC00095486-03	4		125.775		s-csc-SN12C_True_3D-m4-1	NCGC00095486-03	4	0.0526	78.6	-7.2792
s-csc-PANC1_3D-m4-1	NCGC00095537-06	Ribitol	NA		4		98.982		s-csc-PANC1_A-m4-1	NCGC00095537-06	4	0.4686	115.652	-6.3292	s-csc-PANC1_True_3D-m4-1	NCGC00095537-06	4	0.0037	82.489	-8.4292	s-csc-SN12C_3D-m4-1	NCGC00095537-06	4		102.844		s-csc-SN12C_A-m4-1	NCGC00095537-06	4	23.485	98.671	-4.6292	s-csc-SN12C_True_3D-m4-1	NCGC00095537-06	4	0.0023	116.62	-8.6292
s-csc-PANC1_3D-m4-1	NCGC00095597-02	Andrographolide	TNF	Phase I	4	4.2857	98.059	-5.368	s-csc-PANC1_A-m4-1	NCGC00095597-02	4	0.9595	115.464	-6.018	s-csc-PANC1_True_3D-m4-1	NCGC00095597-02	4	4.8087	107.238	-5.318	s-csc-SN12C_3D-m4-1	NCGC00095597-02	4		108.587		s-csc-SN12C_A-m4-1	NCGC00095597-02	4		114.911		s-csc-SN12C_True_3D-m4-1	NCGC00095597-02	4		101.844
s-csc-PANC1_3D-m4-1	NCGC00095694-05	Ostol	GABRA1	Preclinical	4	2.6351	101.816	-5.5792	s-csc-PANC1_A-m4-1	NCGC00095694-05	4	5.2576	70.358	-5.2792	s-csc-PANC1_True_3D-m4-1	NCGC00095694-05	-1.4	0.001	117.004	-8.9792	s-csc-SN12C_3D-m4-1	NCGC00095694-05	4	4.1763	94.031	-5.3792	s-csc-SN12C_A-m4-1	NCGC00095694-05	4		115.074		s-csc-SN12C_True_3D-m4-1	NCGC00095694-05	4	6.619	104.795	-5.1792
s-csc-PANC1_3D-m4-1	NCGC00095707-03	Solanesol	NA		4		103.248		s-csc-PANC1_A-m4-1	NCGC00095707-03	4	0.001	109.576	-8.9792	s-csc-PANC1_True_3D-m4-1	NCGC00095707-03	4		93.335		s-csc-SN12C_3D-m4-1	NCGC00095707-03	4		112.965		s-csc-SN12C_A-m4-1	NCGC00095707-03	4		112.953		s-csc-SN12C_True_3D-m4-1	NCGC00095707-03	4	0.0019	106.087	-8.7292
s-csc-PANC1_3D-m4-1	NCGC00095709-06	Tanshinone IIA	TNF	Preclinical	4	20.931	89.224	-4.6792	s-csc-PANC1_A-m4-1	NCGC00095709-06	-2.2	18.6548	68.981	-4.7292	s-csc-PANC1_True_3D-m4-1	NCGC00095709-06	1.4	0.0012	86.243	-8.9292	s-csc-SN12C_3D-m4-1	NCGC00095709-06	-2.1	23.485	26.286	-4.6292	s-csc-SN12C_A-m4-1	NCGC00095709-06	-2.1	20.931	20.742	-4.6792	s-csc-SN12C_True_3D-m4-1	NCGC00095709-06	-2.2	16.6261	71.897	-4.7792
s-csc-PANC1_3D-m4-1	NCGC00095838-03	Sumatriptan succinate	HTR1B	Approved	4	0.0015	97.036	-8.8292	s-csc-PANC1_A-m4-1	NCGC00095838-03	4	18.6548	83.488	-4.7292	s-csc-PANC1_True_3D-m4-1	NCGC00095838-03	4		87.257		s-csc-SN12C_3D-m4-1	NCGC00095838-03	4	0.0418	150.05	-7.3792	s-csc-SN12C_A-m4-1	NCGC00095838-03	4	3.7221	102.341	-5.4292	s-csc-SN12C_True_3D-m4-1	NCGC00095838-03	4		113.164
s-csc-PANC1_3D-m4-1	NCGC00095899-04	Rizatriptan benzoate	HTR1B	Approved	4	0.0021	98.219	-8.6792	s-csc-PANC1_A-m4-1	NCGC00095899-04	4	0.935	128.871	-6.0292	s-csc-PANC1_True_3D-m4-1	NCGC00095899-04	4	0.0662	103.153	-7.1792	s-csc-SN12C_3D-m4-1	NCGC00095899-04	4	20.931	19.378	-4.6792	s-csc-SN12C_A-m4-1	NCGC00095899-04	4	8.3328	96.3	-5.0792	s-csc-SN12C_True_3D-m4-1	NCGC00095899-04	4	18.6548	86.155	-4.7292
s-csc-PANC1_3D-m4-1	NCGC00095977-03	Paeonol	NA	Preclinical	4		104.988		s-csc-PANC1_A-m4-1	NCGC00095977-03	4		115.325		s-csc-PANC1_True_3D-m4-1	NCGC00095977-03	4		99.799		s-csc-SN12C_3D-m4-1	NCGC00095977-03	1.4	0.1865	113.458	-6.7292	s-csc-SN12C_A-m4-1	NCGC00095977-03	4	2.0931	86.628	-5.6792	s-csc-SN12C_True_3D-m4-1	NCGC00095977-03	4	2.3485	117.737	-5.6292
s-csc-PANC1_3D-m4-1	NCGC00095986-02	10-hydroxycamptothecin	TOP1	Preclinical	-1.1	0.1865	18.274	-6.7292	s-csc-PANC1_A-m4-1	NCGC00095986-02	-2.1	2.6351	42.148	-5.5792	s-csc-PANC1_True_3D-m4-1	NCGC00095986-02	1.1	0.0012	43.586	-8.9292	s-csc-SN12C_3D-m4-1	NCGC00095986-02	-1.2	0.1663	38.084	-6.7792	s-csc-SN12C_A-m4-1	NCGC00095986-02	-1.1	0.1321	33.056	-6.8792	s-csc-SN12C_True_3D-m4-1	NCGC00095986-02	-2.4	2.9566	77.813	-5.5292
s-csc-PANC1_3D-m4-1	NCGC00096075-03	Parietin	PTP4A1	Preclinical	4	3.6273	100.718	-5.4404	s-csc-PANC1_A-m4-1	NCGC00096075-03	4		102.395		s-csc-PANC1_True_3D-m4-1	NCGC00096075-03	4		108.541		s-csc-SN12C_3D-m4-1	NCGC00096075-03	4	0.8121	102.953	-6.0904	s-csc-SN12C_A-m4-1	NCGC00096075-03	4	0.0724	120.319	-7.1404	s-csc-SN12C_True_3D-m4-1	NCGC00096075-03	4	0.645	91.332	-6.1904
s-csc-PANC1_3D-m4-1	NCGC00096077-05	Olanzapine	DRD2	Approved	4	0.3317	102.196	-6.4792	s-csc-PANC1_A-m4-1	NCGC00096077-05	4	0.0132	104.806	-7.8792	s-csc-PANC1_True_3D-m4-1	NCGC00096077-05	4	20.931	106.898	-4.6792	s-csc-SN12C_3D-m4-1	NCGC00096077-05	4	0.0074	111.566	-8.1292	s-csc-SN12C_A-m4-1	NCGC00096077-05	4		107.212		s-csc-SN12C_True_3D-m4-1	NCGC00096077-05	4		110.856
s-csc-PANC1_3D-m4-1	NCGC00096081-03	beta-Carotene	NA	Approved	4	4.1763	89.476	-5.3792	s-csc-PANC1_A-m4-1	NCGC00096081-03	4	16.6261	56.094	-4.7792	s-csc-PANC1_True_3D-m4-1	NCGC00096081-03	4	0.935	95.143	-6.0292	s-csc-SN12C_3D-m4-1	NCGC00096081-03	4	1.4818	28.769	-5.8292	s-csc-SN12C_A-m4-1	NCGC00096081-03	4		108.92		s-csc-SN12C_True_3D-m4-1	NCGC00096081-03	4		97.645
s-csc-PANC1_3D-m4-1	NCGC00096095-02	8-Cl-Ado	TERT	Phase I	-3	23.485	77.153	-4.6292	s-csc-PANC1_A-m4-1	NCGC00096095-02	-3	26.3506	43.614	-4.5792	s-csc-PANC1_True_3D-m4-1	NCGC00096095-02	-2.4	26.3506	81.862	-4.5792	s-csc-SN12C_3D-m4-1	NCGC00096095-02	-2.1	23.485	19.325	-4.6292	s-csc-SN12C_A-m4-1	NCGC00096095-02	-2.1	16.6261	8.37	-4.7792	s-csc-SN12C_True_3D-m4-1	NCGC00096095-02	-2.1	20.931	30.135	-4.6792
s-csc-PANC1_3D-m4-1	NCGC00142400-06	Chenodeoxycholic acid	NR14H	Approved	4		109.053		s-csc-PANC1_A-m4-1	NCGC00142400-06	1.4	0.0033	147.153	-8.4792	s-csc-PANC1_True_3D-m4-1	NCGC00142400-06	4		105.153		s-csc-SN12C_3D-m4-1	NCGC00142400-06	4	0.2957	97.66	-6.5292	s-csc-SN12C_A-m4-1	NCGC00142400-06	4		121.4		s-csc-SN12C_True_3D-m4-1	NCGC00142400-06	4	11.7704	105.021	-4.9292
s-csc-PANC1_3D-m4-1	NCGC00142423-03	Phlorizin	SCL5A2	Phase I	4	2.3485	95.92	-5.6292	s-csc-PANC1_A-m4-1	NCGC00142423-03	-2.4	1.177	120.277	-5.9292	s-csc-PANC1_True_3D-m4-1	NCGC00142423-03	4	0.5258	87.069	-6.2792	s-csc-SN12C_3D-m4-1	NCGC00142423-03	4	1.6626	104.079	-5.7792	s-csc-SN12C_A-m4-1	NCGC00142423-03	4	3.3173	126.785	-5.4792	s-csc-SN12C_True_3D-m4-1	NCGC00142423-03	4	2.3485	100.435	-5.6292
s-csc-PANC1_3D-m4-1	NCGC00142483-02	Cytidine	NA		4		101.154		s-csc-PANC1_A-m4-1	NCGC00142483-02	4		96.103		s-csc-PANC1_True_3D-m4-1	NCGC00142483-02	4	11.7704	115.016	-4.9292	s-csc-SN12C_3D-m4-1	NCGC00142483-02	4		91.081		s-csc-SN12C_A-m4-1	NCGC00142483-02	4	18.6548	86.441	-4.7292	s-csc-SN12C_True_3D-m4-1	NCGC00142483-02	4		91.778
s-csc-PANC1_3D-m4-1	NCGC00142598-05	beta-Sitosterol	NA		4	1.049	100.065	-5.9792	s-csc-PANC1_A-m4-1	NCGC00142598-05	4	5.2576	146.645	-5.2792	s-csc-PANC1_True_3D-m4-1	NCGC00142598-05	4	0.0023	104.429	-8.6292	s-csc-SN12C_3D-m4-1	NCGC00142598-05	4	1.3207	108.48	-5.8792	s-csc-SN12C_A-m4-1	NCGC00142598-05	4	6.619	110.533	-5.1792	s-csc-SN12C_True_3D-m4-1	NCGC00142598-05	4	26.3506	90.913	-4.5792
s-csc-PANC1_3D-m4-1	NCGC00142599-02	Stigmasterol	NA	Preclinical	4	1.4441	105.845	-5.8404	s-csc-PANC1_A-m4-1	NCGC00142599-02	-1.4	0.162	115.117	-6.7904	s-csc-PANC1_True_3D-m4-1	NCGC00142599-02	4	0.5124	102.709	-6.2904	s-csc-SN12C_3D-m4-1	NCGC00142599-02	4	0.0575	106.586	-7.2404	s-csc-SN12C_A-m4-1	NCGC00142599-02	4	0.5124	121.133	-6.2904	s-csc-SN12C_True_3D-m4-1	NCGC00142599-02	-2.4	1.6203	97.959	-5.7904
s-csc-PANC1_3D-m4-1	NCGC00142605-03	Salicin	NA	Phase II	4		95.212		s-csc-PANC1_A-m4-1	NCGC00142605-03	4		108.221		s-csc-PANC1_True_3D-m4-1	NCGC00142605-03	4		106.292		s-csc-SN12C_3D-m4-1	NCGC00142605-03	4		102.929		s-csc-SN12C_A-m4-1	NCGC00142605-03	4	0.3722	84.537	-6.4292	s-csc-SN12C_True_3D-m4-1	NCGC00142605-03	4		102.136
s-csc-PANC1_3D-m4-1	NCGC00142615-03	Epinephrine	ADRA1A	Approved	-2.2	38.1968	64.828	-4.418	s-csc-PANC1_A-m4-1	NCGC00142615-03	-2.2	42.8575	53.868	-4.368	s-csc-PANC1_True_3D-m4-1	NCGC00142615-03	4		96.599		s-csc-SN12C_3D-m4-1	NCGC00142615-03	-2.4	53.9544	90.142	-4.268	s-csc-SN12C_A-m4-1	NCGC00142615-03	-2.1	42.8575	14.201	-4.368	s-csc-SN12C_True_3D-m4-1	NCGC00142615-03	1.1	0.0024	85.436	-8.618
s-csc-PANC1_3D-m4-1	NCGC00142624-04	Lactulose	NA	Approved	4		102.963		s-csc-PANC1_A-m4-1	NCGC00142624-04	4	0.0037	112.948	-8.4292	s-csc-PANC1_True_3D-m4-1	NCGC00142624-04	4	0.4686	73.367	-6.3292	s-csc-SN12C_3D-m4-1	NCGC00142624-04	4	0.7427	102.432	-6.1292	s-csc-SN12C_A-m4-1	NCGC00142624-04	4	3.3173	107.786	-5.4792	s-csc-SN12C_True_3D-m4-1	NCGC00142624-04	4	0.0833	105.643	-7.0792
s-csc-PANC1_3D-m4-1	NCGC00159326-02	Lincomycin hydrochloride	NA	Approved	4	1.177	93.787	-5.9292	s-csc-PANC1_A-m4-1	NCGC00159326-02	4		124.01		s-csc-PANC1_True_3D-m4-1	NCGC00159326-02	-1.4	0.0019	103.943	-8.7292	s-csc-SN12C_3D-m4-1	NCGC00159326-02	4	1.049	98.216	-5.9792	s-csc-SN12C_A-m4-1	NCGC00159326-02	4		107.805		s-csc-SN12C_True_3D-m4-1	NCGC00159326-02	4		99.768
s-csc-PANC1_3D-m4-1	NCGC00159336-05	Sulbactam	NA	Approved	4		96.083		s-csc-PANC1_A-m4-1	NCGC00159336-05	4	0.0118	77.09	-7.9292	s-csc-PANC1_True_3D-m4-1	NCGC00159336-05	4		112.816		s-csc-SN12C_3D-m4-1	NCGC00159336-05	4		101.053		s-csc-SN12C_A-m4-1	NCGC00159336-05	4	0.0132	111.182	-7.8792	s-csc-SN12C_True_3D-m4-1	NCGC00159336-05	4	0.0166	90.161	-7.7792
s-csc-PANC1_3D-m4-1	NCGC00159337-06	Efavirenz	TERT	Approved	4	37.2212	76.438	-4.4292	s-csc-PANC1_A-m4-1	NCGC00159337-06	-3	33.1734	64.087	-4.4792	s-csc-PANC1_True_3D-m4-1	NCGC00159337-06	4	0.001	100.959	-8.9792	s-csc-SN12C_3D-m4-1	NCGC00159337-06	-2.4	33.1734	83.065	-4.4792	s-csc-SN12C_A-m4-1	NCGC00159337-06	-3	20.931	93.543	-4.6792	s-csc-SN12C_True_3D-m4-1	NCGC00159337-06	4	26.3506	88.852	-4.5792
s-csc-PANC1_3D-m4-1	NCGC00159341-03	Lamivudine	TERT	Approved	4		90.933		s-csc-PANC1_A-m4-1	NCGC00159341-03	4	76.2126	83.366	-4.118	s-csc-PANC1_True_3D-m4-1	NCGC00159341-03	4		103.004		s-csc-SN12C_3D-m4-1	NCGC00159341-03	4	0.0171	111.333	-7.768	s-csc-SN12C_A-m4-1	NCGC00159341-03	4	0.0303	107.003	-7.518	s-csc-SN12C_True_3D-m4-1	NCGC00159341-03	-3	67.9245	58.357	-4.168
s-csc-PANC1_3D-m4-1	NCGC00159346-05	Terbinafine hydrochloride	NA	Approved	-3	33.1734	58.465	-4.4792	s-csc-PANC1_A-m4-1	NCGC00159346-05	-3	33.1734	55.048	-4.4792	s-csc-PANC1_True_3D-m4-1	NCGC00159346-05	4		81.251		s-csc-SN12C_3D-m4-1	NCGC00159346-05	-2.4	37.2212	69.903	-4.4292	s-csc-SN12C_A-m4-1	NCGC00159346-05	4	10.4904	110.998	-4.9792	s-csc-SN12C_True_3D-m4-1	NCGC00159346-05	4	37.2212	84.168	-4.4292
s-csc-PANC1_3D-m4-1	NCGC00159349-07	Levonorgestrel	PGR	Approved	4	0.8333	94.59	-6.0792	s-csc-PANC1_A-m4-1	NCGC00159349-07	4	0.1177	120.802	-6.9292	s-csc-PANC1_True_3D-m4-1	NCGC00159349-07	4		78.158		s-csc-SN12C_3D-m4-1	NCGC00159349-07	4	0.6619	101.542	-6.1792	s-csc-SN12C_A-m4-1	NCGC00159349-07	4		116.923		s-csc-SN12C_True_3D-m4-1	NCGC00159349-07	-2.4	6.619	100.15	-5.1792
s-csc-PANC1_3D-m4-1	NCGC00159356-02	Nandrolone phenylpropionate	NA	Discontinued	4	37.2212	74.003	-4.4292	s-csc-PANC1_A-m4-1	NCGC00159356-02	-3	26.3506	52.733	-4.5792	s-csc-PANC1_True_3D-m4-1	NCGC00159356-02	4	29.5659	91.938	-4.5292	s-csc-SN12C_3D-m4-1	NCGC00159356-02	4		93.834		s-csc-SN12C_A-m4-1	NCGC00159356-02	4	0.5899	123.886	-6.2292	s-csc-SN12C_True_3D-m4-1	NCGC00159356-02	4		99.258
s-csc-PANC1_3D-m4-1	NCGC00159360-02	Betamethasone dipropionate	NA	Approved	4	0.0148	94.876	-7.8292	s-csc-PANC1_A-m4-1	NCGC00159360-02	4	14.818	112.421	-4.8292	s-csc-PANC1_True_3D-m4-1	NCGC00159360-02	4		96.119		s-csc-SN12C_3D-m4-1	NCGC00159360-02	4	0.0066	110.325	-8.1792	s-csc-SN12C_A-m4-1	NCGC00159360-02	4	0.0019	85.362	-8.7292	s-csc-SN12C_True_3D-m4-1	NCGC00159360-02	4	0.0332	108.026	-7.4792
s-csc-PANC1_3D-m4-1	NCGC00159370-05	Docosanol	NA	Approved	4	0.0148	95.114	-7.8292	s-csc-PANC1_A-m4-1	NCGC00159370-05	4	37.2212	79.112	-4.4292	s-csc-PANC1_True_3D-m4-1	NCGC00159370-05	4	0.3317	100.926	-6.4792	s-csc-SN12C_3D-m4-1	NCGC00159370-05	4	0.2348	105.762	-6.6292	s-csc-SN12C_A-m4-1	NCGC00159370-05	4		104.004		s-csc-SN12C_True_3D-m4-1	NCGC00159370-05	4		109.178
s-csc-PANC1_3D-m4-1	NCGC00159406-11	Noradrenaline bitartrate monohydrate	ADRA1A	Approved	4	5.2576	98.864	-5.2792	s-csc-PANC1_A-m4-1	NCGC00159406-11	-2.4	8.3328	111.927	-5.0792	s-csc-PANC1_True_3D-m4-1	NCGC00159406-11	4		100.072		s-csc-SN12C_3D-m4-1	NCGC00159406-11	4	20.931	105.406	-4.6792	s-csc-SN12C_A-m4-1	NCGC00159406-11	4	2.3485	113.882	-5.6292	s-csc-SN12C_True_3D-m4-1	NCGC00159406-11	4	4.1763	96.106	-5.3792
s-csc-PANC1_3D-m4-1	NCGC00159418-02	Tegafur	NA	Approved	4	48.0869	112.285	-4.318	s-csc-PANC1_A-m4-1	NCGC00159418-02	4		99.662		s-csc-PANC1_True_3D-m4-1	NCGC00159418-02	1.4	0.0024	108.499	-8.618	s-csc-SN12C_3D-m4-1	NCGC00159418-02	4	3.4043	118.138	-5.468	s-csc-SN12C_A-m4-1	NCGC00159418-02	4	0.0605	121.452	-7.218	s-csc-SN12C_True_3D-m4-1	NCGC00159418-02	4	1.9144	102.764	-5.718
s-csc-PANC1_3D-m4-1	NCGC00159422-02	Tiopronin	NA	Approved	4	0.0166	110.546	-7.7792	s-csc-PANC1_A-m4-1	NCGC00159422-02	4	0.0017	98.088	-8.7792	s-csc-PANC1_True_3D-m4-1	NCGC00159422-02	4	1.3207	112.1	-5.8792	s-csc-SN12C_3D-m4-1	NCGC00159422-02	4	0.2957	109.627	-6.5292	s-csc-SN12C_A-m4-1	NCGC00159422-02	4		107.923		s-csc-SN12C_True_3D-m4-1	NCGC00159422-02	4	0.3722	115.91	-6.4292
s-csc-PANC1_3D-m4-1	NCGC00159438-02	L-selenomethionine	NA	Approved	4	1.5206	100.964	-5.818	s-csc-PANC1_A-m4-1	NCGC00159438-02	-1.4	0.027	152.905	-7.568	s-csc-PANC1_True_3D-m4-1	NCGC00159438-02	4	0.0605	74.423	-7.218	s-csc-SN12C_3D-m4-1	NCGC00159438-02	-1.1	0.0762	45.635	-7.118	s-csc-SN12C_A-m4-1	NCGC00159438-02	4	4.8087	115.578	-5.318	s-csc-SN12C_True_3D-m4-1	NCGC00159438-02	4		98.051
s-csc-PANC1_3D-m4-1	NCGC00159453-06	Zileuton	ALOX5	Approved	4		96.223		s-csc-PANC1_A-m4-1	NCGC00159453-06	4	0.3722	101.832	-6.4292	s-csc-PANC1_True_3D-m4-1	NCGC00159453-06	-3	33.1734	2.212	-4.4792	s-csc-SN12C_3D-m4-1	NCGC00159453-06	4		108.025		s-csc-SN12C_A-m4-1	NCGC00159453-06	4	0.0019	107.367	-8.7292	s-csc-SN12C_True_3D-m4-1	NCGC00159453-06	4		104.37
s-csc-PANC1_3D-m4-1	NCGC00159455-04	Gefitinib	EGFR	Approved	-2.2	42.8575	38.362	-4.368	s-csc-PANC1_A-m4-1	NCGC00159455-04	-2.1	27.0412	16.041	-4.568	s-csc-PANC1_True_3D-m4-1	NCGC00159455-04	-2.4	1.3553	79.006	-5.868	s-csc-SN12C_3D-m4-1	NCGC00159455-04	-3	53.9544	23.189	-4.268	s-csc-SN12C_A-m4-1	NCGC00159455-04	-2.1	38.1968	28.47	-4.418	s-csc-SN12C_True_3D-m4-1	NCGC00159455-04	-2.4	15.2064	81.344	-4.818
s-csc-PANC1_3D-m4-1	NCGC00159456-06	Imatinib	ABL1	Approved	4	0.0066	103.177	-8.1792	s-csc-PANC1_A-m4-1	NCGC00159456-06	4	0.0372	91.191	-7.4292	s-csc-PANC1_True_3D-m4-1	NCGC00159456-06	4	4.1763	114.711	-5.3792	s-csc-SN12C_3D-m4-1	NCGC00159456-06	4	0.3317	96.108	-6.4792	s-csc-SN12C_A-m4-1	NCGC00159456-06	4		119.905		s-csc-SN12C_True_3D-m4-1	NCGC00159456-06	4		107.431
s-csc-PANC1_3D-m4-1	NCGC00159459-02	Mycophenolate mofetil	IMPDH1	Approved	-1.2	1.6626	59.513	-5.7792	s-csc-PANC1_A-m4-1	NCGC00159459-02	-2.2	4.1763	69.168	-5.3792	s-csc-PANC1_True_3D-m4-1	NCGC00159459-02	4	29.5659	78.749	-4.5292	s-csc-SN12C_3D-m4-1	NCGC00159459-02	-1.2	1.8655	82.328	-5.7292	s-csc-SN12C_A-m4-1	NCGC00159459-02	-1.2	7.4266	66.08	-5.1292	s-csc-SN12C_True_3D-m4-1	NCGC00159459-02	4	33.1734	98.147	-4.4792
s-csc-PANC1_3D-m4-1	NCGC00159460-02	Indinavir	NA	Approved	4	37.2212	76.414	-4.4292	s-csc-PANC1_A-m4-1	NCGC00159460-02	-3	26.3506	26.634	-4.5792	s-csc-PANC1_True_3D-m4-1	NCGC00159460-02	4		92.633		s-csc-SN12C_3D-m4-1	NCGC00159460-02	4	0.0418	88.221	-7.3792	s-csc-SN12C_A-m4-1	NCGC00159460-02	-3	29.5659	70.999	-4.5292	s-csc-SN12C_True_3D-m4-1	NCGC00159460-02	4		92.942
s-csc-PANC1_3D-m4-1	NCGC00159461-03	Amprenavir	NA	Withdrawn	4		93.016		s-csc-PANC1_A-m4-1	NCGC00159461-03	4		105.659		s-csc-PANC1_True_3D-m4-1	NCGC00159461-03	4	8.3328	107.166	-5.0792	s-csc-SN12C_3D-m4-1	NCGC00159461-03	4	0.6619	98.264	-6.1792	s-csc-SN12C_A-m4-1	NCGC00159461-03	4		100.541		s-csc-SN12C_True_3D-m4-1	NCGC00159461-03	1.1	0.0013	91.681	-8.8792
s-csc-PANC1_3D-m4-1	NCGC00159483-03	Hydroxychloroquine sulfate	MAP1LC3A	Approved	4	0.0042	103.195	-8.3792	s-csc-PANC1_A-m4-1	NCGC00159483-03	4		134.459		s-csc-PANC1_True_3D-m4-1	NCGC00159483-03	-1.4	0.0047	88.027	-8.3292	s-csc-SN12C_3D-m4-1	NCGC00159483-03	4		111.179		s-csc-SN12C_A-m4-1	NCGC00159483-03	4	23.485	77.91	-4.6292	s-csc-SN12C_True_3D-m4-1	NCGC00159483-03	4		101.987
s-csc-PANC1_3D-m4-1	NCGC00159489-04	Chloramphenicol Palmitate	NA	Approved	4	0.0209	100.973	-7.6792	s-csc-PANC1_A-m4-1	NCGC00159489-04	4		95.071		s-csc-PANC1_True_3D-m4-1	NCGC00159489-04	4		107.091		s-csc-SN12C_3D-m4-1	NCGC00159489-04	4		107.152		s-csc-SN12C_A-m4-1	NCGC00159489-04	4	0.8333	94.093	-6.0792	s-csc-SN12C_True_3D-m4-1	NCGC00159489-04	4		105.934
s-csc-PANC1_3D-m4-1	NCGC00159491-05	Rimantadine	NA	Approved	4	0.0019	101.332	-8.7292	s-csc-PANC1_A-m4-1	NCGC00159491-05	4		109.403		s-csc-PANC1_True_3D-m4-1	NCGC00159491-05	4		91.509		s-csc-SN12C_3D-m4-1	NCGC00159491-05	4	0.0187	99.657	-7.7292	s-csc-SN12C_A-m4-1	NCGC00159491-05	4		102.319		s-csc-SN12C_True_3D-m4-1	NCGC00159491-05	4		115.539
s-csc-PANC1_3D-m4-1	NCGC00159508-05	Rose Bengal disodium	NA	Phase II	-2.2	13.2066	46.81	-4.8792	s-csc-PANC1_A-m4-1	NCGC00159508-05	-2.2	13.2066	40.869	-4.8792	s-csc-PANC1_True_3D-m4-1	NCGC00159508-05	-2.2	6.619	65.252	-5.1792	s-csc-SN12C_3D-m4-1	NCGC00159508-05	-2.2	14.818	54.15	-4.8292	s-csc-SN12C_A-m4-1	NCGC00159508-05	-2.2	9.3495	46.184	-5.0292	s-csc-SN12C_True_3D-m4-1	NCGC00159508-05	-2.2	18.6548	55.139	-4.7292
s-csc-PANC1_3D-m4-1	NCGC00159509-02	Perindopril	ACE	Approved	4	2.9566	100.308	-5.5292	s-csc-PANC1_A-m4-1	NCGC00159509-02	4		66.009		s-csc-PANC1_True_3D-m4-1	NCGC00159509-02	4	37.2212	104.031	-4.4292	s-csc-SN12C_3D-m4-1	NCGC00159509-02	-1.2	0.0148	75.893	-7.8292	s-csc-SN12C_A-m4-1	NCGC00159509-02	4	0.1049	114.917	-6.9792	s-csc-SN12C_True_3D-m4-1	NCGC00159509-02	4	1.049	98.045	-5.9792
s-csc-PANC1_3D-m4-1	NCGC00159510-04	Aripiprazole	HTR2A	Approved	4	20.931	90.748	-4.6792	s-csc-PANC1_A-m4-1	NCGC00159510-04	-2.4	26.3506	83.793	-4.5792	s-csc-PANC1_True_3D-m4-1	NCGC00159510-04	4	0.5899	81.351	-6.2292	s-csc-SN12C_3D-m4-1	NCGC00159510-04	-2.4	18.6548	84.238	-4.7292	s-csc-SN12C_A-m4-1	NCGC00159510-04	4	16.6261	100.649	-4.7792	s-csc-SN12C_True_3D-m4-1	NCGC00159510-04	4	11.7704	86.472	-4.9292
s-csc-PANC1_3D-m4-1	NCGC00159513-02	Cefprozil	NA	Approved	4		105.149		s-csc-PANC1_A-m4-1	NCGC00159513-02	4	37.2212	61.843	-4.4292	s-csc-PANC1_True_3D-m4-1	NCGC00159513-02	4	0.0332	124.577	-7.4792	s-csc-SN12C_3D-m4-1	NCGC00159513-02	4	26.3506	97.934	-4.5792	s-csc-SN12C_A-m4-1	NCGC00159513-02	4		108.34		s-csc-SN12C_True_3D-m4-1	NCGC00159513-02	4	0.0118	98.439	-7.9292
s-csc-PANC1_3D-m4-1	NCGC00159515-02	Zopiclone	GABRA1	Approved	4		102.677		s-csc-PANC1_A-m4-1	NCGC00159515-02	4		127.594		s-csc-PANC1_True_3D-m4-1	NCGC00159515-02	4		84.694		s-csc-SN12C_3D-m4-1	NCGC00159515-02	4	14.818	102.292	-4.8292	s-csc-SN12C_A-m4-1	NCGC00159515-02	4	0.0019	116.372	-8.7292	s-csc-SN12C_True_3D-m4-1	NCGC00159515-02	4	0.0074	95.946	-8.1292
s-csc-PANC1_3D-m4-1	NCGC00159518-04	Rabeprazole	NA	Approved	4	0.0037	94.874	-8.4292	s-csc-PANC1_A-m4-1	NCGC00159518-04	4		106.528		s-csc-PANC1_True_3D-m4-1	NCGC00159518-04	4	0.2957	97.457	-6.5292	s-csc-SN12C_3D-m4-1	NCGC00159518-04	4	20.931	142.308	-4.6792	s-csc-SN12C_A-m4-1	NCGC00159518-04	4	0.5258	109.231	-6.2792	s-csc-SN12C_True_3D-m4-1	NCGC00159518-04	4	0.0017	116.714	-8.7792
s-csc-PANC1_3D-m4-1	NCGC00159521-05	Zoledronic acid monohydrate	FDPS	Approved	4	0.0323	110.644	-7.4904	s-csc-PANC1_A-m4-1	NCGC00159521-05	4	0.0005	114.29	-9.2904	s-csc-PANC1_True_3D-m4-1	NCGC00159521-05	4		104.598		s-csc-SN12C_3D-m4-1	NCGC00159521-05	4	0.0041	119.947	-8.3904	s-csc-SN12C_A-m4-1	NCGC00159521-05	4		124.274		s-csc-SN12C_True_3D-m4-1	NCGC00159521-05	4	0.0057	110.156	-8.2404
s-csc-PANC1_3D-m4-1	NCGC00159541-02	S-Trityl-L-cysteine	KIF11		-3	33.1734	47.154	-4.4792	s-csc-PANC1_A-m4-1	NCGC00159541-02	-2.4	18.6548	75.914	-4.7292	s-csc-PANC1_True_3D-m4-1	NCGC00159541-02	1.1	0.0017	90.607	-8.7792	s-csc-SN12C_3D-m4-1	NCGC00159541-02	4	0.0264	90.788	-7.5792	s-csc-SN12C_A-m4-1	NCGC00159541-02	-2.4	16.6261	79.094	-4.7792	s-csc-SN12C_True_3D-m4-1	NCGC00159541-02	4		100.455
s-csc-PANC1_3D-m4-1	NCGC00159544-02	Zaldaride maleate	CALM1	Phase III	4		105.988		s-csc-PANC1_A-m4-1	NCGC00159544-02	4	0.3317	137.021	-6.4792	s-csc-PANC1_True_3D-m4-1	NCGC00159544-02	4	18.6548	74.958	-4.7292	s-csc-SN12C_3D-m4-1	NCGC00159544-02	4		47.719		s-csc-SN12C_A-m4-1	NCGC00159544-02	4	1.6626	102.506	-5.7792	s-csc-SN12C_True_3D-m4-1	NCGC00159544-02	4	0.1482	92.155	-6.8292
s-csc-PANC1_3D-m4-1	NCGC00159559-01	Eplerenone	NR3C2	Approved	4		110.783		s-csc-PANC1_A-m4-1	NCGC00159559-01	4		117.798		s-csc-PANC1_True_3D-m4-1	NCGC00159559-01	4		101.369		s-csc-SN12C_3D-m4-1	NCGC00159559-01	4	0.0332	118.204	-7.4792	s-csc-SN12C_A-m4-1	NCGC00159559-01	4	11.7704	121.806	-4.9292	s-csc-SN12C_True_3D-m4-1	NCGC00159559-01	4		114.678
s-csc-PANC1_3D-m4-1	NCGC00159570-01	RITA	MDM2	Preclinical	-3	37.2212	1.87	-4.4292	s-csc-PANC1_A-m4-1	NCGC00159570-01	-3	29.5659	5.152	-4.5292	s-csc-PANC1_True_3D-m4-1	NCGC00159570-01	-1.4	0.001	91.196	-8.9792	s-csc-SN12C_3D-m4-1	NCGC00159570-01	4	18.6548	92.347	-4.7292	s-csc-SN12C_A-m4-1	NCGC00159570-01	-3	33.1734	3.113	-4.4792	s-csc-SN12C_True_3D-m4-1	NCGC00159570-01	-2.4	9.3495	87.454	-5.0292
s-csc-PANC1_3D-m4-1	NCGC00159574-02	ZM-447439	AURKA	preclinical	-3	26.3506	55.64	-4.5792	s-csc-PANC1_A-m4-1	NCGC00159574-02	-3	20.931	58.993	-4.6792	s-csc-PANC1_True_3D-m4-1	NCGC00159574-02	4	0.0021	95.483	-8.6792	s-csc-SN12C_3D-m4-1	NCGC00159574-02	-3	29.5659	54.899	-4.5292	s-csc-SN12C_A-m4-1	NCGC00159574-02	4	5.2576	75.669	-5.2792	s-csc-SN12C_True_3D-m4-1	NCGC00159574-02	4	0.0166	108.7	-7.7792
s-csc-PANC1_3D-m4-1	NCGC00160162-03	Hordenine	NA		4		95.727		s-csc-PANC1_A-m4-1	NCGC00160162-03	4		103.648		s-csc-PANC1_True_3D-m4-1	NCGC00160162-03	4	0.0235	92.616	-7.6292	s-csc-SN12C_3D-m4-1	NCGC00160162-03	4	23.485	100.789	-4.6292	s-csc-SN12C_A-m4-1	NCGC00160162-03	4		111.778		s-csc-SN12C_True_3D-m4-1	NCGC00160162-03	4		100.577
s-csc-PANC1_3D-m4-1	NCGC00160163-01	Diosgenin	PTGS2	Preclinical	4	0.0033	101.556	-8.4792	s-csc-PANC1_A-m4-1	NCGC00160163-01	4	6.619	129.075	-5.1792	s-csc-PANC1_True_3D-m4-1	NCGC00160163-01	4		108.15		s-csc-SN12C_3D-m4-1	NCGC00160163-01	4		49.547		s-csc-SN12C_A-m4-1	NCGC00160163-01	3	33.1734	179.342	-4.4792	s-csc-SN12C_True_3D-m4-1	NCGC00160163-01	4		93.421
s-csc-PANC1_3D-m4-1	NCGC00160165-01	(+)-Usniacin	NA	Preclinical	4	0.0935	103.003	-7.0292	s-csc-PANC1_A-m4-1	NCGC00160165-01	4	0.0418	80.142	-7.3792	s-csc-PANC1_True_3D-m4-1	NCGC00160165-01	4		102.051		s-csc-SN12C_3D-m4-1	NCGC00160165-01	4	0.0053	106.396	-8.2792	s-csc-SN12C_A-m4-1	NCGC00160165-01	4	0.001	111.283	-8.9792	s-csc-SN12C_True_3D-m4-1	NCGC00160165-01	4	0.0166	97.691	-7.7792
s-csc-PANC1_3D-m4-1	NCGC00160217-02	Sophocarpine	KCNH2	Phase I	-2.2	23.485	70.794	-4.6292	s-csc-PANC1_A-m4-1	NCGC00160217-02	4	14.818	109.071	-4.8292	s-csc-PANC1_True_3D-m4-1	NCGC00160217-02	-2.2	16.6261	66.714	-4.7792	s-csc-SN12C_3D-m4-1	NCGC00160217-02	4	0.2635	36.569	-6.5792	s-csc-SN12C_A-m4-1	NCGC00160217-02	4	14.818	89.143	-4.8292	s-csc-SN12C_True_3D-m4-1	NCGC00160217-02	-2.2	6.619	74.581	-5.1792
s-csc-PANC1_3D-m4-1	NCGC00160275-01	Resistomycin	POLR2A		-1.1	0.1663	10.634	-6.7792	s-csc-PANC1_A-m4-1	NCGC00160275-01	-1.1	0.935	19.939	-6.0292	s-csc-PANC1_True_3D-m4-1	NCGC00160275-01	-1.1	0.8333	12.893	-6.0792	s-csc-SN12C_3D-m4-1	NCGC00160275-01	-1.1	0.1482	7.211	-6.8292	s-csc-SN12C_A-m4-1	NCGC00160275-01	-1.2	2.6351	5.506	-5.5792	s-csc-SN12C_True_3D-m4-1	NCGC00160275-01	-1.1	0.4686	5.608	-6.3292
s-csc-PANC1_3D-m4-1	NCGC00160391-02	Auranofin	TXNRD1	Approved	-2.1	16.6261	8.834	-4.7792	s-csc-PANC1_A-m4-1	NCGC00160391-02	-1.1	4.6859	3.923	-5.3292	s-csc-PANC1_True_3D-m4-1	NCGC00160391-02	-1.2	9.3495	38.582	-5.0292	s-csc-SN12C_3D-m4-1	NCGC00160391-02	-2.2	18.6548	40.891	-4.7292	s-csc-SN12C_A-m4-1	NCGC00160391-02	-2.1	7.4266	5.292	-5.1292	s-csc-SN12C_True_3D-m4-1	NCGC00160391-02	-3	29.5659	47.226	-4.5292
s-csc-PANC1_3D-m4-1	NCGC00160391-05	Auranofin	TXNRD1	Approved	-1.1	3.7221	0.755	-5.4292	s-csc-PANC1_A-m4-1	NCGC00160391-05	-1.1	1.049	-0.18	-5.9792	s-csc-PANC1_True_3D-m4-1	NCGC00160391-05	-1.1	8.3328	-0.439	-5.0792	s-csc-SN12C_3D-m4-1	NCGC00160391-05	-1.1	8.3328	1.404	-5.0792	s-csc-SN12C_A-m4-1	NCGC00160391-05	-1.1	1.177	1.966	-5.9292	s-csc-SN12C_True_3D-m4-1	NCGC00160391-05	-1.1	7.4266	-7.631	-5.1292
s-csc-PANC1_3D-m4-1	NCGC00160396-02	Pravadoline	MT-CO1	Phase II	4		103.348		s-csc-PANC1_A-m4-1	NCGC00160396-02	4		132.021		s-csc-PANC1_True_3D-m4-1	NCGC00160396-02	4		99.354		s-csc-SN12C_3D-m4-1	NCGC00160396-02	4	1.8655	91.888	-5.7292	s-csc-SN12C_A-m4-1	NCGC00160396-02	4	0.3317	98.832	-6.4792	s-csc-SN12C_True_3D-m4-1	NCGC00160396-02	4	0.4686	107.311	-6.3292
s-csc-PANC1_3D-m4-1	NCGC00160397-01	Irsogladine maleate	CHRM1	Approved	4		90.623		s-csc-PANC1_A-m4-1	NCGC00160397-01	4	6.619	101.321	-5.1792	s-csc-PANC1_True_3D-m4-1	NCGC00160397-01	4	0.3317	100.73	-6.4792	s-csc-SN12C_3D-m4-1	NCGC00160397-01	4	0.8333	94.541	-6.0792	s-csc-SN12C_A-m4-1	NCGC00160397-01	4		113.251		s-csc-SN12C_True_3D-m4-1	NCGC00160397-01	4		101.112
s-csc-PANC1_3D-m4-1	NCGC00160398-04	Nafamostat mesilate	TPSAB1	Approved	-2.4	23.485	82.811	-4.6292	s-csc-PANC1_A-m4-1	NCGC00160398-04	4	6.619	102.153	-5.1792	s-csc-PANC1_True_3D-m4-1	NCGC00160398-04	4	0.0021	72.665	-8.6792	s-csc-SN12C_3D-m4-1	NCGC00160398-04	-2.4	16.6261	84.611	-4.7792	s-csc-SN12C_A-m4-1	NCGC00160398-04	-1.2	4.6859	90.12	-5.3292	s-csc-SN12C_True_3D-m4-1	NCGC00160398-04	4	0.2957	97.36	-6.5292
s-csc-PANC1_3D-m4-1	NCGC00160421-02	Tetrabenazine	SLC18A2	Approved	4		104.48		s-csc-PANC1_A-m4-1	NCGC00160421-02	4	1.177	113.01	-5.9292	s-csc-PANC1_True_3D-m4-1	NCGC00160421-02	4	0.0469	90.749	-7.3292	s-csc-SN12C_3D-m4-1	NCGC00160421-02	4	23.485	107.349	-4.6292	s-csc-SN12C_A-m4-1	NCGC00160421-02	4	0.0042	120.576	-8.3792	s-csc-SN12C_True_3D-m4-1	NCGC00160421-02	4		102.444
s-csc-PANC1_3D-m4-1	NCGC00160428-02	Indibulin	TUBB	Phase I/II	-1.2	0.1177	58.923	-6.9292	s-csc-PANC1_A-m4-1	NCGC00160428-02	-1.2	0.0743	75.068	-7.1292	s-csc-PANC1_True_3D-m4-1	NCGC00160428-02	4		90.413		s-csc-SN12C_3D-m4-1	NCGC00160428-02	-1.2	0.5258	65.65	-6.2792	s-csc-SN12C_A-m4-1	NCGC00160428-02	-1.2	3.7221	91.164	-5.4292	s-csc-SN12C_True_3D-m4-1	NCGC00160428-02	-1.2	0.0833	90.439	-7.0792
s-csc-PANC1_3D-m4-1	NCGC00160514-03	Idebenone	NA	Approved	-3	29.5659	24.608	-4.5292	s-csc-PANC1_A-m4-1	NCGC00160514-03	-2.1	23.485	9.558	-4.6292	s-csc-PANC1_True_3D-m4-1	NCGC00160514-03	4	9.3495	100.842	-5.0292	s-csc-SN12C_3D-m4-1	NCGC00160514-03	4	0.0148	94.949	-7.8292	s-csc-SN12C_A-m4-1	NCGC00160514-03	-2.4	14.818	75.93	-4.8292	s-csc-SN12C_True_3D-m4-1	NCGC00160514-03	4	7.4266	93.75	-5.1292
s-csc-PANC1_3D-m4-1	NCGC00160515-03	Acarbose	GAA	Approved	4	14.818	102.161	-4.8292	s-csc-PANC1_A-m4-1	NCGC00160515-03	4	4.6859	105.457	-5.3292	s-csc-PANC1_True_3D-m4-1	NCGC00160515-03	4		114.761		s-csc-SN12C_3D-m4-1	NCGC00160515-03	4	0.0935	107.17	-7.0292	s-csc-SN12C_A-m4-1	NCGC00160515-03	4	0.2957	107.539	-6.5292	s-csc-SN12C_True_3D-m4-1	NCGC00160515-03	4	37.2212	94.639	-4.4292
s-csc-PANC1_3D-m4-1	NCGC00160519-02	Acipimox	NA	Approved	4	0.2635	97.439	-6.5792	s-csc-PANC1_A-m4-1	NCGC00160519-02	-1.4	0.0015	101.676	-8.8292	s-csc-PANC1_True_3D-m4-1	NCGC00160519-02	4		88.663		s-csc-SN12C_3D-m4-1	NCGC00160519-02	4	18.6548	153.409	-4.7292	s-csc-SN12C_A-m4-1	NCGC00160519-02	4	0.0418	121.357	-7.3792	s-csc-SN12C_True_3D-m4-1	NCGC00160519-02	1.4	0.001	109.31	-8.9792
s-csc-PANC1_3D-m4-1	NCGC00160527-05	Mosapride citrate	HTR4	Approved	4		104.296		s-csc-PANC1_A-m4-1	NCGC00160527-05	4	0.1177	140.194	-6.9292	s-csc-PANC1_True_3D-m4-1	NCGC00160527-05	4		80.706		s-csc-SN12C_3D-m4-1	NCGC00160527-05	4	0.0118	116.232	-7.9292	s-csc-SN12C_A-m4-1	NCGC00160527-05	4	0.001	101.172	-8.9792	s-csc-SN12C_True_3D-m4-1	NCGC00160527-05	4	0.001	118.697	-8.9792
s-csc-PANC1_3D-m4-1	NCGC00160529-05	Tizanidine hydrochloride	ADRA2A	Approved	4	0.0019	94.931	-8.7292	s-csc-PANC1_A-m4-1	NCGC00160529-05	4	0.0083	102.894	-8.0792	s-csc-PANC1_True_3D-m4-1	NCGC00160529-05	4	26.3506	121.736	-4.5792	s-csc-SN12C_3D-m4-1	NCGC00160529-05	4		107.013		s-csc-SN12C_A-m4-1	NCGC00160529-05	4	10.4904	130.415	-4.9792	s-csc-SN12C_True_3D-m4-1	NCGC00160529-05	4	0.0372	105.574	-7.4292
s-csc-PANC1_3D-m4-1	NCGC00160530-03	Toremifene	ESR1	Approved	4	37.2212	83.745	-4.4292	s-csc-PANC1_A-m4-1	NCGC00160530-03	-3	26.3506	2.269	-4.5792	s-csc-PANC1_True_3D-m4-1	NCGC00160530-03	4		91.145		s-csc-SN12C_3D-m4-1	NCGC00160530-03	4	29.5659	15.042	-4.5292	s-csc-SN12C_A-m4-1	NCGC00160530-03	-3	37.2212	5.962	-4.4292	s-csc-SN12C_True_3D-m4-1	NCGC00160530-03	4	37.2212	87.123	-4.4292
s-csc-PANC1_3D-m4-1	NCGC00160531-01	Atorvastatin calcium	HMGCR	Approved	-2.4	9.3495	81.923	-5.0292	s-csc-PANC1_A-m4-1	NCGC00160531-01	-1.4	1.049	124.639	-5.9792	s-csc-PANC1_True_3D-m4-1	NCGC00160531-01	4	13.2066	77.856	-4.8792	s-csc-SN12C_3D-m4-1	NCGC00160531-01	-2.2	5.8992	48.696	-5.2292	s-csc-SN12C_A-m4-1	NCGC00160531-01	-2.1	18.6548	29.965	-4.7292	s-csc-SN12C_True_3D-m4-1	NCGC00160531-01	4	0.0833	102.272	-7.0792
s-csc-PANC1_3D-m4-1	NCGC00160670-04	Mecarbinate	NA	Approved	4	1.3207	102.761	-5.8792	s-csc-PANC1_A-m4-1	NCGC00160670-04	4		115.614		s-csc-PANC1_True_3D-m4-1	NCGC00160670-04	-1.4	0.0019	99.017	-8.7292	s-csc-SN12C_3D-m4-1	NCGC00160670-04	4	18.6548	108.341	-4.7292	s-csc-SN12C_A-m4-1	NCGC00160670-04	4		120.156		s-csc-SN12C_True_3D-m4-1	NCGC00160670-04	4		105.436
s-csc-PANC1_3D-m4-1	NCGC00161290-05	16,16-dimethyl PGE2	NA	Phase I/II	-3	33.1734	18.52	-4.4792	s-csc-PANC1_A-m4-1	NCGC00161290-05	4		104.514		s-csc-PANC1_True_3D-m4-1	NCGC00161290-05	-3	26.3506	14.264	-4.5792	s-csc-SN12C_3D-m4-1	NCGC00161290-05	-2.4	23.485	78.258	-4.6292	s-csc-SN12C_A-m4-1	NCGC00161290-05	-3	23.485	77.259	-4.6292	s-csc-SN12C_True_3D-m4-1	NCGC00161290-05	4	10.4904	88.86	-4.9792
s-csc-PANC1_3D-m4-1	NCGC00161327-05	Calcitriol	VDR	Approved	4	4.6859	101.048	-5.3292	s-csc-PANC1_A-m4-1	NCGC00161327-05	-2.2	20.931	47.08	-4.6792	s-csc-PANC1_True_3D-m4-1	NCGC00161327-05	4		93.008		s-csc-SN12C_3D-m4-1	NCGC00161327-05	4	18.6548	137.982	-4.7292	s-csc-SN12C_A-m4-1	NCGC00161327-05	4	4.1763	113.521	-5.3792	s-csc-SN12C_True_3D-m4-1	NCGC00161327-05	4	29.5659	88.993	-4.5292
s-csc-PANC1_3D-m4-1	NCGC00161398-01	GW-441756	NTRK1	Preclinical	4	2.3485	98.52	-5.6292	s-csc-PANC1_A-m4-1	NCGC00161398-01	4	0.0935	97.22	-7.0292	s-csc-PANC1_True_3D-m4-1	NCGC00161398-01	4	18.6548	114.848	-4.7292	s-csc-SN12C_3D-m4-1	NCGC00161398-01	4	0.8333	108.102	-6.0792	s-csc-SN12C_A-m4-1	NCGC00161398-01	4	0.0105	73.56	-7.9792	s-csc-SN12C_True_3D-m4-1	NCGC00161398-01	4	0.1177	107.815	-6.9292
s-csc-PANC1_3D-m4-1	NCGC00161408-02	anagrelide	PDE3A	Approved	-3	26.3506	69.166	-4.5792	s-csc-PANC1_A-m4-1	NCGC00161408-02	-3	37.2212	59.517	-4.4292	s-csc-PANC1_True_3D-m4-1	NCGC00161408-02	4	20.931	86.63	-4.6792	s-csc-SN12C_3D-m4-1	NCGC00161408-02	-2.2	20.931	99.81	-4.6792	s-csc-SN12C_A-m4-1	NCGC00161408-02	-2.4	16.6261	95.032	-4.7792	s-csc-SN12C_True_3D-m4-1	NCGC00161408-02	-3	23.485	62.885	-4.6292
s-csc-PANC1_3D-m4-1	NCGC00161410-02	CCT-018159	HSP90AB1	Preclinical	-1.2	8.3328	47.125	-5.0792	s-csc-PANC1_A-m4-1	NCGC00161410-02	-1.2	7.4266	50.91	-5.1292	s-csc-PANC1_True_3D-m4-1	NCGC00161410-02	-3	8.3328	80.473	-5.0792	s-csc-SN12C_3D-m4-1	NCGC00161410-02	-1.2	8.3328	32.529	-5.0792	s-csc-SN12C_A-m4-1	NCGC00161410-02	-1.2	2.9566	31.666	-5.5292	s-csc-SN12C_True_3D-m4-1	NCGC00161410-02	-1.2	8.3328	69.878	-5.0792
s-csc-PANC1_3D-m4-1	NCGC00161414-02	Tropisetron	HTR3A	Approved	4	14.818	90.586	-4.8292	s-csc-PANC1_A-m4-1	NCGC00161414-02	4		105.626		s-csc-PANC1_True_3D-m4-1	NCGC00161414-02	4		116.329		s-csc-SN12C_3D-m4-1	NCGC00161414-02	4	18.6548	110.6	-4.7292	s-csc-SN12C_A-m4-1	NCGC00161414-02	4		116.459		s-csc-SN12C_True_3D-m4-1	NCGC00161414-02	4	0.001	105.392	-8.9792
s-csc-PANC1_3D-m4-1	NCGC00161418-02	JTC-801	OPRL1	Discontinued	-2.1	18.6548	3.196	-4.7292	s-csc-PANC1_A-m4-1	NCGC00161418-02	-1.1	11.7704	3.08	-4.9292	s-csc-PANC1_True_3D-m4-1	NCGC00161418-02	-3	37.2212	1.81	-4.4292	s-csc-SN12C_3D-m4-1	NCGC00161418-02	-2.1	13.2066	3.9	-4.8792	s-csc-SN12C_A-m4-1	NCGC00161418-02	-1.1	8.3328	4.883	-5.0792	s-csc-SN12C_True_3D-m4-1	NCGC00161418-02	-3	29.5659	-3.522	-4.5292
s-csc-PANC1_3D-m4-1	NCGC00161419-03	Trimetrexate	DHFR	Phase II	-3	26.3506	53.096	-4.5792	s-csc-PANC1_A-m4-1	NCGC00161419-03	-1.1	2.6351	22.736	-5.5792	s-csc-PANC1_True_3D-m4-1	NCGC00161419-03	4		84.231		s-csc-SN12C_3D-m4-1	NCGC00161419-03	4	0.0118	107.249	-7.9292	s-csc-SN12C_A-m4-1	NCGC00161419-03	-1.2	2.6351	57.509	-5.5792	s-csc-SN12C_True_3D-m4-1	NCGC00161419-03	4	37.2212	93.321	-4.4292
s-csc-PANC1_3D-m4-1	NCGC00161599-11	Troglitazone	CCL2	Discontinued	4	37.2212	78.695	-4.4292	s-csc-PANC1_A-m4-1	NCGC00161599-11	4		83.293		s-csc-PANC1_True_3D-m4-1	NCGC00161599-11	4	3.3173	74.435	-5.4792	s-csc-SN12C_3D-m4-1	NCGC00161599-11	-2.4	18.6548	108.38	-4.7292	s-csc-SN12C_A-m4-1	NCGC00161599-11	4	0.0026	126.379	-8.5792	s-csc-SN12C_True_3D-m4-1	NCGC00161599-11	4	23.485	78.365	-4.6292
s-csc-PANC1_3D-m4-1	NCGC00161602-05	Doxycycline	MMP1	Approved	-3	33.1734	66.633	-4.4792	s-csc-PANC1_A-m4-1	NCGC00161602-05	4	1.049	91.989	-5.9792	s-csc-PANC1_True_3D-m4-1	NCGC00161602-05	4	13.2066	89.022	-4.8792	s-csc-SN12C_3D-m4-1	NCGC00161602-05	-2.4	29.5659	80.243	-4.5292	s-csc-SN12C_A-m4-1	NCGC00161602-05	-2.4	23.485	62.414	-4.6292	s-csc-SN12C_True_3D-m4-1	NCGC00161602-05	4	0.0187	97.789	-7.7292
s-csc-PANC1_3D-m4-1	NCGC00161630-02	Novobiocin sodium	HSP90AB1	Approved	4	0.4686	96.387	-6.3292	s-csc-PANC1_A-m4-1	NCGC00161630-02	4	14.818	103.342	-4.8292	s-csc-PANC1_True_3D-m4-1	NCGC00161630-02	4		114.087		s-csc-SN12C_3D-m4-1	NCGC00161630-02	4	13.2066	107.379	-4.8792	s-csc-SN12C_A-m4-1	NCGC00161630-02	4	0.0047	120.517	-8.3292	s-csc-SN12C_True_3D-m4-1	NCGC00161630-02	4	3.3173	113.679	-5.4792
s-csc-PANC1_3D-m4-1	NCGC00161634-07	Artemisinin	PfATP6	Approved	4	37.2212	86.083	-4.4292	s-csc-PANC1_A-m4-1	NCGC00161634-07	-1.4	0.7427	73.77	-6.1292	s-csc-PANC1_True_3D-m4-1	NCGC00161634-07	4		120.829		s-csc-SN12C_3D-m4-1	NCGC00161634-07	4	8.3328	103.699	-5.0792	s-csc-SN12C_A-m4-1	NCGC00161634-07	-2.4	14.818	99.981	-4.8292	s-csc-SN12C_True_3D-m4-1	NCGC00161634-07	4		100.754
s-csc-PANC1_3D-m4-1	NCGC00161641-04	Sinomenine	NA	Phase II	4		98.936		s-csc-PANC1_A-m4-1	NCGC00161641-04	4		102.244		s-csc-PANC1_True_3D-m4-1	NCGC00161641-04	4	1.049	110.159	-5.9792	s-csc-SN12C_3D-m4-1	NCGC00161641-04	4	0.0015	102.328	-8.8292	s-csc-SN12C_A-m4-1	NCGC00161641-04	4		84.018		s-csc-SN12C_True_3D-m4-1	NCGC00161641-04	4		102.595
s-csc-PANC1_3D-m4-1	NCGC00161670-06	Pepstatin	NA	Preclinical	4		100.864		s-csc-PANC1_A-m4-1	NCGC00161670-06	4		113.855		s-csc-PANC1_True_3D-m4-1	NCGC00161670-06	4	0.0469	115.524	-7.3292	s-csc-SN12C_3D-m4-1	NCGC00161670-06	4		112.443		s-csc-SN12C_A-m4-1	NCGC00161670-06	4	0.935	116.03	-6.0292	s-csc-SN12C_True_3D-m4-1	NCGC00161670-06	4		106.245
s-csc-PANC1_3D-m4-1	NCGC00161679-01	MG-132	PSMD1	Preclinical	-1.1	0.935	5.763	-6.0292	s-csc-PANC1_A-m4-1	NCGC00161679-01	-1.1	0.5899	7.813	-6.2292	s-csc-PANC1_True_3D-m4-1	NCGC00161679-01	-1.1	1.8655	4.384	-5.7292	s-csc-SN12C_3D-m4-1	NCGC00161679-01	-1.1	1.049	6.474	-5.9792	s-csc-SN12C_A-m4-1	NCGC00161679-01	-1.2	1.177	3.924	-5.9292	s-csc-SN12C_True_3D-m4-1	NCGC00161679-01	-1.1	3.3173	8.093	-5.4792
s-csc-PANC1_3D-m4-1	NCGC00161703-02	NCGC00161703	NFKB1	Preclinical	-1.1	7.4266	3.918	-5.1292	s-csc-PANC1_A-m4-1	NCGC00161703-02	-2.1	14.818	6.984	-4.8292	s-csc-PANC1_True_3D-m4-1	NCGC00161703-02	-2.1	33.1734	1.843	-4.4792	s-csc-SN12C_3D-m4-1	NCGC00161703-02	-2.1	13.2066	4.712	-4.8792	s-csc-SN12C_A-m4-1	NCGC00161703-02	-1.1	5.2576	9.199	-5.2792	s-csc-SN12C_True_3D-m4-1	NCGC00161703-02	-2.1	16.6261	-6.884	-4.7792
s-csc-PANC1_3D-m4-1	NCGC00161825-02	GSK-3965	ABCA1	Preclinical	-3	29.5659	22.644	-4.5292	s-csc-PANC1_A-m4-1	NCGC00161825-02	-2.2	20.931	27.091	-4.6792	s-csc-PANC1_True_3D-m4-1	NCGC00161825-02	-3	23.485	63.345	-4.6292	s-csc-SN12C_3D-m4-1	NCGC00161825-02	-2.1	26.3506	10.455	-4.5792	s-csc-SN12C_A-m4-1	NCGC00161825-02	4	37.2212	95.558	-4.4292	s-csc-SN12C_True_3D-m4-1	NCGC00161825-02	-3	23.485	59.94	-4.6292
s-csc-PANC1_3D-m4-1	NCGC00161834-01	Budesonide	NA	Approved	4	1.049	89.781	-5.9792	s-csc-PANC1_A-m4-1	NCGC00161834-01	-2.4	11.7704	59.057	-4.9292	s-csc-PANC1_True_3D-m4-1	NCGC00161834-01	4		111.573		s-csc-SN12C_3D-m4-1	NCGC00161834-01	4	37.2212	77.357	-4.4292	s-csc-SN12C_A-m4-1	NCGC00161834-01	-1.2	0.0042	89.795	-8.3792	s-csc-SN12C_True_3D-m4-1	NCGC00161834-01	4		100.579
s-csc-PANC1_3D-m4-1	NCGC00161923-04	Picropodophyllin	IGFR1	Phase II	-1.2	0.0833	77.282	-7.0792	s-csc-PANC1_A-m4-1	NCGC00161923-04	-1.2	0.0469	89.269	-7.3292	s-csc-PANC1_True_3D-m4-1	NCGC00161923-04	-2.2	8.3328	74.898	-5.0792	s-csc-SN12C_3D-m4-1	NCGC00161923-04	4	0.5899	87.63	-6.2292	s-csc-SN12C_A-m4-1	NCGC00161923-04	-1.2	0.1321	97.876	-6.8792	s-csc-SN12C_True_3D-m4-1	NCGC00161923-04	4		102.78
s-csc-PANC1_3D-m4-1	NCGC00161927-03	4-Demethylepipodophyllotoxin	TUBB		4	4.1763	91.132	-5.3792	s-csc-PANC1_A-m4-1	NCGC00161927-03	-1.4	0.0166	109.4	-7.7792	s-csc-PANC1_True_3D-m4-1	NCGC00161927-03	1.4	0.0012	109.344	-8.9292	s-csc-SN12C_3D-m4-1	NCGC00161927-03	4	0.0935	87.677	-7.0292	s-csc-SN12C_A-m4-1	NCGC00161927-03	-2.2	0.059	69.274	-7.2292	s-csc-SN12C_True_3D-m4-1	NCGC00161927-03	4	0.0009	100.197	-9.0292
s-csc-PANC1_3D-m4-1	NCGC00162073-05	H-89	AKT1	Preclinical	-3	23.485	57.645	-4.6292	s-csc-PANC1_A-m4-1	NCGC00162073-05	-2.2	23.485	49.649	-4.6292	s-csc-PANC1_True_3D-m4-1	NCGC00162073-05	4	37.2212	68.46	-4.4292	s-csc-SN12C_3D-m4-1	NCGC00162073-05	-3	23.485	44.82	-4.6292	s-csc-SN12C_A-m4-1	NCGC00162073-05	-2.2	20.931	70.53	-4.6792	s-csc-SN12C_True_3D-m4-1	NCGC00162073-05	-3	23.485	62.577	-4.6292
s-csc-PANC1_3D-m4-1	NCGC00162094-04	Betamethasone	NA	Approved	4		96.703		s-csc-PANC1_A-m4-1	NCGC00162094-04	-1.4	0.0296	77.721	-7.5292	s-csc-PANC1_True_3D-m4-1	NCGC00162094-04	4		96.716		s-csc-SN12C_3D-m4-1	NCGC00162094-04	4	0.0023	100.517	-8.6292	s-csc-SN12C_A-m4-1	NCGC00162094-04	-1.2	0.1177	80.71	-6.9292	s-csc-SN12C_True_3D-m4-1	NCGC00162094-04	4		106.754
s-csc-PANC1_3D-m4-1	NCGC00162142-03	SD-169	MAPK14	Preclinical	4	1.049	91.236	-5.9792	s-csc-PANC1_A-m4-1	NCGC00162142-03	4	0.0118	98.438	-7.9292	s-csc-PANC1_True_3D-m4-1	NCGC00162142-03	4	4.1763	97.872	-5.3792	s-csc-SN12C_3D-m4-1	NCGC00162142-03	4		103.98		s-csc-SN12C_A-m4-1	NCGC00162142-03	4		90.806		s-csc-SN12C_True_3D-m4-1	NCGC00162142-03	4		96.562
s-csc-PANC1_3D-m4-1	NCGC00162225-05	L-tetramisol	CHRNA3	Approved	4	9.3495	106.986	-5.0292	s-csc-PANC1_A-m4-1	NCGC00162225-05	4	1.8655	137.452	-5.7292	s-csc-PANC1_True_3D-m4-1	NCGC00162225-05	4		94.162		s-csc-SN12C_3D-m4-1	NCGC00162225-05	4	0.0094	99.188	-8.0292	s-csc-SN12C_A-m4-1	NCGC00162225-05	4	8.3328	122.262	-5.0792	s-csc-SN12C_True_3D-m4-1	NCGC00162225-05	4		106.909
s-csc-PANC1_3D-m4-1	NCGC00162249-04	MK-886	ALOX5AP	Phase II	-3	33.1734	15.557	-4.4792	s-csc-PANC1_A-m4-1	NCGC00162249-04	-2.1	20.931	83.872	-4.6792	s-csc-PANC1_True_3D-m4-1	NCGC00162249-04	-3		66.579		s-csc-SN12C_3D-m4-1	NCGC00162249-04	-2.1	26.3506	6.465	-4.5792	s-csc-SN12C_A-m4-1	NCGC00162249-04	4	37.2212	97.772	-4.4292	s-csc-SN12C_True_3D-m4-1	NCGC00162249-04	-1.2	4.1763	80.034	-5.3792
s-csc-PANC1_3D-m4-1	NCGC00162288-06	Valproic acid sodium salt	GSK3B	Approved	4		101.689		s-csc-PANC1_A-m4-1	NCGC00162288-06	4	0.8333	98.707	-6.0792	s-csc-PANC1_True_3D-m4-1	NCGC00162288-06	4	0.7427	109.71	-6.1292	s-csc-SN12C_3D-m4-1	NCGC00162288-06	4	0.0209	105.883	-7.6792	s-csc-SN12C_A-m4-1	NCGC00162288-06	4	4.1763	105.668	-5.3792	s-csc-SN12C_True_3D-m4-1	NCGC00162288-06	4		104.063
s-csc-PANC1_3D-m4-1	NCGC00162381-03	Thapsigargin	PRKCA	Preclinical	-2.1	0.8333	1.515	-6.0792	s-csc-PANC1_A-m4-1	NCGC00162381-03	-1.1	0.0743	0.335	-7.1292	s-csc-PANC1_True_3D-m4-1	NCGC00162381-03	-2.1	26.3506	-0.409	-4.5792	s-csc-SN12C_3D-m4-1	NCGC00162381-03	-1.1	0.0743	1.738	-7.1292	s-csc-SN12C_A-m4-1	NCGC00162381-03	-1.1	0.2348	3.095	-6.6292	s-csc-SN12C_True_3D-m4-1	NCGC00162381-03	-2.1	0.4686	-8.34	-6.3292
s-csc-PANC1_3D-m4-1	NCGC00162383-02	Vancomycin hydrochloride	NA	Approved	4	0.059	101.035	-7.2292	s-csc-PANC1_A-m4-1	NCGC00162383-02	4		99.57		s-csc-PANC1_True_3D-m4-1	NCGC00162383-02	4		102.639		s-csc-SN12C_3D-m4-1	NCGC00162383-02	4		109.416		s-csc-SN12C_A-m4-1	NCGC00162383-02	4		102.766		s-csc-SN12C_True_3D-m4-1	NCGC00162383-02	4	6.619	95.743	-5.1792
s-csc-PANC1_3D-m4-1	NCGC00162385-05	Olprinone	PDE3A	Phase II	4		101.644		s-csc-PANC1_A-m4-1	NCGC00162385-05	4		145.04		s-csc-PANC1_True_3D-m4-1	NCGC00162385-05	4	3.7221	79.441	-5.4292	s-csc-SN12C_3D-m4-1	NCGC00162385-05	1.4	0.0037	109.112	-8.4292	s-csc-SN12C_A-m4-1	NCGC00162385-05	4	10.4904	110.638	-4.9792	s-csc-SN12C_True_3D-m4-1	NCGC00162385-05	4	18.6548	92.303	-4.7292
s-csc-PANC1_3D-m4-1	NCGC00162409-03	Bafilomycin A1	NA	Preclinical	-2.1	11.7704	4.581	-4.9292	s-csc-PANC1_A-m4-1	NCGC00162409-03	-2.3	37.2212	7.854	-4.4292	s-csc-PANC1_True_3D-m4-1	NCGC00162409-03	-1.1	0.0037	4.244	-8.4292	s-csc-SN12C_3D-m4-1	NCGC00162409-03	-1.2	0.0743	1.804	-7.1292	s-csc-SN12C_A-m4-1	NCGC00162409-03	-2.1	2.9566	6.361	-5.5292	s-csc-SN12C_True_3D-m4-1	NCGC00162409-03	-2.4	37.2212	28.986	-4.4292
s-csc-PANC1_3D-m4-1	NCGC00162423-04	Mithramycin	ADH1A	Approved	4	1.177	2.759	-5.9292	s-csc-PANC1_A-m4-1	NCGC00162423-04	-2.2	14.818	12.711	-4.8292	s-csc-PANC1_True_3D-m4-1	NCGC00162423-04	-2.4	7.4266	4.368	-5.1292	s-csc-SN12C_3D-m4-1	NCGC00162423-04	-2.2	14.818	5.163	-4.8292	s-csc-SN12C_A-m4-1	NCGC00162423-04	-2.4	20.931	1.354	-4.6792	s-csc-SN12C_True_3D-m4-1	NCGC00162423-04	4	37.2212	55.511	-4.4292
s-csc-PANC1_3D-m4-1	NCGC00162440-01	Elactocin	NA	Phase I	-1.2	0.0984	64.957	-7.007	s-csc-PANC1_A-m4-1	NCGC00162440-01	-1.2	0.0392	27.95	-7.407	s-csc-PANC1_True_3D-m4-1	NCGC00162440-01	-2.1	0.1963	96.957	-6.707	s-csc-SN12C_3D-m4-1	NCGC00162440-01	-1.2	0.044	38.371	-7.357	s-csc-SN12C_A-m4-1	NCGC00162440-01	-1.4	0.0877	86.845	-7.057	s-csc-SN12C_True_3D-m4-1	NCGC00162440-01	-1.2	0.0984	70.704	-7.007
s-csc-PANC1_3D-m4-1	NCGC00162453-10	Trichostatin A	HDAC1	Preclinical	-2.1	16.6261	10.013	-4.7792	s-csc-PANC1_A-m4-1	NCGC00162453-10	-1.1	0.935	24.266	-6.0292	s-csc-PANC1_True_3D-m4-1	NCGC00162453-10	-3	23.485	57.147	-4.6292	s-csc-SN12C_3D-m4-1	NCGC00162453-10	-1.1	4.1763	12.343	-5.3792	s-csc-SN12C_A-m4-1	NCGC00162453-10	-1.1	2.9566	17.664	-5.5292	s-csc-SN12C_True_3D-m4-1	NCGC00162453-10	-2.2	13.2066	57.539	-4.8792
s-csc-PANC1_3D-m4-1	NCGC00163107-06	CITCO	NR1I3	Preclinical	4	9.3495	94.342	-5.0292	s-csc-PANC1_A-m4-1	NCGC00163107-06	4	0.0094	148.569	-8.0292	s-csc-PANC1_True_3D-m4-1	NCGC00163107-06	-1.4	0.0418	76.901	-7.3792	s-csc-SN12C_3D-m4-1	NCGC00163107-06	4	4.1763	90.187	-5.3792	s-csc-SN12C_A-m4-1	NCGC00163107-06	4		127.038		s-csc-SN12C_True_3D-m4-1	NCGC00163107-06	4	5.8992	95	-5.2292
s-csc-PANC1_3D-m4-1	NCGC00163125-07	Pregnenolone	NA		4		99.562		s-csc-PANC1_A-m4-1	NCGC00163125-07	4	14.818	103.071	-4.8292	s-csc-PANC1_True_3D-m4-1	NCGC00163125-07	4	0.0037	114.419	-8.4292	s-csc-SN12C_3D-m4-1	NCGC00163125-07	-2.4	20.931	94.601	-4.6792	s-csc-SN12C_A-m4-1	NCGC00163125-07	4		121.652		s-csc-SN12C_True_3D-m4-1	NCGC00163125-07	4	0.0332	100.868	-7.4792
s-csc-PANC1_3D-m4-1	NCGC00163127-05	Acitretin	NA	Approved	4	37.2212	94.482	-4.4292	s-csc-PANC1_A-m4-1	NCGC00163127-05	4	29.5659	91.695	-4.5292	s-csc-PANC1_True_3D-m4-1	NCGC00163127-05	4	3.7221	110.396	-5.4292	s-csc-SN12C_3D-m4-1	NCGC00163127-05	-2.4	18.6548	90.081	-4.7292	s-csc-SN12C_A-m4-1	NCGC00163127-05	-2.4	18.6548	88.326	-4.7292	s-csc-SN12C_True_3D-m4-1	NCGC00163127-05	4		101.488
s-csc-PANC1_3D-m4-1	NCGC00163128-07	Pioglitazone HCl	PPARG	Approved	4	18.6548	83.333	-4.7292	s-csc-PANC1_A-m4-1	NCGC00163128-07	-1.4	0.0019	96.192	-8.7292	s-csc-PANC1_True_3D-m4-1	NCGC00163128-07	4	23.485	82.987	-4.6292	s-csc-SN12C_3D-m4-1	NCGC00163128-07	-3	20.931	137.309	-4.6792	s-csc-SN12C_A-m4-1	NCGC00163128-07	4	4.6859	125.767	-5.3292	s-csc-SN12C_True_3D-m4-1	NCGC00163128-07	4	14.818	95.447	-4.8292
s-csc-PANC1_3D-m4-1	NCGC00163135-04	Niguldipine	NA	Preclinical	4	2.0931	96.042	-5.6792	s-csc-PANC1_A-m4-1	NCGC00163135-04	-2.4	18.6548	116.913	-4.7292	s-csc-PANC1_True_3D-m4-1	NCGC00163135-04	4		94.533		s-csc-SN12C_3D-m4-1	NCGC00163135-04	4	0.3317	43.384	-6.4792	s-csc-SN12C_A-m4-1	NCGC00163135-04	4	4.1763	114.891	-5.3792	s-csc-SN12C_True_3D-m4-1	NCGC00163135-04	4		103.502
s-csc-PANC1_3D-m4-1	NCGC00163169-02	Pizotifen	NA	Approved	4		106.566		s-csc-PANC1_A-m4-1	NCGC00163169-02	4	29.5659	76.239	-4.5292	s-csc-PANC1_True_3D-m4-1	NCGC00163169-02	4		121.069		s-csc-SN12C_3D-m4-1	NCGC00163169-02	4	33.1734	91.226	-4.4792	s-csc-SN12C_A-m4-1	NCGC00163169-02	4		100.356		s-csc-SN12C_True_3D-m4-1	NCGC00163169-02	4		108.589
s-csc-PANC1_3D-m4-1	NCGC00163246-01	Huperizine A	ACHE	Approved	4	37.2212	97.685	-4.4292	s-csc-PANC1_A-m4-1	NCGC00163246-01	4	2.0931	113.572	-5.6792	s-csc-PANC1_True_3D-m4-1	NCGC00163246-01	4		97.672		s-csc-SN12C_3D-m4-1	NCGC00163246-01	4	0.0662	105.169	-7.1792	s-csc-SN12C_A-m4-1	NCGC00163246-01	4		107.179		s-csc-SN12C_True_3D-m4-1	NCGC00163246-01	4	0.0372	101.393	-7.4292
s-csc-PANC1_3D-m4-1	NCGC00163318-03	Suramin sodium	FGF2	Approved	4	6.619	94.973	-5.1792	s-csc-PANC1_A-m4-1	NCGC00163318-03	4	0.0935	122.987	-7.0292	s-csc-PANC1_True_3D-m4-1	NCGC00163318-03	-1.4	0.0012	91.787	-8.9292	s-csc-SN12C_3D-m4-1	NCGC00163318-03	4	0.0094	100.182	-8.0292	s-csc-SN12C_A-m4-1	NCGC00163318-03	-1.2	0.5258	113.826	-6.2792	s-csc-SN12C_True_3D-m4-1	NCGC00163318-03	4	0.0059	103.343	-8.2292
s-csc-PANC1_3D-m4-1	NCGC00163329-04	Clopidogrel bisulfate	P2RY12	Approved	4		101.144		s-csc-PANC1_A-m4-1	NCGC00163329-04	4	37.2212	79.081	-4.4292	s-csc-PANC1_True_3D-m4-1	NCGC00163329-04	4	0.0187	114.583	-7.7292	s-csc-SN12C_3D-m4-1	NCGC00163329-04	4	0.0053	98.739	-8.2792	s-csc-SN12C_A-m4-1	NCGC00163329-04	4		109.877		s-csc-SN12C_True_3D-m4-1	NCGC00163329-04	4		107.712
s-csc-PANC1_3D-m4-1	NCGC00163381-04	KN-62	CAMKK2	Preclinical	-2.2	16.6261	72.463	-4.7792	s-csc-PANC1_A-m4-1	NCGC00163381-04	-2.2	10.4904	74.27	-4.9792	s-csc-PANC1_True_3D-m4-1	NCGC00163381-04	4	2.6351	84.623	-5.5792	s-csc-SN12C_3D-m4-1	NCGC00163381-04	-2.2	11.7704	81.648	-4.9292	s-csc-SN12C_A-m4-1	NCGC00163381-04	-1.2	6.619	96.32	-5.1792	s-csc-SN12C_True_3D-m4-1	NCGC00163381-04	-2.4	18.6548	64.953	-4.7292
s-csc-PANC1_3D-m4-1	NCGC00163409-05	Betulinic acid	CASP3	Phase I/II	4	8.3328	91.711	-5.0792	s-csc-PANC1_A-m4-1	NCGC00163409-05	4	1.6626	132.975	-5.7792	s-csc-PANC1_True_3D-m4-1	NCGC00163409-05	4		94.748		s-csc-SN12C_3D-m4-1	NCGC00163409-05	4	4.1763	95.747	-5.3792	s-csc-SN12C_A-m4-1	NCGC00163409-05	4	7.4266	108.999	-5.1292	s-csc-SN12C_True_3D-m4-1	NCGC00163409-05	4	7.4266	91.852	-5.1292
s-csc-PANC1_3D-m4-1	NCGC00163411-05	Triptolide	POLR2A	Preclinical	4		10.292		s-csc-PANC1_A-m4-1	NCGC00163411-05	4		24.119		s-csc-PANC1_True_3D-m4-1	NCGC00163411-05	4	0.0053	13.465	-8.2792	s-csc-SN12C_3D-m4-1	NCGC00163411-05	4	3.3173	31.905	-5.4792	s-csc-SN12C_A-m4-1	NCGC00163411-05	4	0.0935	47.27	-7.0292	s-csc-SN12C_True_3D-m4-1	NCGC00163411-05	1.2	0.0187	64.695	-7.7292
s-csc-PANC1_3D-m4-1	NCGC00163415-03	Parthenolide	NFKB1	Phase I	-1.1	7.4266	2.334	-5.1292	s-csc-PANC1_A-m4-1	NCGC00163415-03	-2.1	23.485	2.157	-4.6292	s-csc-PANC1_True_3D-m4-1	NCGC00163415-03	-2.1	10.4904	0.594	-4.9792	s-csc-SN12C_3D-m4-1	NCGC00163415-03	-2.1	18.6548	4.261	-4.7292	s-csc-SN12C_A-m4-1	NCGC00163415-03	-1.1	8.3328	3.999	-5.0792	s-csc-SN12C_True_3D-m4-1	NCGC00163415-03	-2.1	26.3506	-7.216	-4.5792
s-csc-PANC1_3D-m4-1	NCGC00163424-03	Tanespimycin	HSP90AB1	Phase III	-1.1	1.3207	14.805	-5.8792	s-csc-PANC1_A-m4-1	NCGC00163424-03	-1.1	1.3207	29.077	-5.8792	s-csc-PANC1_True_3D-m4-1	NCGC00163424-03	-1.1	1.3207	35.731	-5.8792	s-csc-SN12C_3D-m4-1	NCGC00163424-03	-1.1	0.1482	14.661	-6.8292	s-csc-SN12C_A-m4-1	NCGC00163424-03	-2.1	1.049	20.007	-5.9792	s-csc-SN12C_True_3D-m4-1	NCGC00163424-03	-1.2	0.2635	40.49	-6.5792
s-csc-PANC1_3D-m4-1	NCGC00163431-03	CA-074 Me	CTSB	Preclinical	-2.4	20.931	32.542	-4.6792	s-csc-PANC1_A-m4-1	NCGC00163431-03	-2.2	13.2066	9.315	-4.8792	s-csc-PANC1_True_3D-m4-1	NCGC00163431-03	4	18.6548	86.022	-4.7292	s-csc-SN12C_3D-m4-1	NCGC00163431-03	-2.2	18.6548	56.999	-4.7292	s-csc-SN12C_A-m4-1	NCGC00163431-03	-2.2	20.931	66.784	-4.6792	s-csc-SN12C_True_3D-m4-1	NCGC00163431-03	-2.2	14.818	68.552	-4.8292
s-csc-PANC1_3D-m4-1	NCGC00163451-03	G?-6976	PRKCA	Preclinical	-3	23.485	58.642	-4.6292	s-csc-PANC1_A-m4-1	NCGC00163451-03	-2.1	11.7704	14.344	-4.9292	s-csc-PANC1_True_3D-m4-1	NCGC00163451-03	-1.2	10.4904	75.361	-4.9792	s-csc-SN12C_3D-m4-1	NCGC00163451-03	-2.2	18.6548	42.141	-4.7292	s-csc-SN12C_A-m4-1	NCGC00163451-03	-2.2	16.6261	4.273	-4.7792	s-csc-SN12C_True_3D-m4-1	NCGC00163451-03	4		84.325
s-csc-PANC1_3D-m4-1	NCGC00163468-06	Mitomycin	NA	Approved	-2.1	23.485	8.022	-4.6292	s-csc-PANC1_A-m4-1	NCGC00163468-06	-2.1	26.3506	24.715	-4.5792	s-csc-PANC1_True_3D-m4-1	NCGC00163468-06	-3	37.2212	23.845	-4.4292	s-csc-SN12C_3D-m4-1	NCGC00163468-06	-2.1	20.931	6.395	-4.6792	s-csc-SN12C_A-m4-1	NCGC00163468-06	-2.1	23.485	9.636	-4.6292	s-csc-SN12C_True_3D-m4-1	NCGC00163468-06	-3	33.1734	33.593	-4.4792
s-csc-PANC1_3D-m4-1	NCGC00163470-09	FK-506	NA	Approved	-2.2	8.3328	51.839	-5.0792	s-csc-PANC1_A-m4-1	NCGC00163470-09	-1.2	3.3173	38.182	-5.4792	s-csc-PANC1_True_3D-m4-1	NCGC00163470-09	-2.4	14.818	61.038	-4.8292	s-csc-SN12C_3D-m4-1	NCGC00163470-09	-2.2	13.2066	47.009	-4.8792	s-csc-SN12C_A-m4-1	NCGC00163470-09	-2.4	4.6859	81.11	-5.3292	s-csc-SN12C_True_3D-m4-1	NCGC00163470-09	4	6.619	97.489	-5.1792
s-csc-PANC1_3D-m4-1	NCGC00163474-05	Cyclopamine	SMO	Preclinical	4		105.226		s-csc-PANC1_A-m4-1	NCGC00163474-05	-1.2	0.0235	107.53	-7.6292	s-csc-PANC1_True_3D-m4-1	NCGC00163474-05	4	0.3722	96.634	-6.4292	s-csc-SN12C_3D-m4-1	NCGC00163474-05	4	10.4904	97.908	-4.9792	s-csc-SN12C_A-m4-1	NCGC00163474-05	4		118.999		s-csc-SN12C_True_3D-m4-1	NCGC00163474-05	4	0.0012	101.89	-8.9292
s-csc-PANC1_3D-m4-1	NCGC00163485-03		PIK3CA	Preclinical	-2.2	5.8992	34.183	-5.2292	s-csc-PANC1_A-m4-1	NCGC00163485-03	-2.4	20.931	76.974	-4.6792	s-csc-PANC1_True_3D-m4-1	NCGC00163485-03	-1.2	0.4686	61.255	-6.3292	s-csc-SN12C_3D-m4-1	NCGC00163485-03	-2.2	18.6548	62.118	-4.7292	s-csc-SN12C_A-m4-1	NCGC00163485-03	-2.1	20.931	21.841	-4.6792	s-csc-SN12C_True_3D-m4-1	NCGC00163485-03	4	2.0931	88.253	-5.6792
s-csc-PANC1_3D-m4-1	NCGC00163489-04	Shikonin	CCR5	Preclinical	-1.1	1.4818	3.962	-5.8292	s-csc-PANC1_A-m4-1	NCGC00163489-04	-1.2	0.8333	-0.098	-6.0792	s-csc-PANC1_True_3D-m4-1	NCGC00163489-04	-1.1	9.3495	8.261	-5.0292	s-csc-SN12C_3D-m4-1	NCGC00163489-04	-1.2	0.7427	0.988	-6.1292	s-csc-SN12C_A-m4-1	NCGC00163489-04	-1.1	0.8333	3.938	-6.0792	s-csc-SN12C_True_3D-m4-1	NCGC00163489-04	-1.1	4.1763	-6.224	-5.3792
s-csc-PANC1_3D-m4-1	NCGC00163492-04	Cerulenin	FAS	Preclinical	4		94.347		s-csc-PANC1_A-m4-1	NCGC00163492-04	-3	18.6548	20.907	-4.7292	s-csc-PANC1_True_3D-m4-1	NCGC00163492-04	1.4	0.0037	114.025	-8.4292	s-csc-SN12C_3D-m4-1	NCGC00163492-04	4		88.329		s-csc-SN12C_A-m4-1	NCGC00163492-04	4		92.593		s-csc-SN12C_True_3D-m4-1	NCGC00163492-04	4	0.0148	97.103	-7.8292
s-csc-PANC1_3D-m4-1	NCGC00163505-03	G?-6983	PRKCA	Preclinical	4	0.1049	107.847	-6.9792	s-csc-PANC1_A-m4-1	NCGC00163505-03	-3	37.2212	70.296	-4.4292	s-csc-PANC1_True_3D-m4-1	NCGC00163505-03	4	14.818	129.736	-4.8292	s-csc-SN12C_3D-m4-1	NCGC00163505-03	4	18.6548	95.4	-4.7292	s-csc-SN12C_A-m4-1	NCGC00163505-03	-2.4	14.818	56.705	-4.8292	s-csc-SN12C_True_3D-m4-1	NCGC00163505-03	4		93.521
s-csc-PANC1_3D-m4-1	NCGC00163507-02	Octylonium bromide	NA	Preclinical	-3	23.485	72.627	-4.6292	s-csc-PANC1_A-m4-1	NCGC00163507-02	-2.2	20.931	73.329	-4.6792	s-csc-PANC1_True_3D-m4-1	NCGC00163507-02	-2.4	7.4266	64.425	-5.1292	s-csc-SN12C_3D-m4-1	NCGC00163507-02	-2.2	18.6548	63.188	-4.7292	s-csc-SN12C_A-m4-1	NCGC00163507-02	4	37.2212	91.548	-4.4292	s-csc-SN12C_True_3D-m4-1	NCGC00163507-02	-2.4	29.5659	66.051	-4.5292
s-csc-PANC1_3D-m4-1	NCGC00163510-03	Aloe-emodin	CASP3	Preclinical	4	6.619	90.685	-5.1792	s-csc-PANC1_A-m4-1	NCGC00163510-03	-2.2	9.3495	101.396	-5.0292	s-csc-PANC1_True_3D-m4-1	NCGC00163510-03	4	13.2066	79.22	-4.8792	s-csc-SN12C_3D-m4-1	NCGC00163510-03	4	14.818	99.797	-4.8292	s-csc-SN12C_A-m4-1	NCGC00163510-03	-3	37.2212	87.385	-4.4292	s-csc-SN12C_True_3D-m4-1	NCGC00163510-03	4	0.6619	98.67	-6.1792
s-csc-PANC1_3D-m4-1	NCGC00163532-01	Daidzin	ADH1	Preclinical	4	0.0013	79.125	-8.8792	s-csc-PANC1_A-m4-1	NCGC00163532-01	4		104.12		s-csc-PANC1_True_3D-m4-1	NCGC00163532-01	1.4	0.0012	108.626	-8.9292	s-csc-SN12C_3D-m4-1	NCGC00163532-01	4	0.0023	102.47	-8.6292	s-csc-SN12C_A-m4-1	NCGC00163532-01	4		70.632		s-csc-SN12C_True_3D-m4-1	NCGC00163532-01	4		100.576
s-csc-PANC1_3D-m4-1	NCGC00163540-03	Hesperetin	NA	Preclinical	4		112.606		s-csc-PANC1_A-m4-1	NCGC00163540-03	-1.4	2.9566	95.371	-5.5292	s-csc-PANC1_True_3D-m4-1	NCGC00163540-03	4	8.3328	118.056	-5.0792	s-csc-SN12C_3D-m4-1	NCGC00163540-03	4	0.0935	35.334	-7.0292	s-csc-SN12C_A-m4-1	NCGC00163540-03	4	0.0418	127.131	-7.3792	s-csc-SN12C_True_3D-m4-1	NCGC00163540-03	4		115.767
s-csc-PANC1_3D-m4-1	NCGC00163547-02	Ecdysone	NA		4	0.0026	104.118	-8.5792	s-csc-PANC1_A-m4-1	NCGC00163547-02	4	0.0042	103.495	-8.3792	s-csc-PANC1_True_3D-m4-1	NCGC00163547-02	4		108.799		s-csc-SN12C_3D-m4-1	NCGC00163547-02	4		112.552		s-csc-SN12C_A-m4-1	NCGC00163547-02	4		124.987		s-csc-SN12C_True_3D-m4-1	NCGC00163547-02	4	2.9566	102.259	-5.5292
s-csc-PANC1_3D-m4-1	NCGC00163548-02	Echinomycin	NA	Phase II	-1.1	0.0296	9.202	-7.5292	s-csc-PANC1_A-m4-1	NCGC00163548-02	-1.1	0.0296	19.16	-7.5292	s-csc-PANC1_True_3D-m4-1	NCGC00163548-02	-1.1	0.0935	11.095	-7.0292	s-csc-SN12C_3D-m4-1	NCGC00163548-02	-1.2	0.0059	24.58	-8.2292	s-csc-SN12C_A-m4-1	NCGC00163548-02	-1.1	0.003	31.553	-8.5292	s-csc-SN12C_True_3D-m4-1	NCGC00163548-02	-1.4	0.0118	62.439	-7.9292
s-csc-PANC1_3D-m4-1	NCGC00163553-02	Evodiamine	NA	Preclinical	4	3.3173	98.031	-5.4792	s-csc-PANC1_A-m4-1	NCGC00163553-02	4		113.209		s-csc-PANC1_True_3D-m4-1	NCGC00163553-02	4	0.2957	107.617	-6.5292	s-csc-SN12C_3D-m4-1	NCGC00163553-02	4	0.0526	144.316	-7.2792	s-csc-SN12C_A-m4-1	NCGC00163553-02	4		117.613		s-csc-SN12C_True_3D-m4-1	NCGC00163553-02	4	0.0833	97.191	-7.0792
s-csc-PANC1_3D-m4-1	NCGC00163567-03	Honokiol	NFKB1	Preclinical	4	29.5659	90.947	-4.5292	s-csc-PANC1_A-m4-1	NCGC00163567-03	-3	37.2212	79.938	-4.4292	s-csc-PANC1_True_3D-m4-1	NCGC00163567-03	4	0.001	116.296	-8.9792	s-csc-SN12C_3D-m4-1	NCGC00163567-03	-2.4	33.1734	87.919	-4.4792	s-csc-SN12C_A-m4-1	NCGC00163567-03	-1.4	0.0015	87.825	-8.8292	s-csc-SN12C_True_3D-m4-1	NCGC00163567-03	4	37.2212	96.691	-4.4292
s-csc-PANC1_3D-m4-1	NCGC00163620-02	Sclareolide	NA	Preclinical	4	2.6351	101.854	-5.5792	s-csc-PANC1_A-m4-1	NCGC00163620-02	4	1.6626	96.243	-5.7792	s-csc-PANC1_True_3D-m4-1	NCGC00163620-02	4		103.855		s-csc-SN12C_3D-m4-1	NCGC00163620-02	-2.4	16.6261	82.143	-4.7792	s-csc-SN12C_A-m4-1	NCGC00163620-02	4		117.562		s-csc-SN12C_True_3D-m4-1	NCGC00163620-02	4	0.1482	99.252	-6.8292
s-csc-PANC1_3D-m4-1	NCGC00163633-03	Tetrahydropapaverine	NA	Preclinical	-2.2	13.2066	64.123	-4.8792	s-csc-PANC1_A-m4-1	NCGC00163633-03	-2.2	13.2066	83.494	-4.8792	s-csc-PANC1_True_3D-m4-1	NCGC00163633-03	-1.2	5.8992	81.59	-5.2292	s-csc-SN12C_3D-m4-1	NCGC00163633-03	4		102.168		s-csc-SN12C_A-m4-1	NCGC00163633-03	4	5.2576	109.411	-5.2792	s-csc-SN12C_True_3D-m4-1	NCGC00163633-03	4	0.0053	105.187	-8.2792
s-csc-PANC1_3D-m4-1	NCGC00163650-02	Cryptotanshinone	STAT3	Phase I	-3	37.2212	53.618	-4.4292	s-csc-PANC1_A-m4-1	NCGC00163650-02	-2.2	18.6548	54.937	-4.7292	s-csc-PANC1_True_3D-m4-1	NCGC00163650-02	4		105.9		s-csc-SN12C_3D-m4-1	NCGC00163650-02	-3	26.3506	25.838	-4.5792	s-csc-SN12C_A-m4-1	NCGC00163650-02	-2.1	20.931	13.72	-4.6792	s-csc-SN12C_True_3D-m4-1	NCGC00163650-02	-3	33.1734	37.749	-4.4792
s-csc-PANC1_3D-m4-1	NCGC00163683-02	Metenkephalin	NA	Phase II	4	0.0209	103.987	-7.6792	s-csc-PANC1_A-m4-1	NCGC00163683-02	4		112.544		s-csc-PANC1_True_3D-m4-1	NCGC00163683-02	4		89.164		s-csc-SN12C_3D-m4-1	NCGC00163683-02	4	0.0418	107.45	-7.3792	s-csc-SN12C_A-m4-1	NCGC00163683-02	4	11.7704	103.367	-4.9292	s-csc-SN12C_True_3D-m4-1	NCGC00163683-02	4	11.7704	107.682	-4.9292
s-csc-PANC1_3D-m4-1	NCGC00163700-04	Vincristine sulfate	TUBB	Approved	4	0.0148	63.274	-7.8292	s-csc-PANC1_A-m4-1	NCGC00163700-04	-2.4	0.0105	79.272	-7.9792	s-csc-PANC1_True_3D-m4-1	NCGC00163700-04	1.4	0.3317	121.037	-6.4792	s-csc-SN12C_3D-m4-1	NCGC00163700-04	-2.4	0.0166	80.233	-7.7792	s-csc-SN12C_A-m4-1	NCGC00163700-04	-1.2	0.0059	78.917	-8.2292	s-csc-SN12C_True_3D-m4-1	NCGC00163700-04	4		99.779
s-csc-PANC1_3D-m4-1	NCGC00164296-03	3-indolebutyric acid	NA		4	8.3328	93.836	-5.0792	s-csc-PANC1_A-m4-1	NCGC00164296-03	4	0.935	101.142	-6.0292	s-csc-PANC1_True_3D-m4-1	NCGC00164296-03	4		89.053		s-csc-SN12C_3D-m4-1	NCGC00164296-03	4	0.0009	103.153	-9.0292	s-csc-SN12C_A-m4-1	NCGC00164296-03	4	0.935	95.574	-6.0292	s-csc-SN12C_True_3D-m4-1	NCGC00164296-03	4	1.4818	109.153	-5.8292
s-csc-PANC1_3D-m4-1	NCGC00164336-05	L-Thyroxine	NA	Approved	4	0.0132	100.619	-7.8792	s-csc-PANC1_A-m4-1	NCGC00164336-05	4	18.6548	84.273	-4.7292	s-csc-PANC1_True_3D-m4-1	NCGC00164336-05	4	0.0526	107.911	-7.2792	s-csc-SN12C_3D-m4-1	NCGC00164336-05	4		100.219		s-csc-SN12C_A-m4-1	NCGC00164336-05	4		121.728		s-csc-SN12C_True_3D-m4-1	NCGC00164336-05	4	0.003	110.425	-8.5292
s-csc-PANC1_3D-m4-1	NCGC00164353-03	Mannitol	NA	Approved	4		111.255		s-csc-PANC1_A-m4-1	NCGC00164353-03	4		115.508		s-csc-PANC1_True_3D-m4-1	NCGC00164353-03	4		108.477		s-csc-SN12C_3D-m4-1	NCGC00164353-03	4	0.0148	112.574	-7.8292	s-csc-SN12C_A-m4-1	NCGC00164353-03	4		128.552		s-csc-SN12C_True_3D-m4-1	NCGC00164353-03	4	0.0209	109.234	-7.6792
s-csc-PANC1_3D-m4-1	NCGC00164380-02	Formestane	CYP19A1	Approved	4		101.61		s-csc-PANC1_A-m4-1	NCGC00164380-02	4	29.5659	95.524	-4.5292	s-csc-PANC1_True_3D-m4-1	NCGC00164380-02	4	0.0743	97.323	-7.1292	s-csc-SN12C_3D-m4-1	NCGC00164380-02	4	18.6548	100.953	-4.7292	s-csc-SN12C_A-m4-1	NCGC00164380-02	4		124.722		s-csc-SN12C_True_3D-m4-1	NCGC00164380-02	-1.4	1.049	104.857	-5.9792
s-csc-PANC1_3D-m4-1	NCGC00164385-04	Clomifene citrate	ESR1	Approved	4		90.699		s-csc-PANC1_A-m4-1	NCGC00164385-04	4	3.7221	38.894	-5.4292	s-csc-PANC1_True_3D-m4-1	NCGC00164385-04	4	3.3173	94.701	-5.4792	s-csc-SN12C_3D-m4-1	NCGC00164385-04	-3	33.1734	51.151	-4.4792	s-csc-SN12C_A-m4-1	NCGC00164385-04	4		90.592		s-csc-SN12C_True_3D-m4-1	NCGC00164385-04	4		103.936
s-csc-PANC1_3D-m4-1	NCGC00164447-01	Ciprofibrate	PPARA	Approved	4		94.953		s-csc-PANC1_A-m4-1	NCGC00164447-01	-2.4	42.8575	75.903	-4.368	s-csc-PANC1_True_3D-m4-1	NCGC00164447-01	4	1.0765	108.158	-5.968	s-csc-SN12C_3D-m4-1	NCGC00164447-01	4	42.8575	145.897	-4.368	s-csc-SN12C_A-m4-1	NCGC00164447-01	-2.2	30.3408	89.311	-4.518	s-csc-SN12C_True_3D-m4-1	NCGC00164447-01	4		101.012
s-csc-PANC1_3D-m4-1	NCGC00164547-06	Zafirlukast	CYSLTR1	Approved	-3	33.1734	44.295	-4.4792	s-csc-PANC1_A-m4-1	NCGC00164547-06	-3	33.1734	6.542	-4.4792	s-csc-PANC1_True_3D-m4-1	NCGC00164547-06	1.4	0.0019	68.016	-8.7292	s-csc-SN12C_3D-m4-1	NCGC00164547-06	-3	37.2212	66.752	-4.4292	s-csc-SN12C_A-m4-1	NCGC00164547-06	-3	37.2212	3.54	-4.4292	s-csc-SN12C_True_3D-m4-1	NCGC00164547-06	-3	37.2212	68.388	-4.4292
s-csc-PANC1_3D-m4-1	NCGC00164549-01	Dofetilide	NA	Approved	4	0.0166	99.917	-7.7792	s-csc-PANC1_A-m4-1	NCGC00164549-01	4		108.502		s-csc-PANC1_True_3D-m4-1	NCGC00164549-01	4	2.0931	94.369	-5.6792	s-csc-SN12C_3D-m4-1	NCGC00164549-01	-2.4	18.6548	117.703	-4.7292	s-csc-SN12C_A-m4-1	NCGC00164549-01	4		114.753		s-csc-SN12C_True_3D-m4-1	NCGC00164549-01	4	0.0296	109.415	-7.5292
s-csc-PANC1_3D-m4-1	NCGC00164550-01	Lafutidine	HRH2	Approved	4	0.0132	105.212	-7.8792	s-csc-PANC1_A-m4-1	NCGC00164550-01	4	0.0047	141.298	-8.3292	s-csc-PANC1_True_3D-m4-1	NCGC00164550-01	4	0.0033	86.46	-8.4792	s-csc-SN12C_3D-m4-1	NCGC00164550-01	1.2	0.3722	116.496	-6.4292	s-csc-SN12C_A-m4-1	NCGC00164550-01	4		121.685		s-csc-SN12C_True_3D-m4-1	NCGC00164550-01	4	0.0187	113.23	-7.7292
s-csc-PANC1_3D-m4-1	NCGC00164553-03	Clofarabine	NA	Approved	-2.2	1.3207	38.301	-5.8792	s-csc-PANC1_A-m4-1	NCGC00164553-03	-1.2	0.3722	57.262	-6.4292	s-csc-PANC1_True_3D-m4-1	NCGC00164553-03	-2.4	6.619	81.403	-5.1792	s-csc-SN12C_3D-m4-1	NCGC00164553-03	-2.2	1.177	61.535	-5.9292	s-csc-SN12C_A-m4-1	NCGC00164553-03	-2.4	13.2066	27.661	-4.8792	s-csc-SN12C_True_3D-m4-1	NCGC00164553-03	4	0.5899	83.658	-6.2292
s-csc-PANC1_3D-m4-1	NCGC00164559-04	Duloxetine hydrochloride	SLC6A4	Approved	-1.4	0.0935	96.913	-7.0292	s-csc-PANC1_A-m4-1	NCGC00164559-04	-3	23.485	78.457	-4.6292	s-csc-PANC1_True_3D-m4-1	NCGC00164559-04	4	0.2957	85.533	-6.5292	s-csc-SN12C_3D-m4-1	NCGC00164559-04	4	0.1865	90.051	-6.7292	s-csc-SN12C_A-m4-1	NCGC00164559-04	4	23.485	96.299	-4.6292	s-csc-SN12C_True_3D-m4-1	NCGC00164559-04	-2.4	18.6548	83.207	-4.7292
s-csc-PANC1_3D-m4-1	NCGC00164561-03	Zanamivir	NA	Approved	4		98.557		s-csc-PANC1_A-m4-1	NCGC00164561-03	4	0.0083	116.238	-8.0792	s-csc-PANC1_True_3D-m4-1	NCGC00164561-03	4	1.4818	109.357	-5.8292	s-csc-SN12C_3D-m4-1	NCGC00164561-03	4	0.0083	105.857	-8.0792	s-csc-SN12C_A-m4-1	NCGC00164561-03	4	2.9566	111.291	-5.5292	s-csc-SN12C_True_3D-m4-1	NCGC00164561-03	4		111.73
s-csc-PANC1_3D-m4-1	NCGC00164566-02	Pitavastatin calcium	HMGCR	Approved	-2.4	11.7704	60.547	-4.9292	s-csc-PANC1_A-m4-1	NCGC00164566-02	4	20.931	55.355	-4.6792	s-csc-PANC1_True_3D-m4-1	NCGC00164566-02	-2.4	2.6351	84.351	-5.5792	s-csc-SN12C_3D-m4-1	NCGC00164566-02	-2.2	6.619	72.127	-5.1792	s-csc-SN12C_A-m4-1	NCGC00164566-02	-1.1	2.9566	33.494	-5.5292	s-csc-SN12C_True_3D-m4-1	NCGC00164566-02	4	0.4686	103.504	-6.3292
s-csc-PANC1_3D-m4-1	NCGC00164569-03	Capecitabine	NA	Approved	4		100.156		s-csc-PANC1_A-m4-1	NCGC00164569-03	4	37.2212	126.651	-4.4292	s-csc-PANC1_True_3D-m4-1	NCGC00164569-03	4		77.055		s-csc-SN12C_3D-m4-1	NCGC00164569-03	-2.4	0.4176	99.876	-6.3792	s-csc-SN12C_A-m4-1	NCGC00164569-03	4		115.134		s-csc-SN12C_True_3D-m4-1	NCGC00164569-03	4	0.4686	94.611	-6.3292
s-csc-PANC1_3D-m4-1	NCGC00164572-01	Rimonabant	CNR1	Withdrawn	-3	33.1734	33.449	-4.4792	s-csc-PANC1_A-m4-1	NCGC00164572-01	-3	37.2212	5.154	-4.4292	s-csc-PANC1_True_3D-m4-1	NCGC00164572-01	-3	20.931	79.309	-4.6792	s-csc-SN12C_3D-m4-1	NCGC00164572-01	-3	33.1734	29.605	-4.4792	s-csc-SN12C_A-m4-1	NCGC00164572-01	-3	37.2212	32.735	-4.4292	s-csc-SN12C_True_3D-m4-1	NCGC00164572-01	4	0.0372	94.672	-7.4292
s-csc-PANC1_3D-m4-1	NCGC00164574-05	Erlotinib hydrochloride	EGFR	Approved	-3	11.7704	71.448	-4.9292	s-csc-PANC1_A-m4-1	NCGC00164574-05	-1.2	9.3495	61.304	-5.0292	s-csc-PANC1_True_3D-m4-1	NCGC00164574-05	-2.4	7.4266	70.158	-5.1292	s-csc-SN12C_3D-m4-1	NCGC00164574-05	-3	20.931	76.301	-4.6792	s-csc-SN12C_A-m4-1	NCGC00164574-05	-1.2	1.3207	96.185	-5.8792	s-csc-SN12C_True_3D-m4-1	NCGC00164574-05	-2.2	2.9566	71.391	-5.5292
s-csc-PANC1_3D-m4-1	NCGC00164576-03	Lopinavir	NA	Approved	-2.4	26.3506	76.411	-4.5792	s-csc-PANC1_A-m4-1	NCGC00164576-03	-2.2	23.485	59.829	-4.6292	s-csc-PANC1_True_3D-m4-1	NCGC00164576-03	4	3.7221	87.465	-5.4292	s-csc-SN12C_3D-m4-1	NCGC00164576-03	-2.2	20.931	58.822	-4.6792	s-csc-SN12C_A-m4-1	NCGC00164576-03	-3	26.3506	87.394	-4.5792	s-csc-SN12C_True_3D-m4-1	NCGC00164576-03	4	16.6261	91.939	-4.7792
s-csc-PANC1_3D-m4-1	NCGC00164588-03	Malotilate	NA	Approved	4	18.6548	88.121	-4.7292	s-csc-PANC1_A-m4-1	NCGC00164588-03	4	37.2212	100.423	-4.4292	s-csc-PANC1_True_3D-m4-1	NCGC00164588-03	4	37.2212	105.148	-4.4292	s-csc-SN12C_3D-m4-1	NCGC00164588-03	-2.4	18.6548	83.344	-4.7292	s-csc-SN12C_A-m4-1	NCGC00164588-03	4	0.001	119.309	-8.9792	s-csc-SN12C_True_3D-m4-1	NCGC00164588-03	4	37.2212	96.215	-4.4292
s-csc-PANC1_3D-m4-1	NCGC00164590-03	Drospirenone	PGR	Clinical	4		87.189		s-csc-PANC1_A-m4-1	NCGC00164590-03	-2.4	18.6548	56.619	-4.7292	s-csc-PANC1_True_3D-m4-1	NCGC00164590-03	-2.2	5.8992	84.94	-5.2292	s-csc-SN12C_3D-m4-1	NCGC00164590-03	4		91.403		s-csc-SN12C_A-m4-1	NCGC00164590-03	4	18.6548	88.875	-4.7292	s-csc-SN12C_True_3D-m4-1	NCGC00164590-03	4		89.301
s-csc-PANC1_3D-m4-1	NCGC00164591-02	Artemether	PfATP6	Approved	4		85.684		s-csc-PANC1_A-m4-1	NCGC00164591-02	4	2.6351	61.969	-5.5792	s-csc-PANC1_True_3D-m4-1	NCGC00164591-02	-2.4	5.2576	89.705	-5.2792	s-csc-SN12C_3D-m4-1	NCGC00164591-02	4	16.6261	85.311	-4.7792	s-csc-SN12C_A-m4-1	NCGC00164591-02	4	4.1763	111.727	-5.3792	s-csc-SN12C_True_3D-m4-1	NCGC00164591-02	4	0.1663	103.344	-6.7792
s-csc-PANC1_3D-m4-1	NCGC00164594-01	Loteprednol etabonate	NA	Approved	4		102.108		s-csc-PANC1_A-m4-1	NCGC00164594-01	4		116.181		s-csc-PANC1_True_3D-m4-1	NCGC00164594-01	4	16.6261	91.207	-4.7792	s-csc-SN12C_3D-m4-1	NCGC00164594-01	4	0.0047	100.619	-8.3292	s-csc-SN12C_A-m4-1	NCGC00164594-01	-1.2	0.0235	86.25	-7.6292	s-csc-SN12C_True_3D-m4-1	NCGC00164594-01	4	0.1482	111.62	-6.8292
s-csc-PANC1_3D-m4-1	NCGC00164600-03	Artesunate	PfATP6	Approved	-2.4	9.3495	32.781	-5.0292	s-csc-PANC1_A-m4-1	NCGC00164600-03	-2.1	16.6261	2.755	-4.7792	s-csc-PANC1_True_3D-m4-1	NCGC00164600-03	-1.2	2.9566	83.201	-5.5292	s-csc-SN12C_3D-m4-1	NCGC00164600-03	-2.4	4.6859	89.845	-5.3292	s-csc-SN12C_A-m4-1	NCGC00164600-03	-1.2	3.7221	91.926	-5.4292	s-csc-SN12C_True_3D-m4-1	NCGC00164600-03	4	1.4818	97.11	-5.8292
s-csc-PANC1_3D-m4-1	NCGC00164601-03	Liranaftate	NA	Approved	-2.4	20.931	78.876	-4.6792	s-csc-PANC1_A-m4-1	NCGC00164601-03	-3	33.1734	84.474	-4.4792	s-csc-PANC1_True_3D-m4-1	NCGC00164601-03	4		82.905		s-csc-SN12C_3D-m4-1	NCGC00164601-03	4	29.5659	80.079	-4.5292	s-csc-SN12C_A-m4-1	NCGC00164601-03	-3	33.1734	80.707	-4.4792	s-csc-SN12C_True_3D-m4-1	NCGC00164601-03	4	0.0332	85.186	-7.4792
s-csc-PANC1_3D-m4-1	NCGC00164604-03	Fluvastatin	HMGCR	Approved	-2.4	20.931	64.272	-4.6792	s-csc-PANC1_A-m4-1	NCGC00164604-03	4	10.4904	33.525	-4.9792	s-csc-PANC1_True_3D-m4-1	NCGC00164604-03	1.3	0.001	99.687	-8.9792	s-csc-SN12C_3D-m4-1	NCGC00164604-03	-1.2	1.3207	59.769	-5.8792	s-csc-SN12C_A-m4-1	NCGC00164604-03	-1.2	3.3173	43.757	-5.4792	s-csc-SN12C_True_3D-m4-1	NCGC00164604-03	4		97.178
s-csc-PANC1_3D-m4-1	NCGC00164613-03	Epalrestat	AKR1B1	Approved	4	16.6261	88.356	-4.7792	s-csc-PANC1_A-m4-1	NCGC00164613-03	4	0.3317	58.235	-6.4792	s-csc-PANC1_True_3D-m4-1	NCGC00164613-03	4		93.171		s-csc-SN12C_3D-m4-1	NCGC00164613-03	4	1.177	85.411	-5.9292	s-csc-SN12C_A-m4-1	NCGC00164613-03	4		103.292		s-csc-SN12C_True_3D-m4-1	NCGC00164613-03	4		99.249
s-csc-PANC1_3D-m4-1	NCGC00164615-03	Prulifloxacin	NA	Approved	4		97.382		s-csc-PANC1_A-m4-1	NCGC00164615-03	4	0.0019	95.048	-8.7292	s-csc-PANC1_True_3D-m4-1	NCGC00164615-03	4		104.798		s-csc-SN12C_3D-m4-1	NCGC00164615-03	4	18.6548	104.157	-4.7292	s-csc-SN12C_A-m4-1	NCGC00164615-03	-2.2	18.6548	84.114	-4.7292	s-csc-SN12C_True_3D-m4-1	NCGC00164615-03	4		88.463
s-csc-PANC1_3D-m4-1	NCGC00164617-05	Adapalene	NA	Approved	-2.4	5.8992	93.283	-5.2292	s-csc-PANC1_A-m4-1	NCGC00164617-05	4	5.8992	93.205	-5.2292	s-csc-PANC1_True_3D-m4-1	NCGC00164617-05	4		102.42		s-csc-SN12C_3D-m4-1	NCGC00164617-05	-2.4	4.6859	81.921	-5.3292	s-csc-SN12C_A-m4-1	NCGC00164617-05	-3	16.6261	77.223	-4.7792	s-csc-SN12C_True_3D-m4-1	NCGC00164617-05	4	0.0017	106.916	-8.7792
s-csc-PANC1_3D-m4-1	NCGC00164619-04	Anastrozole	CYP19A1	Approved	4		101.182		s-csc-PANC1_A-m4-1	NCGC00164619-04	4	6.619	111.816	-5.1792	s-csc-PANC1_True_3D-m4-1	NCGC00164619-04	4		113.818		s-csc-SN12C_3D-m4-1	NCGC00164619-04	4		111.445		s-csc-SN12C_A-m4-1	NCGC00164619-04	4		123.181		s-csc-SN12C_True_3D-m4-1	NCGC00164619-04	4	29.5659	93.488	-4.5292
s-csc-PANC1_3D-m4-1	NCGC00164622-04	Voriconazole	CYP51A1	Approved	4	0.2957	92.13	-6.5292	s-csc-PANC1_A-m4-1	NCGC00164622-04	4	3.3173	110.706	-5.4792	s-csc-PANC1_True_3D-m4-1	NCGC00164622-04	-2.4	10.4904	78.398	-4.9792	s-csc-SN12C_3D-m4-1	NCGC00164622-04	4	16.6261	90.221	-4.7792	s-csc-SN12C_A-m4-1	NCGC00164622-04	4	0.001	113.249	-8.9792	s-csc-SN12C_True_3D-m4-1	NCGC00164622-04	4	37.2212	84.761	-4.4292
s-csc-PANC1_3D-m4-1	NCGC00164624-03	Adefovir dipivoxil	NA	Approved	-2.1	16.6261	14.386	-4.7792	s-csc-PANC1_A-m4-1	NCGC00164624-03	4		85.161		s-csc-PANC1_True_3D-m4-1	NCGC00164624-03	4	26.3506	91.259	-4.5792	s-csc-SN12C_3D-m4-1	NCGC00164624-03	-2.1	16.6261	4.309	-4.7792	s-csc-SN12C_A-m4-1	NCGC00164624-03	-2.1	23.485	10.835	-4.6292	s-csc-SN12C_True_3D-m4-1	NCGC00164624-03	-2.1	20.931	-2.525	-4.6792
s-csc-PANC1_3D-m4-1	NCGC00164629-03	Alibendol	NA	Preclinical	4		99.763		s-csc-PANC1_A-m4-1	NCGC00164629-03	4		94.815		s-csc-PANC1_True_3D-m4-1	NCGC00164629-03	4	0.0209	99.299	-7.6792	s-csc-SN12C_3D-m4-1	NCGC00164629-03	4		104.463		s-csc-SN12C_A-m4-1	NCGC00164629-03	4	0.0019	107.451	-8.7292	s-csc-SN12C_True_3D-m4-1	NCGC00164629-03	4	1.3207	101.621	-5.8792
s-csc-PANC1_3D-m4-1	NCGC00164631-03	Sunitinib malate	FLT1	Approved	-3	60.5378	8.322	-4.218	s-csc-PANC1_A-m4-1	NCGC00164631-03	-2.1	42.8575	1.949	-4.368	s-csc-PANC1_True_3D-m4-1	NCGC00164631-03	-2.2	42.8575	38.358	-4.368	s-csc-SN12C_3D-m4-1	NCGC00164631-03	-2.1	53.9544	5.506	-4.268	s-csc-SN12C_A-m4-1	NCGC00164631-03	-2.1	15.2064	4.094	-4.818	s-csc-SN12C_True_3D-m4-1	NCGC00164631-03	4	1.3553	108.482	-5.868
s-csc-PANC1_3D-m4-1	NCGC00164634-01	Balsalazide disodium	NA	Approved	4		101.809		s-csc-PANC1_A-m4-1	NCGC00164634-01	4	11.7704	111.264	-4.9292	s-csc-PANC1_True_3D-m4-1	NCGC00164634-01	4	0.5258	111.445	-6.2792	s-csc-SN12C_3D-m4-1	NCGC00164634-01	4		103.601		s-csc-SN12C_A-m4-1	NCGC00164634-01	4	11.7704	119.379	-4.9292	s-csc-SN12C_True_3D-m4-1	NCGC00164634-01	4		96.328
s-csc-PANC1_3D-m4-1	NCGC00164637-04	Nifekalant	NA	Approved	4		88.614		s-csc-PANC1_A-m4-1	NCGC00164637-04	4	29.5659	43.129	-4.5292	s-csc-PANC1_True_3D-m4-1	NCGC00164637-04	4	0.0083	126.376	-8.0792	s-csc-SN12C_3D-m4-1	NCGC00164637-04	-2.2	20.931	45.126	-4.6792	s-csc-SN12C_A-m4-1	NCGC00164637-04	4		89.591		s-csc-SN12C_True_3D-m4-1	NCGC00164637-04	4	1.4818	98.172	-5.8292
s-csc-PANC1_3D-m4-1	NCGC00164789-05	Fulvestrant	ESR1	Approved	4	18.6548	81.392	-4.7292	s-csc-PANC1_A-m4-1	NCGC00164789-05	4		115.602		s-csc-PANC1_True_3D-m4-1	NCGC00164789-05	4		96.191		s-csc-SN12C_3D-m4-1	NCGC00164789-05	-2.2	10.4904	130.638	-4.9792	s-csc-SN12C_A-m4-1	NCGC00164789-05	4	2.9566	111.983	-5.5292	s-csc-SN12C_True_3D-m4-1	NCGC00164789-05	4	2.3485	99.319	-5.6292
s-csc-PANC1_3D-m4-1	NCGC00165721-02	A 83-01	TGBR1	Preclinical	4		102.555		s-csc-PANC1_A-m4-1	NCGC00165721-02	4		98.274		s-csc-PANC1_True_3D-m4-1	NCGC00165721-02	4	0.5899	89.071	-6.2292	s-csc-SN12C_3D-m4-1	NCGC00165721-02	4	37.2212	99.554	-4.4292	s-csc-SN12C_A-m4-1	NCGC00165721-02	-2.2	5.8992	101.017	-5.2292	s-csc-SN12C_True_3D-m4-1	NCGC00165721-02	4		105.923
s-csc-PANC1_3D-m4-1	NCGC00165722-02	Plerixafor hydrochloride	CXCR4	Approved	4	0.0094	112.351	-8.0292	s-csc-PANC1_A-m4-1	NCGC00165722-02	4	0.0148	136.411	-7.8292	s-csc-PANC1_True_3D-m4-1	NCGC00165722-02	4		94.293		s-csc-SN12C_3D-m4-1	NCGC00165722-02	4	0.0083	96.794	-8.0792	s-csc-SN12C_A-m4-1	NCGC00165722-02	4	0.0017	118.355	-8.7792	s-csc-SN12C_True_3D-m4-1	NCGC00165722-02	4	13.2066	92.062	-4.8792
s-csc-PANC1_3D-m4-1	NCGC00165727-02	AKT inhibitor VIII	AKT1	Preclinical	-2.2	11.7704	62.039	-4.9292	s-csc-PANC1_A-m4-1	NCGC00165727-02	-2.2	16.6261	51.715	-4.7792	s-csc-PANC1_True_3D-m4-1	NCGC00165727-02	-2.2	13.2066	70.28	-4.8792	s-csc-SN12C_3D-m4-1	NCGC00165727-02	-2.4	26.3506	90.092	-4.5792	s-csc-SN12C_A-m4-1	NCGC00165727-02	-2.4	52.5764	63.579	-4.2792	s-csc-SN12C_True_3D-m4-1	NCGC00165727-02	4	1.3207	103.129	-5.8792
s-csc-PANC1_3D-m4-1	NCGC00165736-02	Acadesine	PRKAA1	Phase II	4	37.2212	95.227	-4.4292	s-csc-PANC1_A-m4-1	NCGC00165736-02	4		111.704		s-csc-PANC1_True_3D-m4-1	NCGC00165736-02	4		120.642		s-csc-SN12C_3D-m4-1	NCGC00165736-02	4		114.292		s-csc-SN12C_A-m4-1	NCGC00165736-02	1.4	0.0166	171.553	-7.7792	s-csc-SN12C_True_3D-m4-1	NCGC00165736-02	4		111.072
s-csc-PANC1_3D-m4-1	NCGC00165740-04	Benazepril	ACE	Approved	-3	33.1734	3.22	-4.4792	s-csc-PANC1_A-m4-1	NCGC00165740-04	-3	23.485	-0.082	-4.6292	s-csc-PANC1_True_3D-m4-1	NCGC00165740-04	-2.2	18.6548	68.478	-4.7292	s-csc-SN12C_3D-m4-1	NCGC00165740-04	-3	29.5659	2.665	-4.5292	s-csc-SN12C_A-m4-1	NCGC00165740-04	-3	33.1734	3.223	-4.4792	s-csc-SN12C_True_3D-m4-1	NCGC00165740-04	-3	29.5659	73.354	-4.5292
s-csc-PANC1_3D-m4-1	NCGC00165761-02	BMS-345541	IKBKB	Preclinical	-2.1	23.485	23.44	-4.6292	s-csc-PANC1_A-m4-1	NCGC00165761-02	-2.1	8.3328	25.059	-5.0792	s-csc-PANC1_True_3D-m4-1	NCGC00165761-02	4	0.935	81.264	-6.0292	s-csc-SN12C_3D-m4-1	NCGC00165761-02	-3	33.1734	44.504	-4.4792	s-csc-SN12C_A-m4-1	NCGC00165761-02	-2.2	16.6261	57.752	-4.7792	s-csc-SN12C_True_3D-m4-1	NCGC00165761-02	4	0.0019	90.982	-8.7292
s-csc-PANC1_3D-m4-1	NCGC00165768-02	339253	CHEK2	Preclinical	4	0.8333	74.078	-6.0792	s-csc-PANC1_A-m4-1	NCGC00165768-02	-3	37.2212	63.308	-4.4292	s-csc-PANC1_True_3D-m4-1	NCGC00165768-02	4		107.452		s-csc-SN12C_3D-m4-1	NCGC00165768-02	4	18.6548	81.91	-4.7292	s-csc-SN12C_A-m4-1	NCGC00165768-02	4		73.772		s-csc-SN12C_True_3D-m4-1	NCGC00165768-02	4	0.0037	94.33	-8.4292
s-csc-PANC1_3D-m4-1	NCGC00165770-03	Cardiogenol	NA	Preclinical	1.4	0.0017	111.314	-8.7792	s-csc-PANC1_A-m4-1	NCGC00165770-03	1.4	0.0037	144.194	-8.4292	s-csc-PANC1_True_3D-m4-1	NCGC00165770-03	4		108.44		s-csc-SN12C_3D-m4-1	NCGC00165770-03	4		105.846		s-csc-SN12C_A-m4-1	NCGC00165770-03	4	0.2348	110.698	-6.6292	s-csc-SN12C_True_3D-m4-1	NCGC00165770-03	4	11.7704	109.693	-4.9292
s-csc-PANC1_3D-m4-1	NCGC00165772-02	C-75	FAS	Preclinical	4	26.3506	81.877	-4.5792	s-csc-PANC1_A-m4-1	NCGC00165772-02	4	33.1734	72.836	-4.4792	s-csc-PANC1_True_3D-m4-1	NCGC00165772-02	4		95.616		s-csc-SN12C_3D-m4-1	NCGC00165772-02	4	26.3506	94.931	-4.5792	s-csc-SN12C_A-m4-1	NCGC00165772-02	4	37.2212	98.97	-4.4292	s-csc-SN12C_True_3D-m4-1	NCGC00165772-02	4	0.0418	90.933	-7.3792
s-csc-PANC1_3D-m4-1	NCGC00165782-02	GW 4869	NSMAF	Preclinical	4	0.0166	99.965	-7.7792	s-csc-PANC1_A-m4-1	NCGC00165782-02	4		147.061		s-csc-PANC1_True_3D-m4-1	NCGC00165782-02	-1.4	8.3328	76.714	-5.0792	s-csc-SN12C_3D-m4-1	NCGC00165782-02	4		115.671		s-csc-SN12C_A-m4-1	NCGC00165782-02	4	0.0935	107.301	-7.0292	s-csc-SN12C_True_3D-m4-1	NCGC00165782-02	4	4.6859	107.297	-5.3292
s-csc-PANC1_3D-m4-1	NCGC00165783-02	Vadimezan	NA	Discontinued	4	14.818	88.955	-4.8292	s-csc-PANC1_A-m4-1	NCGC00165783-02	4	14.818	99.096	-4.8292	s-csc-PANC1_True_3D-m4-1	NCGC00165783-02	4		97.739		s-csc-SN12C_3D-m4-1	NCGC00165783-02	4	0.0012	102.466	-8.9292	s-csc-SN12C_A-m4-1	NCGC00165783-02	4		84.62		s-csc-SN12C_True_3D-m4-1	NCGC00165783-02	4		100.115
s-csc-PANC1_3D-m4-1	NCGC00165799-02	GW-6471	PPARA	Preclinical	-3	33.1734	36.203	-4.4792	s-csc-PANC1_A-m4-1	NCGC00165799-02	-3	29.5659	56.902	-4.5292	s-csc-PANC1_True_3D-m4-1	NCGC00165799-02	-2.2	23.485	33.561	-4.6292	s-csc-SN12C_3D-m4-1	NCGC00165799-02	-2.1	18.6548	40.544	-4.7292	s-csc-SN12C_A-m4-1	NCGC00165799-02	-2.2	18.6548	57.317	-4.7292	s-csc-SN12C_True_3D-m4-1	NCGC00165799-02	4	10.4904	82.713	-4.9792
s-csc-PANC1_3D-m4-1	NCGC00165811-03	IMD-0354	IKBKB	Phase I	-1.1	0.4686	5.567	-6.3292	s-csc-PANC1_A-m4-1	NCGC00165811-03	-1.1	0.5899	13.137	-6.2292	s-csc-PANC1_True_3D-m4-1	NCGC00165811-03	-1.1	2.9566	3.166	-5.5292	s-csc-SN12C_3D-m4-1	NCGC00165811-03	-1.1	0.935	3.155	-6.0292	s-csc-SN12C_A-m4-1	NCGC00165811-03	-1.1	2.6351	2.875	-5.5792	s-csc-SN12C_True_3D-m4-1	NCGC00165811-03	-2.1	2.0931	2.07	-5.6792
s-csc-PANC1_3D-m4-1	NCGC00165815-05	NSC-724771	NA	Preclinical	-3	33.1734	3.257	-4.4792	s-csc-PANC1_A-m4-1	NCGC00165815-05	-2.1	18.6548	9.802	-4.7292	s-csc-PANC1_True_3D-m4-1	NCGC00165815-05	-3	37.2212	18.617	-4.4292	s-csc-SN12C_3D-m4-1	NCGC00165815-05	-2.1	26.3506	9.389	-4.5792	s-csc-SN12C_A-m4-1	NCGC00165815-05	-2.1	18.6548	7.571	-4.7292	s-csc-SN12C_True_3D-m4-1	NCGC00165815-05	-3	26.3506	-3.622	-4.5792
s-csc-PANC1_3D-m4-1	NCGC00165816-02	KI-16425	LPAR1	Preclinical	4		104.462		s-csc-PANC1_A-m4-1	NCGC00165816-02	4		120.773		s-csc-PANC1_True_3D-m4-1	NCGC00165816-02	4	14.818	118.315	-4.8292	s-csc-SN12C_3D-m4-1	NCGC00165816-02	4	8.3328	114.497	-5.0792	s-csc-SN12C_A-m4-1	NCGC00165816-02	4	13.2066	113.755	-4.8792	s-csc-SN12C_True_3D-m4-1	NCGC00165816-02	4	0.1865	98.196	-6.7292
s-csc-PANC1_3D-m4-1	NCGC00165833-04	Entinostat	HDAC1	Phase II	-1.2	2.3485	72.27	-5.6292	s-csc-PANC1_A-m4-1	NCGC00165833-04	-2.2	14.818	62.431	-4.8292	s-csc-PANC1_True_3D-m4-1	NCGC00165833-04	-2.4	20.931	74.666	-4.6792	s-csc-SN12C_3D-m4-1	NCGC00165833-04	-2.2	16.6261	59.654	-4.7792	s-csc-SN12C_A-m4-1	NCGC00165833-04	-2.2	16.6261	71.031	-4.7792	s-csc-SN12C_True_3D-m4-1	NCGC00165833-04	-2.2	20.931	46.66	-4.6792
s-csc-PANC1_3D-m4-1	NCGC00165844-02	NU-6027	CDK1	Investigational	-1.2	4.6859	70.598	-5.3292	s-csc-PANC1_A-m4-1	NCGC00165844-02	-2.2	11.7704	66.849	-4.9292	s-csc-PANC1_True_3D-m4-1	NCGC00165844-02	-1.3	0.3317	88.984	-6.4792	s-csc-SN12C_3D-m4-1	NCGC00165844-02	-2.2	16.6261	67.743	-4.7792	s-csc-SN12C_A-m4-1	NCGC00165844-02	-2.2	16.6261	67.782	-4.7792	s-csc-SN12C_True_3D-m4-1	NCGC00165844-02	4		101.083
s-csc-PANC1_3D-m4-1	NCGC00165863-02	PD-173074	FGFR	Preclinical	-3	33.1734	55.189	-4.4792	s-csc-PANC1_A-m4-1	NCGC00165863-02	-3	26.3506	41.706	-4.5792	s-csc-PANC1_True_3D-m4-1	NCGC00165863-02	4		115.715		s-csc-SN12C_3D-m4-1	NCGC00165863-02	-3	37.2212	38.393	-4.4292	s-csc-SN12C_A-m4-1	NCGC00165863-02	-3	29.5659	30.774	-4.5292	s-csc-SN12C_True_3D-m4-1	NCGC00165863-02	4	5.2576	120.278	-5.2792
s-csc-PANC1_3D-m4-1	NCGC00165869-03	Dorsomorphin	TGBR1	Preclinical	-3	37.2212	23.578	-4.4292	s-csc-PANC1_A-m4-1	NCGC00165869-03	-2.1	26.3506	29.474	-4.5792	s-csc-PANC1_True_3D-m4-1	NCGC00165869-03	4	0.0026	96.501	-8.5792	s-csc-SN12C_3D-m4-1	NCGC00165869-03	-3	37.2212	30.921	-4.4292	s-csc-SN12C_A-m4-1	NCGC00165869-03	-2.1	20.931	3.796	-4.6792	s-csc-SN12C_True_3D-m4-1	NCGC00165869-03	4		101.423
s-csc-PANC1_3D-m4-1	NCGC00165873-02	PS-1145	IKBKB	Preclinical	4	1.6626	95.919	-5.7792	s-csc-PANC1_A-m4-1	NCGC00165873-02	4	2.9566	106.47	-5.5292	s-csc-PANC1_True_3D-m4-1	NCGC00165873-02	-2.4	1.177	98.041	-5.9292	s-csc-SN12C_3D-m4-1	NCGC00165873-02	4	2.3485	110.914	-5.6292	s-csc-SN12C_A-m4-1	NCGC00165873-02	4	1.177	110.709	-5.9292	s-csc-SN12C_True_3D-m4-1	NCGC00165873-02	4	1.8655	101.516	-5.7292
s-csc-PANC1_3D-m4-1	NCGC00165875-03	PB-28	SIGMAR1	Preclinical	-2.4	16.6261	79.425	-4.7792	s-csc-PANC1_A-m4-1	NCGC00165875-03	-3	29.5659	23.305	-4.5292	s-csc-PANC1_True_3D-m4-1	NCGC00165875-03	4		104.369		s-csc-SN12C_3D-m4-1	NCGC00165875-03	-2.2	9.3495	30.333	-5.0292	s-csc-SN12C_A-m4-1	NCGC00165875-03	4	3.7221	84.413	-5.4292	s-csc-SN12C_True_3D-m4-1	NCGC00165875-03	4		89.877
s-csc-PANC1_3D-m4-1	NCGC00165880-04	Reversine	ADORA3	Preclinical	-2.1	26.3506	12.624	-4.5792	s-csc-PANC1_A-m4-1	NCGC00165880-04	-2.2	23.485	29.184	-4.6292	s-csc-PANC1_True_3D-m4-1	NCGC00165880-04	-2.2	16.6261	45.808	-4.7792	s-csc-SN12C_3D-m4-1	NCGC00165880-04	-2.2	20.931	49.335	-4.6792	s-csc-SN12C_A-m4-1	NCGC00165880-04	-2.1	18.6548	35.84	-4.7292	s-csc-SN12C_True_3D-m4-1	NCGC00165880-04	-2.2	18.6548	26.895	-4.7292
s-csc-PANC1_3D-m4-1	NCGC00165889-02	SB-505124	TGBR1	Preclinical	-1.2	3.3173	31.201	-5.4792	s-csc-PANC1_A-m4-1	NCGC00165889-02	-2.2	11.7704	68.109	-4.9292	s-csc-PANC1_True_3D-m4-1	NCGC00165889-02	-2.2	10.4904	60.01	-4.9792	s-csc-SN12C_3D-m4-1	NCGC00165889-02	-1.2	0.5258	83.196	-6.2792	s-csc-SN12C_A-m4-1	NCGC00165889-02	4	1.177	124.985	-5.9292	s-csc-SN12C_True_3D-m4-1	NCGC00165889-02	-1.2	7.4266	43.868	-5.1292
s-csc-PANC1_3D-m4-1	NCGC00165898-02	SD-208	TGBR1	Preclinical	4	1.177	92.217	-5.9292	s-csc-PANC1_A-m4-1	NCGC00165898-02	4		104.954		s-csc-PANC1_True_3D-m4-1	NCGC00165898-02	4	5.2576	92.003	-5.2792	s-csc-SN12C_3D-m4-1	NCGC00165898-02	4		109.469		s-csc-SN12C_A-m4-1	NCGC00165898-02	4	11.7704	70.41	-4.9292	s-csc-SN12C_True_3D-m4-1	NCGC00165898-02	4		101.954
s-csc-PANC1_3D-m4-1	NCGC00165902-02	SU-MI-2	MET	Preclinical	4	20.931	82.757	-4.6792	s-csc-PANC1_A-m4-1	NCGC00165902-02	-2.2	20.931	80.196	-4.6792	s-csc-PANC1_True_3D-m4-1	NCGC00165902-02	4	0.3317	92.57	-6.4792	s-csc-SN12C_3D-m4-1	NCGC00165902-02	-3	29.5659	43.193	-4.5292	s-csc-SN12C_A-m4-1	NCGC00165902-02	-2.2	2.3485	103.736	-5.6292	s-csc-SN12C_True_3D-m4-1	NCGC00165902-02	4	23.485	82.524	-4.6292
s-csc-PANC1_3D-m4-1	NCGC00165909-03	TRAM-34	NA	Preclinical	4	23.485	89.168	-4.6292	s-csc-PANC1_A-m4-1	NCGC00165909-03	-2.2	18.6548	65.307	-4.7292	s-csc-PANC1_True_3D-m4-1	NCGC00165909-03	4	9.3495	95.566	-5.0292	s-csc-SN12C_3D-m4-1	NCGC00165909-03	4	20.931	89.799	-4.6792	s-csc-SN12C_A-m4-1	NCGC00165909-03	4	0.0743	115.931	-7.1292	s-csc-SN12C_True_3D-m4-1	NCGC00165909-03	4	7.4266	94.196	-5.1292
s-csc-PANC1_3D-m4-1	NCGC00165915-03	KDS-4103	FAAH	Preclinical	4		95.742		s-csc-PANC1_A-m4-1	NCGC00165915-03	4		69.473		s-csc-PANC1_True_3D-m4-1	NCGC00165915-03	4		106.976		s-csc-SN12C_3D-m4-1	NCGC00165915-03	4	26.3506	91.35	-4.5792	s-csc-SN12C_A-m4-1	NCGC00165915-03	4	2.0931	91.318	-5.6792	s-csc-SN12C_True_3D-m4-1	NCGC00165915-03	4		91.406
s-csc-PANC1_3D-m4-1	NCGC00165966-02	Vinorelbine	TUBB	Approved	-1.2	0.5899	77.936	-6.2292	s-csc-PANC1_A-m4-1	NCGC00165966-02	-1.2	0.0469	58.527	-7.3292	s-csc-PANC1_True_3D-m4-1	NCGC00165966-02	4	0.2635	100.815	-6.5792	s-csc-SN12C_3D-m4-1	NCGC00165966-02	-2.4	1.3207	81.52	-5.8792	s-csc-SN12C_A-m4-1	NCGC00165966-02	-1.2	0.2093	64.359	-6.6792	s-csc-SN12C_True_3D-m4-1	NCGC00165966-02	4	7.4266	89.579	-5.1292
s-csc-PANC1_3D-m4-1	NCGC00166035-02	Demecolcine	TUBB	Approved	-1.2	0.0021	68.563	-8.6792	s-csc-PANC1_A-m4-1	NCGC00166035-02	-1.2	0.001	75.998	-8.9792	s-csc-PANC1_True_3D-m4-1	NCGC00166035-02	4	0.1049	118.12	-6.9792	s-csc-SN12C_3D-m4-1	NCGC00166035-02	-2.4	0.0166	84.118	-7.7792	s-csc-SN12C_A-m4-1	NCGC00166035-02	-1.2	0.0053	35.406	-8.2792	s-csc-SN12C_True_3D-m4-1	NCGC00166035-02	4	0.0332	113.76	-7.4792
s-csc-PANC1_3D-m4-1	NCGC00166076-06	Arbutin	NA	Preclinical	4	0.1177	99.756	-6.9292	s-csc-PANC1_A-m4-1	NCGC00166076-06	-1.1	11.7704	23.635	-4.9292	s-csc-PANC1_True_3D-m4-1	NCGC00166076-06	4	2.0931	103.35	-5.6792	s-csc-SN12C_3D-m4-1	NCGC00166076-06	4	0.0132	113.08	-7.8792	s-csc-SN12C_A-m4-1	NCGC00166076-06	-3	37.2212	64.741	-4.4292	s-csc-SN12C_True_3D-m4-1	NCGC00166076-06	4		105.566
s-csc-PANC1_3D-m4-1	NCGC00166088-05	Decitabine	DNMT1	Approved	4	7.4266	117.569	-5.1292	s-csc-PANC1_A-m4-1	NCGC00166088-05	4		111.511		s-csc-PANC1_True_3D-m4-1	NCGC00166088-05	4	0.0021	113.254	-8.6792	s-csc-SN12C_3D-m4-1	NCGC00166088-05	4	0.0187	109.459	-7.7292	s-csc-SN12C_A-m4-1	NCGC00166088-05	4		101.317		s-csc-SN12C_True_3D-m4-1	NCGC00166088-05	4	13.2066	110.84	-4.8792
s-csc-PANC1_3D-m4-1	NCGC00166111-04	Estriol	ESR1	Approved	-2.4	11.7704	90.654	-4.9292	s-csc-PANC1_A-m4-1	NCGC00166111-04	1.4	0.0012	122.25	-8.9292	s-csc-PANC1_True_3D-m4-1	NCGC00166111-04	4	3.3173	120.628	-5.4792	s-csc-SN12C_3D-m4-1	NCGC00166111-04	4	18.6548	152.361	-4.7292	s-csc-SN12C_A-m4-1	NCGC00166111-04	4		122.623		s-csc-SN12C_True_3D-m4-1	NCGC00166111-04	4	37.2212	92.842	-4.4292
s-csc-PANC1_3D-m4-1	NCGC00166125-01	Meglumine	NA	Approved	4	0.0296	102.474	-7.5292	s-csc-PANC1_A-m4-1	NCGC00166125-01	4		115.128		s-csc-PANC1_True_3D-m4-1	NCGC00166125-01	4		106.03		s-csc-SN12C_3D-m4-1	NCGC00166125-01	4	8.3328	104.53	-5.0792	s-csc-SN12C_A-m4-1	NCGC00166125-01	4	11.7704	107.069	-4.9292	s-csc-SN12C_True_3D-m4-1	NCGC00166125-01	4	5.8992	115.364	-5.2292
s-csc-PANC1_3D-m4-1	NCGC00166281-02	Quinine	NA	Approved	4	11.7704	99.528	-4.9292	s-csc-PANC1_A-m4-1	NCGC00166281-02	4		132.662		s-csc-PANC1_True_3D-m4-1	NCGC00166281-02	4		94.961		s-csc-SN12C_3D-m4-1	NCGC00166281-02	4		113.306		s-csc-SN12C_A-m4-1	NCGC00166281-02	4	9.3495	101.422	-5.0292	s-csc-SN12C_True_3D-m4-1	NCGC00166281-02	4		111.846
s-csc-PANC1_3D-m4-1	NCGC00166294-02	Sparfloxacin	TOP2B	Approved	4		88.082		s-csc-PANC1_A-m4-1	NCGC00166294-02	4		107.372		s-csc-PANC1_True_3D-m4-1	NCGC00166294-02	4	0.0204	104.938	-7.6904	s-csc-SN12C_3D-m4-1	NCGC00166294-02	4		102.898		s-csc-SN12C_A-m4-1	NCGC00166294-02	4		66.817		s-csc-SN12C_True_3D-m4-1	NCGC00166294-02	4	2.2887	102.759	-5.6404
s-csc-PANC1_3D-m4-1	NCGC00166310-03	Marbofloxacin	NA	Approved	4		101.211		s-csc-PANC1_A-m4-1	NCGC00166310-03	4	7.4266	102.233	-5.1292	s-csc-PANC1_True_3D-m4-1	NCGC00166310-03	4	0.0042	109.785	-8.3792	s-csc-SN12C_3D-m4-1	NCGC00166310-03	4		102.643		s-csc-SN12C_A-m4-1	NCGC00166310-03	4	0.0094	120.732	-8.0292	s-csc-SN12C_True_3D-m4-1	NCGC00166310-03	4		100.319
s-csc-PANC1_3D-m4-1	NCGC00166323-03	Trifluridine	TYMS	Approved	4	37.2212	89.262	-4.4292	s-csc-PANC1_A-m4-1	NCGC00166323-03	4	11.7704	50.54	-4.9292	s-csc-PANC1_True_3D-m4-1	NCGC00166323-03	4	0.0166	117.748	-7.7792	s-csc-SN12C_3D-m4-1	NCGC00166323-03	-2.4	20.931	56.655	-4.6792	s-csc-SN12C_A-m4-1	NCGC00166323-03	-1.2	5.8992	85.07	-5.2292	s-csc-SN12C_True_3D-m4-1	NCGC00166323-03	4	0.0166	101.556	-7.7792
s-csc-PANC1_3D-m4-1	NCGC00166413-03	Argatroban	NA	Approved	4		103.904		s-csc-PANC1_A-m4-1	NCGC00166413-03	4		98.543		s-csc-PANC1_True_3D-m4-1	NCGC00166413-03	4	0.0019	120.244	-8.7292	s-csc-SN12C_3D-m4-1	NCGC00166413-03	4	0.0209	104.68	-7.6792	s-csc-SN12C_A-m4-1	NCGC00166413-03	4	1.4818	106.367	-5.8292	s-csc-SN12C_True_3D-m4-1	NCGC00166413-03	4		116.221
s-csc-PANC1_3D-m4-1	NCGC00167328-02	Aloxistatin	CAPN1	Phase III	4	2.9566	104.434	-5.5292	s-csc-PANC1_A-m4-1	NCGC00167328-02	4	10.4904	126.742	-4.9792	s-csc-PANC1_True_3D-m4-1	NCGC00167328-02	4	23.485	94.886	-4.6292	s-csc-SN12C_3D-m4-1	NCGC00167328-02	-2.4	20.931	90.649	-4.6792	s-csc-SN12C_A-m4-1	NCGC00167328-02	4		112.282		s-csc-SN12C_True_3D-m4-1	NCGC00167328-02	4	4.1763	96.082	-5.3792
s-csc-PANC1_3D-m4-1	NCGC00167403-03	Pluripotin	RASAL1	Preclinical	-1.1	3.3173	18.282	-5.4792	s-csc-PANC1_A-m4-1	NCGC00167403-03	-1.2	0.4686	68.018	-6.3292	s-csc-PANC1_True_3D-m4-1	NCGC00167403-03	-1.2	4.1763	35.442	-5.3792	s-csc-SN12C_3D-m4-1	NCGC00167403-03	-1.2	1.3207	50.361	-5.8792	s-csc-SN12C_A-m4-1	NCGC00167403-03	-1.1	0.2093	66.044	-6.6792	s-csc-SN12C_True_3D-m4-1	NCGC00167403-03	-1.2	4.6859	68.76	-5.3292
s-csc-PANC1_3D-m4-1	NCGC00167429-05	Temozolomide	TOP2A	Approved	4	0.0235	104.093	-7.6292	s-csc-PANC1_A-m4-1	NCGC00167429-05	4	0.0033	101.517	-8.4792	s-csc-PANC1_True_3D-m4-1	NCGC00167429-05	4	6.619	109.45	-5.1792	s-csc-SN12C_3D-m4-1	NCGC00167429-05	2.4	1.049	108.974	-5.9792	s-csc-SN12C_A-m4-1	NCGC00167429-05	4	0.0033	76.48	-8.4792	s-csc-SN12C_True_3D-m4-1	NCGC00167429-05	4		103.439
s-csc-PANC1_3D-m4-1	NCGC00167430-03	Tioconazole	NA	Approved	-3	33.1734	53.403	-4.4792	s-csc-PANC1_A-m4-1	NCGC00167430-03	-3	37.2212	78.931	-4.4292	s-csc-PANC1_True_3D-m4-1	NCGC00167430-03	4	3.3173	93.04	-5.4792	s-csc-SN12C_3D-m4-1	NCGC00167430-03	-2.4	23.485	76.714	-4.6292	s-csc-SN12C_A-m4-1	NCGC00167430-03	4		104.853		s-csc-SN12C_True_3D-m4-1	NCGC00167430-03	4	37.2212	80.01	-4.4292
s-csc-PANC1_3D-m4-1	NCGC00167431-02	Rifapentine	PRKDC	Approved	-2.1	5.8992	4.244	-5.2292	s-csc-PANC1_A-m4-1	NCGC00167431-02	-2.1	5.2576	12.489	-5.2792	s-csc-PANC1_True_3D-m4-1	NCGC00167431-02	-2.1	16.6261	12.556	-4.7792	s-csc-SN12C_3D-m4-1	NCGC00167431-02	-1.1	0.5899	16.292	-6.2292	s-csc-SN12C_A-m4-1	NCGC00167431-02	-1.1	0.6619	22.855	-6.1792	s-csc-SN12C_True_3D-m4-1	NCGC00167431-02	-2.2	13.2066	50.337	-4.8792
s-csc-PANC1_3D-m4-1	NCGC00167433-02	Rocuronium bromide	NA	Approved	4		92.775		s-csc-PANC1_A-m4-1	NCGC00167433-02	4	0.001	83.675	-8.9792	s-csc-PANC1_True_3D-m4-1	NCGC00167433-02	4		96.815		s-csc-SN12C_3D-m4-1	NCGC00167433-02	4	0.2957	99.579	-6.5292	s-csc-SN12C_A-m4-1	NCGC00167433-02	4		113.381		s-csc-SN12C_True_3D-m4-1	NCGC00167433-02	4		96.465
s-csc-PANC1_3D-m4-1	NCGC00167438-02	Trospium chloride	NA	Approved	4		108.043		s-csc-PANC1_A-m4-1	NCGC00167438-02	1.4	0.0066	105.693	-8.1792	s-csc-PANC1_True_3D-m4-1	NCGC00167438-02	4	13.2066	131.655	-4.8792	s-csc-SN12C_3D-m4-1	NCGC00167438-02	4	0.0209	108.065	-7.6792	s-csc-SN12C_A-m4-1	NCGC00167438-02	4	11.7704	120.812	-4.9292	s-csc-SN12C_True_3D-m4-1	NCGC00167438-02	4		113.231
s-csc-PANC1_3D-m4-1	NCGC00167441-03	Pramipexole hydrochloride	DRD3	Approved	4		104.487		s-csc-PANC1_A-m4-1	NCGC00167441-03	4		102.902		s-csc-PANC1_True_3D-m4-1	NCGC00167441-03	4		105.24		s-csc-SN12C_3D-m4-1	NCGC00167441-03	4	0.0235	115.008	-7.6292	s-csc-SN12C_A-m4-1	NCGC00167441-03	4		104.683		s-csc-SN12C_True_3D-m4-1	NCGC00167441-03	4	0.0166	104.533	-7.7792
s-csc-PANC1_3D-m4-1	NCGC00167453-02	Clinofibrate	NA	Approved	4	0.0105	109.692	-7.9792	s-csc-PANC1_A-m4-1	NCGC00167453-02	4		142.347		s-csc-PANC1_True_3D-m4-1	NCGC00167453-02	4		99.044		s-csc-SN12C_3D-m4-1	NCGC00167453-02	4		22.444		s-csc-SN12C_A-m4-1	NCGC00167453-02	4	9.3495	129.448	-5.0292	s-csc-SN12C_True_3D-m4-1	NCGC00167453-02	4		105.073
s-csc-PANC1_3D-m4-1	NCGC00167466-03	Lomustine	NA	Approved	4	5.2576	96.681	-5.2792	s-csc-PANC1_A-m4-1	NCGC00167466-03	4		110.713		s-csc-PANC1_True_3D-m4-1	NCGC00167466-03	4		107.358		s-csc-SN12C_3D-m4-1	NCGC00167466-03	4		107.541		s-csc-SN12C_A-m4-1	NCGC00167466-03	4		69.503		s-csc-SN12C_True_3D-m4-1	NCGC00167466-03	4		111.449
s-csc-PANC1_3D-m4-1	NCGC00167467-04	Vecuronium bromide	NA	Approved	4		95.573		s-csc-PANC1_A-m4-1	NCGC00167467-04	4	1.3207	76.539	-5.8792	s-csc-PANC1_True_3D-m4-1	NCGC00167467-04	4		108.33		s-csc-SN12C_3D-m4-1	NCGC00167467-04	4		95.919		s-csc-SN12C_A-m4-1	NCGC00167467-04	4		113.665		s-csc-SN12C_True_3D-m4-1	NCGC00167467-04	4		108.343
s-csc-PANC1_3D-m4-1	NCGC00167472-02	Amlexanox	NA	Approved	4	18.6548	75.393	-4.7292	s-csc-PANC1_A-m4-1	NCGC00167472-02	4	26.3506	76.231	-4.5792	s-csc-PANC1_True_3D-m4-1	NCGC00167472-02	-3	26.3506	57.123	-4.5792	s-csc-SN12C_3D-m4-1	NCGC00167472-02	4	37.2212	90.091	-4.4292	s-csc-SN12C_A-m4-1	NCGC00167472-02	-3	23.485	74.386	-4.6292	s-csc-SN12C_True_3D-m4-1	NCGC00167472-02	4	37.2212	88.606	-4.4292
s-csc-PANC1_3D-m4-1	NCGC00167485-02	Doripenem	NA	Approved	4	0.0332	101.795	-7.4792	s-csc-PANC1_A-m4-1	NCGC00167485-02	4		100.433		s-csc-PANC1_True_3D-m4-1	NCGC00167485-02	4		108.81		s-csc-SN12C_3D-m4-1	NCGC00167485-02	4		102.557		s-csc-SN12C_A-m4-1	NCGC00167485-02	4	37.2212	110.078	-4.4292	s-csc-SN12C_True_3D-m4-1	NCGC00167485-02	4	0.0053	98.307	-8.2792
s-csc-PANC1_3D-m4-1	NCGC00167487-01	(R)-Bicalutamide	AR	Preclinical	-3	20.931	62.601	-4.6792	s-csc-PANC1_A-m4-1	NCGC00167487-01	-2.2	20.931	45.426	-4.6792	s-csc-PANC1_True_3D-m4-1	NCGC00167487-01	4		85.794		s-csc-SN12C_3D-m4-1	NCGC00167487-01	-3	20.931	107.672	-4.6792	s-csc-SN12C_A-m4-1	NCGC00167487-01	4	52.5764	91.62	-4.2792	s-csc-SN12C_True_3D-m4-1	NCGC00167487-01	4	0.001	93.806	-8.9792
s-csc-PANC1_3D-m4-1	NCGC00167488-03	Sorafenib	FLT1	Approved	-2.1	16.6261	8.196	-4.7792	s-csc-PANC1_A-m4-1	NCGC00167488-03	-2.1	23.485	6.28	-4.6292	s-csc-PANC1_True_3D-m4-1	NCGC00167488-03	-2.1	20.931	26.505	-4.6792	s-csc-SN12C_3D-m4-1	NCGC00167488-03	-2.1	20.931	5.841	-4.6792	s-csc-SN12C_A-m4-1	NCGC00167488-03	-3	29.5659	4.577	-4.5292	s-csc-SN12C_True_3D-m4-1	NCGC00167488-03	-2.2	13.2066	54.278	-4.8792
s-csc-PANC1_3D-m4-1	NCGC00167490-02	Lumefantrine	NA	Approved	-3	37.2212	63.406	-4.4292	s-csc-PANC1_A-m4-1	NCGC00167490-02	-3	37.2212	28.497	-4.4292	s-csc-PANC1_True_3D-m4-1	NCGC00167490-02	4		101.943		s-csc-SN12C_3D-m4-1	NCGC00167490-02	-3	33.1734	55.626	-4.4792	s-csc-SN12C_A-m4-1	NCGC00167490-02	4	37.2212	96.274	-4.4292	s-csc-SN12C_True_3D-m4-1	NCGC00167490-02	4	37.2212	86.068	-4.4292
s-csc-PANC1_3D-m4-1	NCGC00167491-02	Lenalidomide	TNF	Approved	4	1.2079	104.725	-5.918	s-csc-PANC1_A-m4-1	NCGC00167491-02	4	0.0679	116.678	-7.168	s-csc-PANC1_True_3D-m4-1	NCGC00167491-02	4		87.731		s-csc-SN12C_3D-m4-1	NCGC00167491-02	4	0.3034	100.207	-6.518	s-csc-SN12C_A-m4-1	NCGC00167491-02	4	1.2079	131.714	-5.918	s-csc-SN12C_True_3D-m4-1	NCGC00167491-02	4	0.0096	94.649	-8.018
s-csc-PANC1_3D-m4-1	NCGC00167493-04	Manidipine	NA	Approved	4		93.863		s-csc-PANC1_A-m4-1	NCGC00167493-04	4		85.358		s-csc-PANC1_True_3D-m4-1	NCGC00167493-04	-1.4	0.003	41.129	-8.5292	s-csc-SN12C_3D-m4-1	NCGC00167493-04	4	23.485	119.361	-4.6292	s-csc-SN12C_A-m4-1	NCGC00167493-04	4		105.976		s-csc-SN12C_True_3D-m4-1	NCGC00167493-04	4	1.4818	88.362	-5.8292
s-csc-PANC1_3D-m4-1	NCGC00167496-02	Methylene blue	NA	Phase II	-1.1	5.2576	12.912	-5.2792	s-csc-PANC1_A-m4-1	NCGC00167496-02	-1.1	0.8333	4.989	-6.0792	s-csc-PANC1_True_3D-m4-1	NCGC00167496-02	-1.2	1.6626	28.231	-5.7792	s-csc-SN12C_3D-m4-1	NCGC00167496-02	-2.2	13.2066	15.415	-4.8792	s-csc-SN12C_A-m4-1	NCGC00167496-02	-1.1	2.6351	20.252	-5.5792	s-csc-SN12C_True_3D-m4-1	NCGC00167496-02	-1.1	3.7221	-3.889	-5.4292
s-csc-PANC1_3D-m4-1	NCGC00167503-02	Aclarubicin	TOP2A	Approved	-2.1	7.4266	8.156	-5.1292	s-csc-PANC1_A-m4-1	NCGC00167503-02	-1.1	2.3485	14.285	-5.6292	s-csc-PANC1_True_3D-m4-1	NCGC00167503-02	-2.2	16.6261	46.161	-4.7792	s-csc-SN12C_3D-m4-1	NCGC00167503-02	-1.2	2.6351	39.355	-5.5792	s-csc-SN12C_A-m4-1	NCGC00167503-02	-2.1	4.6859	13.547	-5.3292	s-csc-SN12C_True_3D-m4-1	NCGC00167503-02	-2.4	11.7704	63.87	-4.9292
s-csc-PANC1_3D-m4-1	NCGC00167506-03	Pimecrolimus	NA	Approved	-1.2	10.4904	54.229	-4.9792	s-csc-PANC1_A-m4-1	NCGC00167506-03	-1.2	11.7704	35.933	-4.9292	s-csc-PANC1_True_3D-m4-1	NCGC00167506-03	-1.2	8.3328	72.071	-5.0792	s-csc-SN12C_3D-m4-1	NCGC00167506-03	-1.2	10.4904	57.229	-4.9792	s-csc-SN12C_A-m4-1	NCGC00167506-03	4	23.485	81.894	-4.6292	s-csc-SN12C_True_3D-m4-1	NCGC00167506-03	-2.2	14.818	68.254	-4.8292
s-csc-PANC1_3D-m4-1	NCGC00167507-03	Lapatinib	EGFR	Approved	4	37.2212	69.039	-4.4292	s-csc-PANC1_A-m4-1	NCGC00167507-03	-2.3	37.2212	5.32	-4.4292	s-csc-PANC1_True_3D-m4-1	NCGC00167507-03	4	0.1865	90.208	-6.7292	s-csc-SN12C_3D-m4-1	NCGC00167507-03	-3	33.1734	8.335	-4.4792	s-csc-SN12C_A-m4-1	NCGC00167507-03	-3	37.2212	3.095	-4.4292	s-csc-SN12C_True_3D-m4-1	NCGC00167507-03	-3	23.485	48.58	-4.6292
s-csc-PANC1_3D-m4-1	NCGC00167513-03	Vandetanib	EGFR	Approved	-3	20.931	66.417	-4.6792	s-csc-PANC1_A-m4-1	NCGC00167513-03	-2.2	20.931	58.224	-4.6792	s-csc-PANC1_True_3D-m4-1	NCGC00167513-03	4	0.0118	85.305	-7.9292	s-csc-SN12C_3D-m4-1	NCGC00167513-03	-2.2	23.485	46.734	-4.6292	s-csc-SN12C_A-m4-1	NCGC00167513-03	-2.1	18.6548	24.523	-4.7292	s-csc-SN12C_True_3D-m4-1	NCGC00167513-03	-2.4	6.619	80.343	-5.1792
s-csc-PANC1_3D-m4-1	NCGC00167518-03	Temsirolimus	MTOR	Approved	-3	33.1734	2.492	-4.4792	s-csc-PANC1_A-m4-1	NCGC00167518-03	-3	26.3506	39.342	-4.5792	s-csc-PANC1_True_3D-m4-1	NCGC00167518-03	-3	37.2212	14.956	-4.4292	s-csc-SN12C_3D-m4-1	NCGC00167518-03	-3	37.2212	2.878	-4.4292	s-csc-SN12C_A-m4-1	NCGC00167518-03	-3	37.2212	12.405	-4.4292	s-csc-SN12C_True_3D-m4-1	NCGC00167518-03	-3	37.2212	21.72	-4.4292
s-csc-PANC1_3D-m4-1	NCGC00167519-04	Ramatroban	PTGDR2	Approved	4		100.755		s-csc-PANC1_A-m4-1	NCGC00167519-04	4		87.896		s-csc-PANC1_True_3D-m4-1	NCGC00167519-04	4	0.0094	110.369	-8.0292	s-csc-SN12C_3D-m4-1	NCGC00167519-04	4		100.119		s-csc-SN12C_A-m4-1	NCGC00167519-04	4	3.3173	115.858	-5.4792	s-csc-SN12C_True_3D-m4-1	NCGC00167519-04	4	0.0148	115.285	-7.8292
s-csc-PANC1_3D-m4-1	NCGC00167520-03	Cilomilast	PDE4A	Discontinued	4	0.003	106.406	-8.5292	s-csc-PANC1_A-m4-1	NCGC00167520-03	1.4	0.0187	130.314	-7.7292	s-csc-PANC1_True_3D-m4-1	NCGC00167520-03	4		105.068		s-csc-SN12C_3D-m4-1	NCGC00167520-03	4		35.288		s-csc-SN12C_A-m4-1	NCGC00167520-03	4	0.2957	114.25	-6.5292	s-csc-SN12C_True_3D-m4-1	NCGC00167520-03	4		108.675
s-csc-PANC1_3D-m4-1	NCGC00167524-03	Amorolfine hydrochloride	NA	Approved	-3	37.2212	62.063	-4.4292	s-csc-PANC1_A-m4-1	NCGC00167524-03	-3	33.1734	44.546	-4.4792	s-csc-PANC1_True_3D-m4-1	NCGC00167524-03	-2.4	11.7704	94.305	-4.9292	s-csc-SN12C_3D-m4-1	NCGC00167524-03	-2.4	16.6261	78.771	-4.7792	s-csc-SN12C_A-m4-1	NCGC00167524-03	4	37.2212	106.876	-4.4292	s-csc-SN12C_True_3D-m4-1	NCGC00167524-03	4	0.0118	99.059	-7.9292
s-csc-PANC1_3D-m4-1	NCGC00167525-03	Tazarotene	RARB	Approved	4	0.0021	100.563	-8.6792	s-csc-PANC1_A-m4-1	NCGC00167525-03	2.4	2.0931	89.932	-5.6792	s-csc-PANC1_True_3D-m4-1	NCGC00167525-03	4		113.56		s-csc-SN12C_3D-m4-1	NCGC00167525-03	4	4.1763	113.684	-5.3792	s-csc-SN12C_A-m4-1	NCGC00167525-03	4	0.0053	111.551	-8.2792	s-csc-SN12C_True_3D-m4-1	NCGC00167525-03	4		107.329
s-csc-PANC1_3D-m4-1	NCGC00167526-03	Camostat mesylate	NA	Approved	4		97.134		s-csc-PANC1_A-m4-1	NCGC00167526-03	4	0.0132	120.377	-7.8792	s-csc-PANC1_True_3D-m4-1	NCGC00167526-03	4	1.177	108.441	-5.9292	s-csc-SN12C_3D-m4-1	NCGC00167526-03	4	0.7427	105.215	-6.1292	s-csc-SN12C_A-m4-1	NCGC00167526-03	4		91.323		s-csc-SN12C_True_3D-m4-1	NCGC00167526-03	4	1.177	101.559	-5.9292
s-csc-PANC1_3D-m4-1	NCGC00167531-03	Rivastigmine tartrate	ACHE	Approved	4		100.541		s-csc-PANC1_A-m4-1	NCGC00167531-03	4		117.416		s-csc-PANC1_True_3D-m4-1	NCGC00167531-03	4	14.818	79.241	-4.8292	s-csc-SN12C_3D-m4-1	NCGC00167531-03	4		109.813		s-csc-SN12C_A-m4-1	NCGC00167531-03	4	0.0209	111.889	-7.6792	s-csc-SN12C_True_3D-m4-1	NCGC00167531-03	4	11.7704	98.406	-4.9292
s-csc-PANC1_3D-m4-1	NCGC00167532-01	Balofloxacin	NA	Approved	4	2.9566	108.421	-5.5292	s-csc-PANC1_A-m4-1	NCGC00167532-01	4		102.064		s-csc-PANC1_True_3D-m4-1	NCGC00167532-01	4	1.049	100.883	-5.9792	s-csc-SN12C_3D-m4-1	NCGC00167532-01	4		112.677		s-csc-SN12C_A-m4-1	NCGC00167532-01	4	3.3173	121.302	-5.4792	s-csc-SN12C_True_3D-m4-1	NCGC00167532-01	4	0.1177	101.928	-6.9292
s-csc-PANC1_3D-m4-1	NCGC00167533-03	Vardenafil	PDE5A	Approved	-1.1	8.3328	3.067	-5.0792	s-csc-PANC1_A-m4-1	NCGC00167533-03	-1.1	7.4266	2.208	-5.1292	s-csc-PANC1_True_3D-m4-1	NCGC00167533-03	-2.4	20.931	2.243	-4.6792	s-csc-SN12C_3D-m4-1	NCGC00167533-03	-1.1	8.3328	4.31	-5.0792	s-csc-SN12C_A-m4-1	NCGC00167533-03	-1.1	9.3495	3.736	-5.0292	s-csc-SN12C_True_3D-m4-1	NCGC00167533-03	-2.1	16.6261	11.031	-4.7792
s-csc-PANC1_3D-m4-1	NCGC00167535-01	Tenofovir	TERT	Approved	4	0.0118	102.776	-7.9292	s-csc-PANC1_A-m4-1	NCGC00167535-01	1.4	0.0372	129.735	-7.4292	s-csc-PANC1_True_3D-m4-1	NCGC00167535-01	1.4	0.0015	94.442	-8.8292	s-csc-SN12C_3D-m4-1	NCGC00167535-01	4	0.0053	100.326	-8.2792	s-csc-SN12C_A-m4-1	NCGC00167535-01	4		115.055		s-csc-SN12C_True_3D-m4-1	NCGC00167535-01	4		96.703
s-csc-PANC1_3D-m4-1	NCGC00167558-01	Fleroxacin	NA	Approved	4		102.293		s-csc-PANC1_A-m4-1	NCGC00167558-01	4		136.669		s-csc-PANC1_True_3D-m4-1	NCGC00167558-01	4		114.525		s-csc-SN12C_3D-m4-1	NCGC00167558-01	4	0.0026	107.362	-8.5792	s-csc-SN12C_A-m4-1	NCGC00167558-01	4	6.619	112.733	-5.1792	s-csc-SN12C_True_3D-m4-1	NCGC00167558-01	4	0.0033	107.09	-8.4792
s-csc-PANC1_3D-m4-1	NCGC00167565-01	Carbazochrome sodium sulfonate	NA	Approved	4	0.0166	104.198	-7.7792	s-csc-PANC1_A-m4-1	NCGC00167565-01	4		102.979		s-csc-PANC1_True_3D-m4-1	NCGC00167565-01	1.4	0.3722	98.162	-6.4292	s-csc-SN12C_3D-m4-1	NCGC00167565-01	4	0.0017	104.342	-8.7792	s-csc-SN12C_A-m4-1	NCGC00167565-01	4	0.0148	103.582	-7.8292	s-csc-SN12C_True_3D-m4-1	NCGC00167565-01	4	0.0021	106.356	-8.6792
s-csc-PANC1_3D-m4-1	NCGC00167739-03	GW-4064X	NR14H	Preclinical	4	18.6548	88.662	-4.7292	s-csc-PANC1_A-m4-1	NCGC00167739-03	-3	23.485	65.603	-4.6292	s-csc-PANC1_True_3D-m4-1	NCGC00167739-03	4	0.1049	99.662	-6.9792	s-csc-SN12C_3D-m4-1	NCGC00167739-03	4	37.2212	101.1	-4.4292	s-csc-SN12C_A-m4-1	NCGC00167739-03	4		116.42		s-csc-SN12C_True_3D-m4-1	NCGC00167739-03	4	13.2066	89.663	-4.8792
s-csc-PANC1_3D-m4-1	NCGC00167740-01	Costunolide	TERT	Preclinical	-3	37.2212	23.579	-4.4292	s-csc-PANC1_A-m4-1	NCGC00167740-01	-3	37.2212	52.055	-4.4292	s-csc-PANC1_True_3D-m4-1	NCGC00167740-01	4		90.179		s-csc-SN12C_3D-m4-1	NCGC00167740-01	-2.4	23.485	84.47	-4.6292	s-csc-SN12C_A-m4-1	NCGC00167740-01	4	23.485	86.775	-4.6292	s-csc-SN12C_True_3D-m4-1	NCGC00167740-01	4	0.2957	103.914	-6.5292
s-csc-PANC1_3D-m4-1	NCGC00167746-01	PNU-120596	CHRNA7	Preclinical	4		103.871		s-csc-PANC1_A-m4-1	NCGC00167746-01	4	0.0264	134.884	-7.5792	s-csc-PANC1_True_3D-m4-1	NCGC00167746-01	4		102.349		s-csc-SN12C_3D-m4-1	NCGC00167746-01	4	0.0833	63.711	-7.0792	s-csc-SN12C_A-m4-1	NCGC00167746-01	4	0.7427	121.047	-6.1292	s-csc-SN12C_True_3D-m4-1	NCGC00167746-01	4		103.791
s-csc-PANC1_3D-m4-1	NCGC00167751-03	SSR-69071	ELA2	Discontinued	4	11.7704	95.96	-4.9292	s-csc-PANC1_A-m4-1	NCGC00167751-03	-2.2	14.818	39.281	-4.8292	s-csc-PANC1_True_3D-m4-1	NCGC00167751-03	4	18.6548	90.029	-4.7292	s-csc-SN12C_3D-m4-1	NCGC00167751-03	-2.4	23.485	80.166	-4.6292	s-csc-SN12C_A-m4-1	NCGC00167751-03	4	11.7704	100.762	-4.9292	s-csc-SN12C_True_3D-m4-1	NCGC00167751-03	4	1.3207	97.223	-5.8792
s-csc-PANC1_3D-m4-1	NCGC00167767-03	IKK16	IKBKB	Preclinical	-3	33.1734	8.313	-4.4792	s-csc-PANC1_A-m4-1	NCGC00167767-03	-2.1	18.6548	2.295	-4.7292	s-csc-PANC1_True_3D-m4-1	NCGC00167767-03	-2.2	20.931	59.994	-4.6792	s-csc-SN12C_3D-m4-1	NCGC00167767-03	-2.1	20.931	3.084	-4.6792	s-csc-SN12C_A-m4-1	NCGC00167767-03	-2.1	26.3506	5.523	-4.5792	s-csc-SN12C_True_3D-m4-1	NCGC00167767-03	-3	29.5659	-1.661	-4.5292
s-csc-PANC1_3D-m4-1	NCGC00167768-02	KI-8751	FLT1	Preclinical	-2.4	23.485	84.224	-4.6292	s-csc-PANC1_A-m4-1	NCGC00167768-02	-2.2	26.3506	53.508	-4.5792	s-csc-PANC1_True_3D-m4-1	NCGC00167768-02	4	10.4904	94.024	-4.9792	s-csc-SN12C_3D-m4-1	NCGC00167768-02	-2.2	23.485	71.2	-4.6292	s-csc-SN12C_A-m4-1	NCGC00167768-02	-2.2	10.4904	83.991	-4.9792	s-csc-SN12C_True_3D-m4-1	NCGC00167768-02	4	0.2957	97.163	-6.5292
s-csc-PANC1_3D-m4-1	NCGC00167773-03	TPCA-1	IKBKB	Preclinical	-2.2	13.2066	50.888	-4.8792	s-csc-PANC1_A-m4-1	NCGC00167773-03	-1.2	3.3173	73.164	-5.4792	s-csc-PANC1_True_3D-m4-1	NCGC00167773-03	-2.2	18.6548	73.692	-4.7292	s-csc-SN12C_3D-m4-1	NCGC00167773-03	-2.2	18.6548	71.724	-4.7292	s-csc-SN12C_A-m4-1	NCGC00167773-03	-1.2	5.8992	53.202	-5.2292	s-csc-SN12C_True_3D-m4-1	NCGC00167773-03	4		99.497
s-csc-PANC1_3D-m4-1	NCGC00167781-07	Cetirizine hydrochloride	HRH1	Approved	4	2.9566	103.42	-5.5292	s-csc-PANC1_A-m4-1	NCGC00167781-07	4	0.2957	105.929	-6.5292	s-csc-PANC1_True_3D-m4-1	NCGC00167781-07	4		108.272		s-csc-SN12C_3D-m4-1	NCGC00167781-07	4		151.389		s-csc-SN12C_A-m4-1	NCGC00167781-07	4	0.0118	117.525	-7.9292	s-csc-SN12C_True_3D-m4-1	NCGC00167781-07	4		104.305
s-csc-PANC1_3D-m4-1	NCGC00167785-02	PAC-1	CASP3	Preclinical	-3	33.1734	21.597	-4.4792	s-csc-PANC1_A-m4-1	NCGC00167785-02	-1.1	6.619	30.871	-5.1792	s-csc-PANC1_True_3D-m4-1	NCGC00167785-02	-3	37.2212	26.157	-4.4292	s-csc-SN12C_3D-m4-1	NCGC00167785-02	-2.2	20.931	77.439	-4.6792	s-csc-SN12C_A-m4-1	NCGC00167785-02	-1.2	5.2576	79.114	-5.2792	s-csc-SN12C_True_3D-m4-1	NCGC00167785-02	4	5.2576	92.759	-5.2792
s-csc-PANC1_3D-m4-1	NCGC00167798-02	Oxaliplatin	NA	Approved	4	29.5659	95.519	-4.5292	s-csc-PANC1_A-m4-1	NCGC00167798-02	-1.4	0.001	96.288	-8.9792	s-csc-PANC1_True_3D-m4-1	NCGC00167798-02	4	1.049	118.865	-5.9792	s-csc-SN12C_3D-m4-1	NCGC00167798-02	4	0.3722	109.803	-6.4292	s-csc-SN12C_A-m4-1	NCGC00167798-02	4		96.165		s-csc-SN12C_True_3D-m4-1	NCGC00167798-02	4	0.0833	120.68	-7.0792
s-csc-PANC1_3D-m4-1	NCGC00167801-01	CL 82198	MMP13	Investigational	4	2.6351	102.251	-5.5792	s-csc-PANC1_A-m4-1	NCGC00167801-01	4		119.495		s-csc-PANC1_True_3D-m4-1	NCGC00167801-01	4		100.045		s-csc-SN12C_3D-m4-1	NCGC00167801-01	4	14.818	99.079	-4.8292	s-csc-SN12C_A-m4-1	NCGC00167801-01	4		112.097		s-csc-SN12C_True_3D-m4-1	NCGC00167801-01	4	37.2212	96.649	-4.4292
s-csc-PANC1_3D-m4-1	NCGC00167803-03	GSI-9	NOTCH1	Preclinical	4	4.1763	92.901	-5.3792	s-csc-PANC1_A-m4-1	NCGC00167803-03	4	20.931	105.548	-4.6792	s-csc-PANC1_True_3D-m4-1	NCGC00167803-03	4	1.6626	99.774	-5.7792	s-csc-SN12C_3D-m4-1	NCGC00167803-03	4	9.3495	90.38	-5.0292	s-csc-SN12C_A-m4-1	NCGC00167803-03	4		123.394		s-csc-SN12C_True_3D-m4-1	NCGC00167803-03	4	6.619	103.125	-5.1792
s-csc-PANC1_3D-m4-1	NCGC00167805-02	Ivachtin	CASP3	Preclinical	4	37.2212	95.926	-4.4292	s-csc-PANC1_A-m4-1	NCGC00167805-02	4		66.48		s-csc-PANC1_True_3D-m4-1	NCGC00167805-02	4		124.262		s-csc-SN12C_3D-m4-1	NCGC00167805-02	4	0.0235	99.22	-7.6292	s-csc-SN12C_A-m4-1	NCGC00167805-02	4	3.7221	119.676	-5.4292	s-csc-SN12C_True_3D-m4-1	NCGC00167805-02	4	0.6619	107.424	-6.1792
s-csc-PANC1_3D-m4-1	NCGC00167811-03	GW-9508	FFAR1	Preclinical	4	0.0105	105.532	-7.9792	s-csc-PANC1_A-m4-1	NCGC00167811-03	4	0.0042	130.059	-8.3792	s-csc-PANC1_True_3D-m4-1	NCGC00167811-03	4	4.1763	111.787	-5.3792	s-csc-SN12C_3D-m4-1	NCGC00167811-03	4	37.2212	100.942	-4.4292	s-csc-SN12C_A-m4-1	NCGC00167811-03	4	1.6626	103.362	-5.7792	s-csc-SN12C_True_3D-m4-1	NCGC00167811-03	4	37.2212	86.772	-4.4292
s-csc-PANC1_3D-m4-1	NCGC00167831-01	SN-38	TOP1	Approved	-1.1	0.0526	27.765	-7.2792	s-csc-PANC1_A-m4-1	NCGC00167831-01	-2.4	1.6626	52.848	-5.7792	s-csc-PANC1_True_3D-m4-1	NCGC00167831-01	-1.2	2.3485	48.537	-5.6292	s-csc-SN12C_3D-m4-1	NCGC00167831-01	-1.2	0.0332	46.29	-7.4792	s-csc-SN12C_A-m4-1	NCGC00167831-01	-1.2	0.5258	57.58	-6.2792	s-csc-SN12C_True_3D-m4-1	NCGC00167831-01	-1.2	1.4818	76.346	-5.8292
s-csc-PANC1_3D-m4-1	NCGC00167832-04	Carvedilol	ADRB1	Approved	4	37.2212	93.602	-4.4292	s-csc-PANC1_A-m4-1	NCGC00167832-04	4	0.0332	97.963	-7.4792	s-csc-PANC1_True_3D-m4-1	NCGC00167832-04	4	0.1049	107.262	-6.9792	s-csc-SN12C_3D-m4-1	NCGC00167832-04	4	16.6261	107.565	-4.7792	s-csc-SN12C_A-m4-1	NCGC00167832-04	-3	37.2212	95.813	-4.4292	s-csc-SN12C_True_3D-m4-1	NCGC00167832-04	4		111.338
s-csc-PANC1_3D-m4-1	NCGC00167967-01	Telithromycin	NA	Approved	-2.4	6.619	79.202	-5.1792	s-csc-PANC1_A-m4-1	NCGC00167967-01	-2.2	23.485	55.431	-4.6292	s-csc-PANC1_True_3D-m4-1	NCGC00167967-01	-2.4	4.6859	73.422	-5.3292	s-csc-SN12C_3D-m4-1	NCGC00167967-01	4	0.935	93.276	-6.0292	s-csc-SN12C_A-m4-1	NCGC00167967-01	-2.4	23.485	85.478	-4.6292	s-csc-SN12C_True_3D-m4-1	NCGC00167967-01	4	10.4904	88.428	-4.9792
s-csc-PANC1_3D-m4-1	NCGC00167971-03	Tiotropium bromide	NA	Approved	4		101.638		s-csc-PANC1_A-m4-1	NCGC00167971-03	4		92.486		s-csc-PANC1_True_3D-m4-1	NCGC00167971-03	4		109.797		s-csc-SN12C_3D-m4-1	NCGC00167971-03	4		103.549		s-csc-SN12C_A-m4-1	NCGC00167971-03	4		117.294		s-csc-SN12C_True_3D-m4-1	NCGC00167971-03	4	0.0105	112.123	-7.9792
s-csc-PANC1_3D-m4-1	NCGC00167977-03	Bicalutamide	AR	Approved	-1.1	1.8655	94.111	-5.7292	s-csc-PANC1_A-m4-1	NCGC00167977-03	-1.1	0.5258	40.884	-6.2792	s-csc-PANC1_True_3D-m4-1	NCGC00167977-03	-2.1	4.1763	79.723	-5.3792	s-csc-SN12C_3D-m4-1	NCGC00167977-03	4	3.7221	13.632	-5.4292	s-csc-SN12C_A-m4-1	NCGC00167977-03	-1.1	3.3173	108.693	-5.4792	s-csc-SN12C_True_3D-m4-1	NCGC00167977-03	4		95.823
s-csc-PANC1_3D-m4-1	NCGC00167978-02	Ceftiofur hydrochloride	NA	Preclinical	4		99.911		s-csc-PANC1_A-m4-1	NCGC00167978-02	4	0.0074	72.356	-8.1292	s-csc-PANC1_True_3D-m4-1	NCGC00167978-02	4		121.421		s-csc-SN12C_3D-m4-1	NCGC00167978-02	4	0.0118	95.598	-7.9292	s-csc-SN12C_A-m4-1	NCGC00167978-02	4		111.767		s-csc-SN12C_True_3D-m4-1	NCGC00167978-02	4		108.49
s-csc-PANC1_3D-m4-1	NCGC00167982-02	Pirarubicin	TOP2A	Approved	-2.2	4.6859	10.105	-5.3292	s-csc-PANC1_A-m4-1	NCGC00167982-02	-2.1	11.7704	11.085	-4.9292	s-csc-PANC1_True_3D-m4-1	NCGC00167982-02	-1.4	0.0662	67.964	-7.1792	s-csc-SN12C_3D-m4-1	NCGC00167982-02	-2.2	18.6548	34.565	-4.7292	s-csc-SN12C_A-m4-1	NCGC00167982-02	-2.1	5.2576	28.818	-5.2792	s-csc-SN12C_True_3D-m4-1	NCGC00167982-02	-3	33.1734	71.718	-4.4792
s-csc-PANC1_3D-m4-1	NCGC00168041-01	Dextromethorphan hydrobromide	GRIN2A	Approved	4	0.0023	106.809	-8.6292	s-csc-PANC1_A-m4-1	NCGC00168041-01	4		104.879		s-csc-PANC1_True_3D-m4-1	NCGC00168041-01	4		131.159		s-csc-SN12C_3D-m4-1	NCGC00168041-01	4	0.0209	110.641	-7.6792	s-csc-SN12C_A-m4-1	NCGC00168041-01	-1.4	0.0042	111.931	-8.3792	s-csc-SN12C_True_3D-m4-1	NCGC00168041-01	4	0.003	115.887	-8.5292
s-csc-PANC1_3D-m4-1	NCGC00168085-02	Vorinostat	HDAC1	Approved	-2.4	18.6548	71.567	-4.7292	s-csc-PANC1_A-m4-1	NCGC00168085-02	-1.2	9.3495	50.078	-5.0292	s-csc-PANC1_True_3D-m4-1	NCGC00168085-02	4		104.263		s-csc-SN12C_3D-m4-1	NCGC00168085-02	-2.2	20.931	27.3	-4.6792	s-csc-SN12C_A-m4-1	NCGC00168085-02	-2.2	16.6261	44.831	-4.7792	s-csc-SN12C_True_3D-m4-1	NCGC00168085-02	4	2.0931	84.204	-5.6792
s-csc-PANC1_3D-m4-1	NCGC00168108-02	AG-14361	PARP1	Preclinical	4	11.7704	88.461	-4.9292	s-csc-PANC1_A-m4-1	NCGC00168108-02	-3	37.2212	68.587	-4.4292	s-csc-PANC1_True_3D-m4-1	NCGC00168108-02	-1.2	7.4266	81.569	-5.1292	s-csc-SN12C_3D-m4-1	NCGC00168108-02	4		98.425		s-csc-SN12C_A-m4-1	NCGC00168108-02	-3	26.3506	65.774	-4.5792	s-csc-SN12C_True_3D-m4-1	NCGC00168108-02	4		108.102
s-csc-PANC1_3D-m4-1	NCGC00168109-01	Secin H3	ARHGEF1	Preclinical	4	1.3207	105.202	-5.8792	s-csc-PANC1_A-m4-1	NCGC00168109-01	4	1.177	66.146	-5.9292	s-csc-PANC1_True_3D-m4-1	NCGC00168109-01	4	5.2576	116.264	-5.2792	s-csc-SN12C_3D-m4-1	NCGC00168109-01	-1.2	0.0094	77.778	-8.0292	s-csc-SN12C_A-m4-1	NCGC00168109-01	4	0.0017	112.985	-8.7792	s-csc-SN12C_True_3D-m4-1	NCGC00168109-01	4	0.0023	101.217	-8.6292
s-csc-PANC1_3D-m4-1	NCGC00168110-01	Tozasertib	AURKA	Discontinued	-2.4	1.4818	75.978	-5.8292	s-csc-PANC1_A-m4-1	NCGC00168110-01	-2.2	14.818	64.089	-4.8292	s-csc-PANC1_True_3D-m4-1	NCGC00168110-01	4	0.0296	98.18	-7.5292	s-csc-SN12C_3D-m4-1	NCGC00168110-01	4	20.931	99.042	-4.6792	s-csc-SN12C_A-m4-1	NCGC00168110-01	-2.2	14.818	54.67	-4.8292	s-csc-SN12C_True_3D-m4-1	NCGC00168110-01	4		110.64
s-csc-PANC1_3D-m4-1	NCGC00168114-03	IC-87114	PIK3CA	Preclinical	-1.2	0.935	30.713	-6.0292	s-csc-PANC1_A-m4-1	NCGC00168114-03	-1.4	0.1865	67.53	-6.7292	s-csc-PANC1_True_3D-m4-1	NCGC00168114-03	-2.2	1.3207	41.616	-5.8792	s-csc-SN12C_3D-m4-1	NCGC00168114-03	-1.2	0.1865	68.699	-6.7292	s-csc-SN12C_A-m4-1	NCGC00168114-03	-1.2	0.0935	69.473	-7.0292	s-csc-SN12C_True_3D-m4-1	NCGC00168114-03	-2.4	5.2576	87.024	-5.2792
s-csc-PANC1_3D-m4-1	NCGC00168459-04	NCGC00168459-01	PDE4A	Preclinical	-3	37.2212	4.519	-4.4292	s-csc-PANC1_A-m4-1	NCGC00168459-04	-2.1	14.818	3.781	-4.8292	s-csc-PANC1_True_3D-m4-1	NCGC00168459-04	-3	29.5659	27.949	-4.5292	s-csc-SN12C_3D-m4-1	NCGC00168459-04	-2.1	26.3506	5.451	-4.5792	s-csc-SN12C_A-m4-1	NCGC00168459-04	-3	37.2212	5.486	-4.4292	s-csc-SN12C_True_3D-m4-1	NCGC00168459-04	-3	26.3506	51.646	-4.5792
s-csc-PANC1_3D-m4-1	NCGC00168759-04	PTC-124	CFTR	Phase III	4	0.0019	103.562	-8.7292	s-csc-PANC1_A-m4-1	NCGC00168759-04	4	14.818	111.299	-4.8292	s-csc-PANC1_True_3D-m4-1	NCGC00168759-04	4	0.935	107.83	-6.0292	s-csc-SN12C_3D-m4-1	NCGC00168759-04	4		24.33		s-csc-SN12C_A-m4-1	NCGC00168759-04	4		113.002		s-csc-SN12C_True_3D-m4-1	NCGC00168759-04	4		91.876
s-csc-PANC1_3D-m4-1	NCGC00168773-01	Darunavir	NA	Approved	-3	37.2212	10.402	-4.4292	s-csc-PANC1_A-m4-1	NCGC00168773-01	-2.3	26.3506	5.447	-4.5792	s-csc-PANC1_True_3D-m4-1	NCGC00168773-01	-3	26.3506	24.756	-4.5792	s-csc-SN12C_3D-m4-1	NCGC00168773-01	4	2.6351	104	-5.5792	s-csc-SN12C_A-m4-1	NCGC00168773-01	-3	29.5659	11.912	-4.5292	s-csc-SN12C_True_3D-m4-1	NCGC00168773-01	-3	26.3506	43.38	-4.5792
s-csc-PANC1_3D-m4-1	NCGC00168774-01	Rasagiline mesilate	MAOB	Approved	4	0.8333	101.868	-6.0792	s-csc-PANC1_A-m4-1	NCGC00168774-01	4		118.56		s-csc-PANC1_True_3D-m4-1	NCGC00168774-01	4	0.1177	78.858	-6.9292	s-csc-SN12C_3D-m4-1	NCGC00168774-01	4	20.931	101.157	-4.6792	s-csc-SN12C_A-m4-1	NCGC00168774-01	4		115.421		s-csc-SN12C_True_3D-m4-1	NCGC00168774-01	4		93.03
s-csc-PANC1_3D-m4-1	NCGC00168781-01	Tadalafil	PDE5A	Approved	4	18.6548	96.589	-4.7292	s-csc-PANC1_A-m4-1	NCGC00168781-01	4	0.0118	151.789	-7.9292	s-csc-PANC1_True_3D-m4-1	NCGC00168781-01	4		81.144		s-csc-SN12C_3D-m4-1	NCGC00168781-01	4		73.884		s-csc-SN12C_A-m4-1	NCGC00168781-01	4	14.818	108.066	-4.8292	s-csc-SN12C_True_3D-m4-1	NCGC00168781-01	4	0.0187	89.143	-7.7292
s-csc-PANC1_3D-m4-1	NCGC00168784-01	Gemcitabine	RRM2	Approved	-1.2	7.4266	48.402	-5.1292	s-csc-PANC1_A-m4-1	NCGC00168784-01	-2.4	9.3495	46.458	-5.0292	s-csc-PANC1_True_3D-m4-1	NCGC00168784-01	4	0.2348	99.613	-6.6292	s-csc-SN12C_3D-m4-1	NCGC00168784-01	-2.2	11.7704	48.215	-4.9292	s-csc-SN12C_A-m4-1	NCGC00168784-01	-2.2	4.6859	54.333	-5.3292	s-csc-SN12C_True_3D-m4-1	NCGC00168784-01	4	9.3495	94.995	-5.0292
s-csc-PANC1_3D-m4-1	NCGC00168785-02	Diclazuril	NA	Phase III	4	29.5659	85.391	-4.5292	s-csc-PANC1_A-m4-1	NCGC00168785-02	-3	26.3506	73.014	-4.5792	s-csc-PANC1_True_3D-m4-1	NCGC00168785-02	4	37.2212	81.845	-4.4292	s-csc-SN12C_3D-m4-1	NCGC00168785-02	-2.4	20.931	75.706	-4.6792	s-csc-SN12C_A-m4-1	NCGC00168785-02	4		102.276		s-csc-SN12C_True_3D-m4-1	NCGC00168785-02	-3	23.485	64.373	-4.6292
s-csc-PANC1_3D-m4-1	NCGC00168853-03	Lupeol	NA	Preclinical	4	0.0047	110.439	-8.3292	s-csc-PANC1_A-m4-1	NCGC00168853-03	4	11.7704	110.802	-4.9292	s-csc-PANC1_True_3D-m4-1	NCGC00168853-03	4	0.0662	101.702	-7.1792	s-csc-SN12C_3D-m4-1	NCGC00168853-03	4	0.0021	116.683	-8.6792	s-csc-SN12C_A-m4-1	NCGC00168853-03	4		106		s-csc-SN12C_True_3D-m4-1	NCGC00168853-03	4	0.0166	122.815	-7.7792
s-csc-PANC1_3D-m4-1	NCGC00169145-02	Salidroside	APP	Preclinical	4	5.8992	96.323	-5.2292	s-csc-PANC1_A-m4-1	NCGC00169145-02	4	0.0033	102.641	-8.4792	s-csc-PANC1_True_3D-m4-1	NCGC00169145-02	4	0.0418	105.793	-7.3792	s-csc-SN12C_3D-m4-1	NCGC00169145-02	4	9.3495	95.231	-5.0292	s-csc-SN12C_A-m4-1	NCGC00169145-02	4		103.768		s-csc-SN12C_True_3D-m4-1	NCGC00169145-02	4		99.094
s-csc-PANC1_3D-m4-1	NCGC00169864-03	Sesamin	NFKB1	Preclinical	4		88.351		s-csc-PANC1_A-m4-1	NCGC00169864-03	4	20.931	79.767	-4.6792	s-csc-PANC1_True_3D-m4-1	NCGC00169864-03	4	4.6859	101.05	-5.3292	s-csc-SN12C_3D-m4-1	NCGC00169864-03	4	20.931	91.708	-4.6792	s-csc-SN12C_A-m4-1	NCGC00169864-03	4	37.2212	67.511	-4.4292	s-csc-SN12C_True_3D-m4-1	NCGC00169864-03	4		100.105
s-csc-PANC1_3D-m4-1	NCGC00173359-06	Tetrahydroberberine	NA	Preclinical	-2.4	37.2212	82.374	-4.4292	s-csc-PANC1_A-m4-1	NCGC00173359-06	-2.4	16.6261	95.396	-4.7792	s-csc-PANC1_True_3D-m4-1	NCGC00173359-06	4	1.4818	70.88	-5.8292	s-csc-SN12C_3D-m4-1	NCGC00173359-06	4		9.7		s-csc-SN12C_A-m4-1	NCGC00173359-06	4	11.7704	102.439	-4.9292	s-csc-SN12C_True_3D-m4-1	NCGC00173359-06	-3	37.2212	69.128	-4.4292
s-csc-PANC1_3D-m4-1	NCGC00174736-02	Uridine triacetate	NA	Phase III	4		95.458		s-csc-PANC1_A-m4-1	NCGC00174736-02	4	0.2635	126.883	-6.5792	s-csc-PANC1_True_3D-m4-1	NCGC00174736-02	4	0.001	92.617	-8.9792	s-csc-SN12C_3D-m4-1	NCGC00174736-02	4	0.5899	104.346	-6.2292	s-csc-SN12C_A-m4-1	NCGC00174736-02	4	0.0132	113.782	-7.8792	s-csc-SN12C_True_3D-m4-1	NCGC00174736-02	4	0.0013	91.001	-8.8792
s-csc-PANC1_3D-m4-1	NCGC00177979-03	Azelastine hydrochloride	HRH1	Approved	4	2.0931	92.518	-5.6792	s-csc-PANC1_A-m4-1	NCGC00177979-03	-2.2	3.7221	35.009	-5.4292	s-csc-PANC1_True_3D-m4-1	NCGC00177979-03	4		90.618		s-csc-SN12C_3D-m4-1	NCGC00177979-03	-3	20.931	118.325	-4.6792	s-csc-SN12C_A-m4-1	NCGC00177979-03	-2.2	8.3328	91.158	-5.0792	s-csc-SN12C_True_3D-m4-1	NCGC00177979-03	4	0.0187	119.202	-7.7292
s-csc-PANC1_3D-m4-1	NCGC00177986-04	Pefloxacin	NA	Approved	4	2.6351	98.292	-5.5792	s-csc-PANC1_A-m4-1	NCGC00177986-04	4	37.2212	54.236	-4.4292	s-csc-PANC1_True_3D-m4-1	NCGC00177986-04	4	37.2212	101.743	-4.4292	s-csc-SN12C_3D-m4-1	NCGC00177986-04	4	0.0235	91.616	-7.6292	s-csc-SN12C_A-m4-1	NCGC00177986-04	4	1.177	104.604	-5.9292	s-csc-SN12C_True_3D-m4-1	NCGC00177986-04	4	13.2066	105.166	-4.8792
s-csc-PANC1_3D-m4-1	NCGC00177995-04	Sarafloxacin hydrochloride	NA	Approved	-2.4	20.931	75.285	-4.6792	s-csc-PANC1_A-m4-1	NCGC00177995-04	4		53.891		s-csc-PANC1_True_3D-m4-1	NCGC00177995-04	4	33.1734	90.97	-4.4792	s-csc-SN12C_3D-m4-1	NCGC00177995-04	4		83.533		s-csc-SN12C_A-m4-1	NCGC00177995-04	4	3.3173	108.115	-5.4792	s-csc-SN12C_True_3D-m4-1	NCGC00177995-04	4	0.935	100.63	-6.0292
s-csc-PANC1_3D-m4-1	NCGC00178054-05	Clarithromycin	NA	Approved	4	1.3207	102.471	-5.8792	s-csc-PANC1_A-m4-1	NCGC00178054-05	4	2.9566	124.292	-5.5292	s-csc-PANC1_True_3D-m4-1	NCGC00178054-05	-1.4	0.0019	105.197	-8.7292	s-csc-SN12C_3D-m4-1	NCGC00178054-05	4	1.8655	105.159	-5.7292	s-csc-SN12C_A-m4-1	NCGC00178054-05	4		113.085		s-csc-SN12C_True_3D-m4-1	NCGC00178054-05	4	0.1321	93.94	-6.8792
s-csc-PANC1_3D-m4-1	NCGC00178127-04	Ramipril	ACE	Approved	-3	33.1734	21.522	-4.4792	s-csc-PANC1_A-m4-1	NCGC00178127-04	-2.1	23.485	1.897	-4.6292	s-csc-PANC1_True_3D-m4-1	NCGC00178127-04	4	0.1482	108.232	-6.8292	s-csc-SN12C_3D-m4-1	NCGC00178127-04	-3	29.5659	19.259	-4.5292	s-csc-SN12C_A-m4-1	NCGC00178127-04	-3	33.1734	4.876	-4.4792	s-csc-SN12C_True_3D-m4-1	NCGC00178127-04	4	23.485	84.476	-4.6292
s-csc-PANC1_3D-m4-1	NCGC00178319-07	Thiamphenicol	NA	Approved	4	33.1734	84.396	-4.4792	s-csc-PANC1_A-m4-1	NCGC00178319-07	4	0.0743	96.213	-7.1292	s-csc-PANC1_True_3D-m4-1	NCGC00178319-07	-1.2	0.0235	95.671	-7.6292	s-csc-SN12C_3D-m4-1	NCGC00178319-07	4		97.579		s-csc-SN12C_A-m4-1	NCGC00178319-07	-2.2	11.7704	77.739	-4.9292	s-csc-SN12C_True_3D-m4-1	NCGC00178319-07	4		101.583
s-csc-PANC1_3D-m4-1	NCGC00178483-04	Limonin	NA	Preclinical	4	1.177	108.284	-5.9292	s-csc-PANC1_A-m4-1	NCGC00178483-04	4	0.3722	118.01	-6.4292	s-csc-PANC1_True_3D-m4-1	NCGC00178483-04	4	0.0372	97.53	-7.4292	s-csc-SN12C_3D-m4-1	NCGC00178483-04	4		105.457		s-csc-SN12C_A-m4-1	NCGC00178483-04	4	8.3328	114.322	-5.0792	s-csc-SN12C_True_3D-m4-1	NCGC00178483-04	4	16.6261	121.194	-4.7792
s-csc-PANC1_3D-m4-1	NCGC00178499-03	Cefdinir	NA	Approved	4	0.0042	105.637	-8.3792	s-csc-PANC1_A-m4-1	NCGC00178499-03	4	0.0019	110.619	-8.7292	s-csc-PANC1_True_3D-m4-1	NCGC00178499-03	4	0.0132	114.262	-7.8792	s-csc-SN12C_3D-m4-1	NCGC00178499-03	4	0.059	110.706	-7.2292	s-csc-SN12C_A-m4-1	NCGC00178499-03	4	0.3317	111.991	-6.4792	s-csc-SN12C_True_3D-m4-1	NCGC00178499-03	4		99.434
s-csc-PANC1_3D-m4-1	NCGC00178520-05	Bromhexine hydrochloride	NA	Approved	-2.4	37.2212	77.935	-4.4292	s-csc-PANC1_A-m4-1	NCGC00178520-05	-3	37.2212	52.16	-4.4292	s-csc-PANC1_True_3D-m4-1	NCGC00178520-05	4		108.327		s-csc-SN12C_3D-m4-1	NCGC00178520-05	4	33.1734	88.761	-4.4792	s-csc-SN12C_A-m4-1	NCGC00178520-05	4		99.154		s-csc-SN12C_True_3D-m4-1	NCGC00178520-05	-3	37.2212	18.509	-4.4292
s-csc-PANC1_3D-m4-1	NCGC00178529-03	Levofloxacin	TOP2B	Approved	4	0.3722	93.986	-6.4292	s-csc-PANC1_A-m4-1	NCGC00178529-03	4	0.0743	112.034	-7.1292	s-csc-PANC1_True_3D-m4-1	NCGC00178529-03	4	0.0019	114.111	-8.7292	s-csc-SN12C_3D-m4-1	NCGC00178529-03	4	0.0033	105.375	-8.4792	s-csc-SN12C_A-m4-1	NCGC00178529-03	4		123.952		s-csc-SN12C_True_3D-m4-1	NCGC00178529-03	4		111.448
s-csc-PANC1_3D-m4-1	NCGC00178638-04	Valaciclovir	NA	Approved	4	0.8333	104.197	-6.0792	s-csc-PANC1_A-m4-1	NCGC00178638-04	4		110.029		s-csc-PANC1_True_3D-m4-1	NCGC00178638-04	4		97.074		s-csc-SN12C_3D-m4-1	NCGC00178638-04	4		103.946		s-csc-SN12C_A-m4-1	NCGC00178638-04	4	13.2066	69.785	-4.8792	s-csc-SN12C_True_3D-m4-1	NCGC00178638-04	4	0.0021	103.869	-8.6792
s-csc-PANC1_3D-m4-1	NCGC00178697-05	Irinotecan	TOP1	Approved	-1.2	1.049	49.953	-5.9792	s-csc-PANC1_A-m4-1	NCGC00178697-05	-2.2	4.1763	63.513	-5.3792	s-csc-PANC1_True_3D-m4-1	NCGC00178697-05	-2.4	11.7704	78.072	-4.9292	s-csc-SN12C_3D-m4-1	NCGC00178697-05	-2.2	4.6859	39.392	-5.3292	s-csc-SN12C_A-m4-1	NCGC00178697-05	-1.2	1.8655	39.634	-5.7292	s-csc-SN12C_True_3D-m4-1	NCGC00178697-05	-2.2	16.6261	74.837	-4.7792
s-csc-PANC1_3D-m4-1	NCGC00178698-04	Oseltamivir phosphate	NA	Approved	4		104.359		s-csc-PANC1_A-m4-1	NCGC00178698-04	4	0.1663	122.741	-6.7792	s-csc-PANC1_True_3D-m4-1	NCGC00178698-04	4	0.0833	83.704	-7.0792	s-csc-SN12C_3D-m4-1	NCGC00178698-04	4	0.0148	106.488	-7.8292	s-csc-SN12C_A-m4-1	NCGC00178698-04	4	0.1177	110.136	-6.9292	s-csc-SN12C_True_3D-m4-1	NCGC00178698-04	4	0.5258	109.49	-6.2792
s-csc-PANC1_3D-m4-1	NCGC00178707-03	Ramelteon	MTNR1A	Approved	4	2.6351	97.513	-5.5792	s-csc-PANC1_A-m4-1	NCGC00178707-03	-3	9.3495	86.616	-5.0292	s-csc-PANC1_True_3D-m4-1	NCGC00178707-03	4	0.1049	104.879	-6.9792	s-csc-SN12C_3D-m4-1	NCGC00178707-03	4	20.931	94.62	-4.6792	s-csc-SN12C_A-m4-1	NCGC00178707-03	4	23.485	127.717	-4.6292	s-csc-SN12C_True_3D-m4-1	NCGC00178707-03	4		103.059
s-csc-PANC1_3D-m4-1	NCGC00178734-03	Sitagliptin	DPP4	Approved	4	7.4266	99.507	-5.1292	s-csc-PANC1_A-m4-1	NCGC00178734-03	4	37.2212	103.707	-4.4292	s-csc-PANC1_True_3D-m4-1	NCGC00178734-03	4		97.044		s-csc-SN12C_3D-m4-1	NCGC00178734-03	4	20.931	100.58	-4.6792	s-csc-SN12C_A-m4-1	NCGC00178734-03	4		122.433		s-csc-SN12C_True_3D-m4-1	NCGC00178734-03	4	20.931	86.12	-4.6792
s-csc-PANC1_3D-m4-1	NCGC00178840-06	Sodium cloxacillin	NA	Approved	4		99		s-csc-PANC1_A-m4-1	NCGC00178840-06	4		67.723		s-csc-PANC1_True_3D-m4-1	NCGC00178840-06	4		112.4		s-csc-SN12C_3D-m4-1	NCGC00178840-06	4		96.212		s-csc-SN12C_A-m4-1	NCGC00178840-06	4		110.318		s-csc-SN12C_True_3D-m4-1	NCGC00178840-06	4	0.059	102.712	-7.2292
s-csc-PANC1_3D-m4-1	NCGC00178852-06	Tobramycin	NA	Approved	4		105.35		s-csc-PANC1_A-m4-1	NCGC00178852-06	1.2	0.0662	111.883	-7.1792	s-csc-PANC1_True_3D-m4-1	NCGC00178852-06	4	23.485	81.354	-4.6292	s-csc-SN12C_3D-m4-1	NCGC00178852-06	4	0.0148	107.049	-7.8292	s-csc-SN12C_A-m4-1	NCGC00178852-06	4	0.0418	123.192	-7.3792	s-csc-SN12C_True_3D-m4-1	NCGC00178852-06	4		97.634
s-csc-PANC1_3D-m4-1	NCGC00178913-04	Tripterin	HSP90AB1	Preclinical	-1.1	2.3485	3.673	-5.6292	s-csc-PANC1_A-m4-1	NCGC00178913-04	-1.1	1.4818	3.071	-5.8292	s-csc-PANC1_True_3D-m4-1	NCGC00178913-04	-1.1	9.3495	1.143	-5.0292	s-csc-SN12C_3D-m4-1	NCGC00178913-04	-1.1	2.3485	3.622	-5.6292	s-csc-SN12C_A-m4-1	NCGC00178913-04	-1.1	0.8333	5.999	-6.0792	s-csc-SN12C_True_3D-m4-1	NCGC00178913-04	-1.1	4.6859	-6.549	-5.3292
s-csc-PANC1_3D-m4-1	NCGC00179034-08	Pentamidine isethionate	NA	Approved	-2.2	4.1763	63.703	-5.3792	s-csc-PANC1_A-m4-1	NCGC00179034-08	-1.2	1.3207	65.077	-5.8792	s-csc-PANC1_True_3D-m4-1	NCGC00179034-08	-2.4	3.3173	95.733	-5.4792	s-csc-SN12C_3D-m4-1	NCGC00179034-08	-2.4	5.2576	80.75	-5.2792	s-csc-SN12C_A-m4-1	NCGC00179034-08	-2.1	23.485	6.589	-4.6292	s-csc-SN12C_True_3D-m4-1	NCGC00179034-08	-2.2	6.619	82.549	-5.1792
s-csc-PANC1_3D-m4-1	NCGC00179244-04	Dorzolamide hydrochloride	CA2	Approved	4	26.3506	93.629	-4.5792	s-csc-PANC1_A-m4-1	NCGC00179244-04	4	2.6351	98.943	-5.5792	s-csc-PANC1_True_3D-m4-1	NCGC00179244-04	4	0.935	89.288	-6.0292	s-csc-SN12C_3D-m4-1	NCGC00179244-04	4	20.931	95.601	-4.6792	s-csc-SN12C_A-m4-1	NCGC00179244-04	4		103.152		s-csc-SN12C_True_3D-m4-1	NCGC00179244-04	-1.2	0.3317	93.884	-6.4792
s-csc-PANC1_3D-m4-1	NCGC00179250-04	Halofantrine	NA	Approved	-3	33.1734	35.472	-4.4792	s-csc-PANC1_A-m4-1	NCGC00179250-04	-3	33.1734	67.314	-4.4792	s-csc-PANC1_True_3D-m4-1	NCGC00179250-04	4	37.2212	97.741	-4.4292	s-csc-SN12C_3D-m4-1	NCGC00179250-04	-2.1	23.485	30.138	-4.6292	s-csc-SN12C_A-m4-1	NCGC00179250-04	4		114.016		s-csc-SN12C_True_3D-m4-1	NCGC00179250-04	-3	26.3506	71.473	-4.5792
s-csc-PANC1_3D-m4-1	NCGC00179302-02	Indirubin	CDK1	Preclinical	-2.4	20.931	75.819	-4.6792	s-csc-PANC1_A-m4-1	NCGC00179302-02	-2.2	16.6261	84.044	-4.7792	s-csc-PANC1_True_3D-m4-1	NCGC00179302-02	4	37.2212	71.126	-4.4292	s-csc-SN12C_3D-m4-1	NCGC00179302-02	-2.4	16.6261	83.427	-4.7792	s-csc-SN12C_A-m4-1	NCGC00179302-02	-2.2	18.6548	97.272	-4.7292	s-csc-SN12C_True_3D-m4-1	NCGC00179302-02	4	2.6351	81.172	-5.5792
s-csc-PANC1_3D-m4-1	NCGC00179308-05	Fluticasone propionate	NA	Approved	4		87.909		s-csc-PANC1_A-m4-1	NCGC00179308-05	4	33.1734	62.483	-4.4792	s-csc-PANC1_True_3D-m4-1	NCGC00179308-05	4		114.266		s-csc-SN12C_3D-m4-1	NCGC00179308-05	4	0.2957	106.939	-6.5292	s-csc-SN12C_A-m4-1	NCGC00179308-05	4	0.0166	81.46	-7.7792	s-csc-SN12C_True_3D-m4-1	NCGC00179308-05	4		109.774
s-csc-PANC1_3D-m4-1	NCGC00179341-02	Ondansetron hydrochloride	HTR3A	Approved	4	1.4818	99.881	-5.8292	s-csc-PANC1_A-m4-1	NCGC00179341-02	4	0.0833	100.247	-7.0792	s-csc-PANC1_True_3D-m4-1	NCGC00179341-02	4	26.3506	94.182	-4.5792	s-csc-SN12C_3D-m4-1	NCGC00179341-02	4	2.6351	111.525	-5.5792	s-csc-SN12C_A-m4-1	NCGC00179341-02	4		114.785		s-csc-SN12C_True_3D-m4-1	NCGC00179341-02	4	11.7704	94.829	-4.9292
s-csc-PANC1_3D-m4-1	NCGC00179363-04	Ursodiol	NA	Phase I	-3	37.2212	60.227	-4.4292	s-csc-PANC1_A-m4-1	NCGC00179363-04	-3	37.2212	36.196	-4.4292	s-csc-PANC1_True_3D-m4-1	NCGC00179363-04	4	9.3495	88.462	-5.0292	s-csc-SN12C_3D-m4-1	NCGC00179363-04	-3	26.3506	64.133	-4.5792	s-csc-SN12C_A-m4-1	NCGC00179363-04	4	0.8333	98.213	-6.0792	s-csc-SN12C_True_3D-m4-1	NCGC00179363-04	4	23.485	78.572	-4.6292
s-csc-PANC1_3D-m4-1	NCGC00179435-07	Ifomide	NA	Approved	4	0.0047	96.478	-8.3292	s-csc-PANC1_A-m4-1	NCGC00179435-07	4		110.267		s-csc-PANC1_True_3D-m4-1	NCGC00179435-07	4		99.325		s-csc-SN12C_3D-m4-1	NCGC00179435-07	4		110.371		s-csc-SN12C_A-m4-1	NCGC00179435-07	4	0.001	134.061	-8.9792	s-csc-SN12C_True_3D-m4-1	NCGC00179435-07	4		112.579
s-csc-PANC1_3D-m4-1	NCGC00179454-04	Monensin sodium salt	NA	Preclinical	-2.2	1.818	64.004	-5.7404	s-csc-PANC1_A-m4-1	NCGC00179454-04	-1.2	0.5749	42.9	-6.2404	s-csc-PANC1_True_3D-m4-1	NCGC00179454-04	-1.2	4.0699	67.921	-5.3904	s-csc-SN12C_3D-m4-1	NCGC00179454-04	-1.2	0.4567	66.608	-6.3404	s-csc-SN12C_A-m4-1	NCGC00179454-04	-1.2	0.2568	78.603	-6.5904	s-csc-SN12C_True_3D-m4-1	NCGC00179454-04	-1.2	1.818	64.925	-5.7404
s-csc-PANC1_3D-m4-1	NCGC00179501-04	Methyl Hesperidin	NA	Phase II	4	0.1663	103.838	-6.7792	s-csc-PANC1_A-m4-1	NCGC00179501-04	-3	37.2212	61.312	-4.4292	s-csc-PANC1_True_3D-m4-1	NCGC00179501-04	4	0.001	111.811	-8.9792	s-csc-SN12C_3D-m4-1	NCGC00179501-04	4	0.0026	104.757	-8.5792	s-csc-SN12C_A-m4-1	NCGC00179501-04	-2.4	16.6261	31.349	-4.7792	s-csc-SN12C_True_3D-m4-1	NCGC00179501-04	4		110.059
s-csc-PANC1_3D-m4-1	NCGC00179501-05	Methyl Hesperidin	NA		4	6.619	92.544	-5.1792	s-csc-PANC1_A-m4-1	NCGC00179501-05	4	4.1763	99.511	-5.3792	s-csc-PANC1_True_3D-m4-1	NCGC00179501-05	4	1.049	120.265	-5.9792	s-csc-SN12C_3D-m4-1	NCGC00179501-05	1.4	0.0012	102.521	-8.9292	s-csc-SN12C_A-m4-1	NCGC00179501-05	4	5.2576	96.691	-5.2792	s-csc-SN12C_True_3D-m4-1	NCGC00179501-05	4	10.4904	101.214	-4.9792
s-csc-PANC1_3D-m4-1	NCGC00179504-06	Etoposide	TOP2A	Approved	-2.2	18.6548	53.677	-4.7292	s-csc-PANC1_A-m4-1	NCGC00179504-06	-2.2	16.6261	75.977	-4.7792	s-csc-PANC1_True_3D-m4-1	NCGC00179504-06	1.1	0.0012	88.531	-8.9292	s-csc-SN12C_3D-m4-1	NCGC00179504-06	-2.4	5.8992	77.921	-5.2292	s-csc-SN12C_A-m4-1	NCGC00179504-06	-1.2	2.6351	69.686	-5.5792	s-csc-SN12C_True_3D-m4-1	NCGC00179504-06	4	0.0017	99.642	-8.7792
s-csc-PANC1_3D-m4-1	NCGC00179511-04	Racecadotril	NA	Approved	-2.4	8.3328	83.886	-5.0792	s-csc-PANC1_A-m4-1	NCGC00179511-04	-2.2	14.818	76.933	-4.8292	s-csc-PANC1_True_3D-m4-1	NCGC00179511-04	4	4.6859	88.051	-5.3292	s-csc-SN12C_3D-m4-1	NCGC00179511-04	-1.2	9.3495	63.514	-5.0292	s-csc-SN12C_A-m4-1	NCGC00179511-04	-1.1	7.4266	24.568	-5.1292	s-csc-SN12C_True_3D-m4-1	NCGC00179511-04	4	0.0264	91.661	-7.5792
s-csc-PANC1_3D-m4-1	NCGC00179578-04	Mometasone furoate	NA	Approved	-3	33.1734	39.613	-4.4792	s-csc-PANC1_A-m4-1	NCGC00179578-04	-2.1	5.8992	1.491	-5.2292	s-csc-PANC1_True_3D-m4-1	NCGC00179578-04	4	2.3485	111.995	-5.6292	s-csc-SN12C_3D-m4-1	NCGC00179578-04	-2.2	26.3506	37.231	-4.5792	s-csc-SN12C_A-m4-1	NCGC00179578-04	-3	37.2212	36.083	-4.4292	s-csc-SN12C_True_3D-m4-1	NCGC00179578-04	4		91.735
s-csc-PANC1_3D-m4-1	NCGC00179596-04	Butoconazole nitrate	NA	Approved	-3	26.3506	41.594	-4.5792	s-csc-PANC1_A-m4-1	NCGC00179596-04	-3	33.1734	40.631	-4.4792	s-csc-PANC1_True_3D-m4-1	NCGC00179596-04	4	8.3328	82.286	-5.0792	s-csc-SN12C_3D-m4-1	NCGC00179596-04	-2.2	20.931	64.61	-4.6792	s-csc-SN12C_A-m4-1	NCGC00179596-04	-3	33.1734	70.698	-4.4792	s-csc-SN12C_True_3D-m4-1	NCGC00179596-04	-3	23.485	70.512	-4.6292
s-csc-PANC1_3D-m4-1	NCGC00179642-04	Isoconazole nitrate	NA	Approved	-3	37.2212	19.7	-4.4292	s-csc-PANC1_A-m4-1	NCGC00179642-04	-3	26.3506	43.311	-4.5792	s-csc-PANC1_True_3D-m4-1	NCGC00179642-04	4	23.485	82.579	-4.6292	s-csc-SN12C_3D-m4-1	NCGC00179642-04	-2.2	18.6548	66.18	-4.7292	s-csc-SN12C_A-m4-1	NCGC00179642-04	4	1.6626	87.821	-5.7792	s-csc-SN12C_True_3D-m4-1	NCGC00179642-04	-3	29.5659	62.58	-4.5292
s-csc-PANC1_3D-m4-1	NCGC00179649-07	Prednisolone	NA	Approved	4		101.647		s-csc-PANC1_A-m4-1	NCGC00179649-07	4	0.2957	103.314	-6.5292	s-csc-PANC1_True_3D-m4-1	NCGC00179649-07	4		106.591		s-csc-SN12C_3D-m4-1	NCGC00179649-07	4	0.0118	111.854	-7.9292	s-csc-SN12C_A-m4-1	NCGC00179649-07	-1.2	0.0332	95.684	-7.4792	s-csc-SN12C_True_3D-m4-1	NCGC00179649-07	4		97.532
s-csc-PANC1_3D-m4-1	NCGC00179673-04	Idoxuridine	NA	Approved	4	0.0372	113.54	-7.4292	s-csc-PANC1_A-m4-1	NCGC00179673-04	4	4.1763	122.75	-5.3792	s-csc-PANC1_True_3D-m4-1	NCGC00179673-04	4	10.4904	116.719	-4.9792	s-csc-SN12C_3D-m4-1	NCGC00179673-04	4		107.198		s-csc-SN12C_A-m4-1	NCGC00179673-04	-2.4	4.6859	91.238	-5.3292	s-csc-SN12C_True_3D-m4-1	NCGC00179673-04	4		113.947
s-csc-PANC1_3D-m4-1	NCGC00181000-03	Suplatast tosilate	NA	Approved	4		100.158		s-csc-PANC1_A-m4-1	NCGC00181000-03	4		134.897		s-csc-PANC1_True_3D-m4-1	NCGC00181000-03	4		85.553		s-csc-SN12C_3D-m4-1	NCGC00181000-03	4	0.003	98.543	-8.5292	s-csc-SN12C_A-m4-1	NCGC00181000-03	4		107.109		s-csc-SN12C_True_3D-m4-1	NCGC00181000-03	4	0.0012	109.51	-8.9292
s-csc-PANC1_3D-m4-1	NCGC00181002-02	Cinacalcet hydrochloride	CASR	Approved	4		91.825		s-csc-PANC1_A-m4-1	NCGC00181002-02	4	3.7221	71.661	-5.4292	s-csc-PANC1_True_3D-m4-1	NCGC00181002-02	4		115.793		s-csc-SN12C_3D-m4-1	NCGC00181002-02	4	23.485	133.488	-4.6292	s-csc-SN12C_A-m4-1	NCGC00181002-02	4	0.0037	118.45	-8.4292	s-csc-SN12C_True_3D-m4-1	NCGC00181002-02	4		94.394
s-csc-PANC1_3D-m4-1	NCGC00181011-01	Gimeracil	DPYD	Approved	4	2.9566	95.69	-5.5292	s-csc-PANC1_A-m4-1	NCGC00181011-01	4		110.785		s-csc-PANC1_True_3D-m4-1	NCGC00181011-01	4		104.528		s-csc-SN12C_3D-m4-1	NCGC00181011-01	4	3.7221	100.243	-5.4292	s-csc-SN12C_A-m4-1	NCGC00181011-01	4	9.3495	102.931	-5.0292	s-csc-SN12C_True_3D-m4-1	NCGC00181011-01	1.4	0.0026	105.302	-8.5792
s-csc-PANC1_3D-m4-1	NCGC00181013-01	Mizolastine	HRH1	Approved	4		95.661		s-csc-PANC1_A-m4-1	NCGC00181013-01	4	10.4904	124.568	-4.9792	s-csc-PANC1_True_3D-m4-1	NCGC00181013-01	4	0.0047	102.344	-8.3292	s-csc-SN12C_3D-m4-1	NCGC00181013-01	4	0.0148	163.539	-7.8292	s-csc-SN12C_A-m4-1	NCGC00181013-01	4		125.787		s-csc-SN12C_True_3D-m4-1	NCGC00181013-01	4	0.0118	120.169	-7.9292
s-csc-PANC1_3D-m4-1	NCGC00181016-03	Bexarotene	RXRA	Approved	4	0.0094	99.629	-8.0292	s-csc-PANC1_A-m4-1	NCGC00181016-03	4	0.0148	89.481	-7.8292	s-csc-PANC1_True_3D-m4-1	NCGC00181016-03	4		101.635		s-csc-SN12C_3D-m4-1	NCGC00181016-03	4	0.0019	99.456	-8.7292	s-csc-SN12C_A-m4-1	NCGC00181016-03	4	0.0066	95.513	-8.1792	s-csc-SN12C_True_3D-m4-1	NCGC00181016-03	4	37.2212	94.143	-4.4292
s-csc-PANC1_3D-m4-1	NCGC00181033-02	Taltirelin	TRHR	Approved	-2.4	2.9566	112.231	-5.5292	s-csc-PANC1_A-m4-1	NCGC00181033-02	4	0.3317	113.712	-6.4792	s-csc-PANC1_True_3D-m4-1	NCGC00181033-02	4		113.222		s-csc-SN12C_3D-m4-1	NCGC00181033-02	4		111.685		s-csc-SN12C_A-m4-1	NCGC00181033-02	4	23.485	105.09	-4.6292	s-csc-SN12C_True_3D-m4-1	NCGC00181033-02	4	0.0166	105.609	-7.7792
s-csc-PANC1_3D-m4-1	NCGC00181098-01	Nelarabine	NA	Approved	4		99.516		s-csc-PANC1_A-m4-1	NCGC00181098-01	4	1.4818	91.387	-5.8292	s-csc-PANC1_True_3D-m4-1	NCGC00181098-01	4		111.698		s-csc-SN12C_3D-m4-1	NCGC00181098-01	4		102.159		s-csc-SN12C_A-m4-1	NCGC00181098-01	4		116.271		s-csc-SN12C_True_3D-m4-1	NCGC00181098-01	4		103.794
s-csc-PANC1_3D-m4-1	NCGC00181111-01	Tamibarotene	RARB	Approved	4	20.931	95.661	-4.6792	s-csc-PANC1_A-m4-1	NCGC00181111-01	4	20.931	84.654	-4.6792	s-csc-PANC1_True_3D-m4-1	NCGC00181111-01	-1.2	5.8992	42.6	-5.2292	s-csc-SN12C_3D-m4-1	NCGC00181111-01	4	11.7704	95.329	-4.9292	s-csc-SN12C_A-m4-1	NCGC00181111-01	4		101.163		s-csc-SN12C_True_3D-m4-1	NCGC00181111-01	4	8.3328	94.55	-5.0792
s-csc-PANC1_3D-m4-1	NCGC00181129-05	Dasatinib	ABL1	Approved	4	20.931	82.588	-4.6792	s-csc-PANC1_A-m4-1	NCGC00181129-05	-3	29.5659	64.861	-4.5292	s-csc-PANC1_True_3D-m4-1	NCGC00181129-05	4	4.1763	127.713	-5.3792	s-csc-SN12C_3D-m4-1	NCGC00181129-05	-2.2	16.6261	69.913	-4.7792	s-csc-SN12C_A-m4-1	NCGC00181129-05	-2.2	18.6548	37.627	-4.7292	s-csc-SN12C_True_3D-m4-1	NCGC00181129-05	4		104.403
s-csc-PANC1_3D-m4-1	NCGC00181131-02	Epothilone B	TUBB	Phase II	1.4	0.2093	63.855	-6.6792	s-csc-PANC1_A-m4-1	NCGC00181131-02	4	11.7704	69.852	-4.9292	s-csc-PANC1_True_3D-m4-1	NCGC00181131-02	4	0.0235	92.195	-7.6292	s-csc-SN12C_3D-m4-1	NCGC00181131-02	4	0.2093	93.89	-6.6792	s-csc-SN12C_A-m4-1	NCGC00181131-02	1.4	0.059	103.793	-7.2292	s-csc-SN12C_True_3D-m4-1	NCGC00181131-02	4		94.808
s-csc-PANC1_3D-m4-1	NCGC00181152-01	Nedaplatin	NA	Approved	4		104.571		s-csc-PANC1_A-m4-1	NCGC00181152-01	4		128.668		s-csc-PANC1_True_3D-m4-1	NCGC00181152-01	4	5.2576	105.177	-5.2792	s-csc-SN12C_3D-m4-1	NCGC00181152-01	4	0.0148	105.29	-7.8292	s-csc-SN12C_A-m4-1	NCGC00181152-01	4	0.1049	141.177	-6.9792	s-csc-SN12C_True_3D-m4-1	NCGC00181152-01	4	0.0017	106.802	-8.7792
s-csc-PANC1_3D-m4-1	NCGC00181166-01	Mesna	NA	Approved	4	0.0012	102.374	-8.9292	s-csc-PANC1_A-m4-1	NCGC00181166-01	4	0.0074	113.962	-8.1292	s-csc-PANC1_True_3D-m4-1	NCGC00181166-01	4		121.637		s-csc-SN12C_3D-m4-1	NCGC00181166-01	4	0.0132	106.084	-7.8792	s-csc-SN12C_A-m4-1	NCGC00181166-01	4	3.3173	125.254	-5.4792	s-csc-SN12C_True_3D-m4-1	NCGC00181166-01	4	0.0015	107.639	-8.8292
s-csc-PANC1_3D-m4-1	NCGC00181170-03	Bendamustine	XRCC1	Approved	4	37.2212	70.59	-4.4292	s-csc-PANC1_A-m4-1	NCGC00181170-03	4	3.7221	94.803	-5.4292	s-csc-PANC1_True_3D-m4-1	NCGC00181170-03	4		103.788		s-csc-SN12C_3D-m4-1	NCGC00181170-03	-2.4	18.6548	78.346	-4.7292	s-csc-SN12C_A-m4-1	NCGC00181170-03	-2.4	18.6548	49.626	-4.7292	s-csc-SN12C_True_3D-m4-1	NCGC00181170-03	4	23.485	83.554	-4.6292
s-csc-PANC1_3D-m4-1	NCGC00181296-01	Seratrodast	TBXA2R	Approved	4	0.0074	103.947	-8.1292	s-csc-PANC1_A-m4-1	NCGC00181296-01	4	0.001	103.737	-8.9792	s-csc-PANC1_True_3D-m4-1	NCGC00181296-01	4		80.002		s-csc-SN12C_3D-m4-1	NCGC00181296-01	4	0.0019	102.65	-8.7292	s-csc-SN12C_A-m4-1	NCGC00181296-01	4	0.003	119.334	-8.5292	s-csc-SN12C_True_3D-m4-1	NCGC00181296-01	4		100.293
s-csc-PANC1_3D-m4-1	NCGC00181303-02	Neomycin sulfate	NA	Approved	4		99.1		s-csc-PANC1_A-m4-1	NCGC00181303-02	4		133.862		s-csc-PANC1_True_3D-m4-1	NCGC00181303-02	-1.4	0.0372	93.091	-7.4292	s-csc-SN12C_3D-m4-1	NCGC00181303-02	4		103.377		s-csc-SN12C_A-m4-1	NCGC00181303-02	4		119.032		s-csc-SN12C_True_3D-m4-1	NCGC00181303-02	4		96.951
s-csc-PANC1_3D-m4-1	NCGC00181304-01	Imexon	RRM1	Phase II	4	0.0037	99.18	-8.4292	s-csc-PANC1_A-m4-1	NCGC00181304-01	4	0.0118	122.544	-7.9292	s-csc-PANC1_True_3D-m4-1	NCGC00181304-01	1.2	0.0021	99.027	-8.6792	s-csc-SN12C_3D-m4-1	NCGC00181304-01	4	18.6548	115.739	-4.7292	s-csc-SN12C_A-m4-1	NCGC00181304-01	4		120.428		s-csc-SN12C_True_3D-m4-1	NCGC00181304-01	4	0.0372	107.676	-7.4292
s-csc-PANC1_3D-m4-1	NCGC00181306-03	Docetaxel	TUBB	Approved	4	1.4818	56.064	-5.8292	s-csc-PANC1_A-m4-1	NCGC00181306-03	4	16.6261	74.471	-4.7792	s-csc-PANC1_True_3D-m4-1	NCGC00181306-03	4	0.2957	80.525	-6.5292	s-csc-SN12C_3D-m4-1	NCGC00181306-03	4		94.535		s-csc-SN12C_A-m4-1	NCGC00181306-03	4	6.619	111.189	-5.1792	s-csc-SN12C_True_3D-m4-1	NCGC00181306-03	4	0.0009	95.648	-9.0292
s-csc-PANC1_3D-m4-1	NCGC00181336-03	2-Fluoroadenosine	PNP	Preclinical	-1.1	0.8333	14.924	-6.0792	s-csc-PANC1_A-m4-1	NCGC00181336-03	-1.2	0.5899	31.317	-6.2292	s-csc-PANC1_True_3D-m4-1	NCGC00181336-03	-1.1	2.3485	31.229	-5.6292	s-csc-SN12C_3D-m4-1	NCGC00181336-03	-1.2	0.5899	34.649	-6.2292	s-csc-SN12C_A-m4-1	NCGC00181336-03	-1.1	0.3317	9.166	-6.4792	s-csc-SN12C_True_3D-m4-1	NCGC00181336-03	-1.2	1.4818	52	-5.8292
s-csc-PANC1_3D-m4-1	NCGC00181343-01	Ivabradine hydrochloride	HCN	Approved	4	14.818	87.622	-4.8292	s-csc-PANC1_A-m4-1	NCGC00181343-01	4	0.0469	62.963	-7.3292	s-csc-PANC1_True_3D-m4-1	NCGC00181343-01	4		116.473		s-csc-SN12C_3D-m4-1	NCGC00181343-01	4	16.6261	58.027	-4.7792	s-csc-SN12C_A-m4-1	NCGC00181343-01	4	5.2576	115.024	-5.2792	s-csc-SN12C_True_3D-m4-1	NCGC00181343-01	4	26.3506	96.417	-4.5792
s-csc-PANC1_3D-m4-1	NCGC00181345-01	Temocapril hydrochloride	ACE	Approved	4		90.208		s-csc-PANC1_A-m4-1	NCGC00181345-01	-1.4	0.0469	40.181	-7.3292	s-csc-PANC1_True_3D-m4-1	NCGC00181345-01	4	29.5659	99.426	-4.5292	s-csc-SN12C_3D-m4-1	NCGC00181345-01	4	0.0166	109.533	-7.7792	s-csc-SN12C_A-m4-1	NCGC00181345-01	-2.4	5.2576	86.18	-5.2792	s-csc-SN12C_True_3D-m4-1	NCGC00181345-01	4		93.716
s-csc-PANC1_3D-m4-1	NCGC00181349-01	Ranelic acid distrontium salt	CASR	Approved	4	0.0066	102.494	-8.1792	s-csc-PANC1_A-m4-1	NCGC00181349-01	4	33.1734	80.988	-4.4792	s-csc-PANC1_True_3D-m4-1	NCGC00181349-01	4		50.895		s-csc-SN12C_3D-m4-1	NCGC00181349-01	4	8.3328	121.897	-5.0792	s-csc-SN12C_A-m4-1	NCGC00181349-01	4		103.851		s-csc-SN12C_True_3D-m4-1	NCGC00181349-01	4	0.0662	79.742	-7.1792
s-csc-PANC1_3D-m4-1	NCGC00181350-02	Vatalanib	VEGFA	Phase III	-2.4	13.2066	80.413	-4.8792	s-csc-PANC1_A-m4-1	NCGC00181350-02	-3	37.2212	78.274	-4.4292	s-csc-PANC1_True_3D-m4-1	NCGC00181350-02	4		96.632		s-csc-SN12C_3D-m4-1	NCGC00181350-02	4	18.6548	92.132	-4.7292	s-csc-SN12C_A-m4-1	NCGC00181350-02	4		69.554		s-csc-SN12C_True_3D-m4-1	NCGC00181350-02	4		103.936
s-csc-PANC1_3D-m4-1	NCGC00181754-01	Deferasirox	NA	Approved	-3	37.2212	48.841	-4.4292	s-csc-PANC1_A-m4-1	NCGC00181754-01	-2.2	20.931	38.186	-4.6792	s-csc-PANC1_True_3D-m4-1	NCGC00181754-01	-3	33.1734	53.955	-4.4792	s-csc-SN12C_3D-m4-1	NCGC00181754-01	-3	33.1734	67.829	-4.4792	s-csc-SN12C_A-m4-1	NCGC00181754-01	-2.2	18.6548	50.776	-4.7292	s-csc-SN12C_True_3D-m4-1	NCGC00181754-01	4	9.3495	101.852	-5.0292
s-csc-PANC1_3D-m4-1	NCGC00181765-01	Pranlukast hydrate	CYSLTR1	Approved	1.2	0.0012	99.521	-8.9292	s-csc-PANC1_A-m4-1	NCGC00181765-01	4	29.5659	128.035	-4.5292	s-csc-PANC1_True_3D-m4-1	NCGC00181765-01	4		87.367		s-csc-SN12C_3D-m4-1	NCGC00181765-01	4	0.0235	51.982	-7.6292	s-csc-SN12C_A-m4-1	NCGC00181765-01	-2.2	14.818	82.364	-4.8292	s-csc-SN12C_True_3D-m4-1	NCGC00181765-01	4		93.994
s-csc-PANC1_3D-m4-1	NCGC00181767-01	Tolcapone	COMT	Approved	-3	37.2212	74.824	-4.4292	s-csc-PANC1_A-m4-1	NCGC00181767-01	-3	33.1734	24.386	-4.4792	s-csc-PANC1_True_3D-m4-1	NCGC00181767-01	4	0.0935	84.427	-7.0292	s-csc-SN12C_3D-m4-1	NCGC00181767-01	-3	37.2212	49.019	-4.4292	s-csc-SN12C_A-m4-1	NCGC00181767-01	-2.2	20.931	89.463	-4.6792	s-csc-SN12C_True_3D-m4-1	NCGC00181767-01	-2.4	37.2212	76.93	-4.4292
s-csc-PANC1_3D-m4-1	NCGC00181771-01	Ibutilide fumarate	NA	Approved	-2.4	23.485	75.195	-4.6292	s-csc-PANC1_A-m4-1	NCGC00181771-01	4	26.3506	54.665	-4.5792	s-csc-PANC1_True_3D-m4-1	NCGC00181771-01	4	0.0469	117.085	-7.3292	s-csc-SN12C_3D-m4-1	NCGC00181771-01	-2.2	23.485	43.42	-4.6292	s-csc-SN12C_A-m4-1	NCGC00181771-01	4	0.2635	112.994	-6.5792	s-csc-SN12C_True_3D-m4-1	NCGC00181771-01	4	37.2212	94.425	-4.4292
s-csc-PANC1_3D-m4-1	NCGC00181785-01	Aprepitant	TACR1	Approved	-3	26.3506	54.329	-4.5792	s-csc-PANC1_A-m4-1	NCGC00181785-01	-3	37.2212	69.823	-4.4292	s-csc-PANC1_True_3D-m4-1	NCGC00181785-01	4		86.107		s-csc-SN12C_3D-m4-1	NCGC00181785-01	-3	29.5659	33.324	-4.5292	s-csc-SN12C_A-m4-1	NCGC00181785-01	-3	37.2212	72.637	-4.4292	s-csc-SN12C_True_3D-m4-1	NCGC00181785-01	4	0.0469	79.795	-7.3292
s-csc-PANC1_3D-m4-1	NCGC00181786-03	Naratriptan hydrochloride	HTR1B	Approved	-1.4	0.0833	102.969	-7.0792	s-csc-PANC1_A-m4-1	NCGC00181786-03	-1.4	0.0526	82.765	-7.2792	s-csc-PANC1_True_3D-m4-1	NCGC00181786-03	-1.4	0.4176	92.383	-6.3792	s-csc-SN12C_3D-m4-1	NCGC00181786-03	-1.4	0.5899	58.641	-6.2292	s-csc-SN12C_A-m4-1	NCGC00181786-03	4		119.333		s-csc-SN12C_True_3D-m4-1	NCGC00181786-03	4	0.8333	101.695	-6.0792
s-csc-PANC1_3D-m4-1	NCGC00181796-01	Octreotide	SSTR1	Approved	4		102.383		s-csc-PANC1_A-m4-1	NCGC00181796-01	1.2	0.0132	145.778	-7.8792	s-csc-PANC1_True_3D-m4-1	NCGC00181796-01	4		96.877		s-csc-SN12C_3D-m4-1	NCGC00181796-01	4		109.626		s-csc-SN12C_A-m4-1	NCGC00181796-01	4	0.0094	127.682	-8.0292	s-csc-SN12C_True_3D-m4-1	NCGC00181796-01	4	0.0418	101.467	-7.3792
s-csc-PANC1_3D-m4-1	NCGC00182037-01	Alacepril	ACE	Approved	4	16.6261	95.634	-4.7792	s-csc-PANC1_A-m4-1	NCGC00182037-01	4		152.727		s-csc-PANC1_True_3D-m4-1	NCGC00182037-01	4	0.0118	107.198	-7.9292	s-csc-SN12C_3D-m4-1	NCGC00182037-01	4	0.0017	43.544	-8.7792	s-csc-SN12C_A-m4-1	NCGC00182037-01	4		113.738		s-csc-SN12C_True_3D-m4-1	NCGC00182037-01	4	0.0019	97.582	-8.7292
s-csc-PANC1_3D-m4-1	NCGC00182045-02	Pentostatin	ADA	Approved	4	0.3317	92.451	-6.4792	s-csc-PANC1_A-m4-1	NCGC00182045-02	4	5.8992	103.899	-5.2292	s-csc-PANC1_True_3D-m4-1	NCGC00182045-02	1.4	0.1177	78.937	-6.9292	s-csc-SN12C_3D-m4-1	NCGC00182045-02	-2.4	14.818	87.64	-4.8292	s-csc-SN12C_A-m4-1	NCGC00182045-02	4	20.931	93.347	-4.6792	s-csc-SN12C_True_3D-m4-1	NCGC00182045-02	4		95.771
s-csc-PANC1_3D-m4-1	NCGC00182047-02	Fludarabine phosphate	NA	Approved	4	1.3207	83.138	-5.8792	s-csc-PANC1_A-m4-1	NCGC00182047-02	4	18.6548	77.885	-4.7292	s-csc-PANC1_True_3D-m4-1	NCGC00182047-02	4		109.016		s-csc-SN12C_3D-m4-1	NCGC00182047-02	-2.4	16.6261	82.634	-4.7792	s-csc-SN12C_A-m4-1	NCGC00182047-02	-2.2	18.6548	52.003	-4.7292	s-csc-SN12C_True_3D-m4-1	NCGC00182047-02	4	37.2212	84.163	-4.4292
s-csc-PANC1_3D-m4-1	NCGC00182051-02	R406	SYK	Phase III	-2.2	5.8992	52.805	-5.2292	s-csc-PANC1_A-m4-1	NCGC00182051-02	-2.2	14.818	46.863	-4.8292	s-csc-PANC1_True_3D-m4-1	NCGC00182051-02	-1.2	0.3722	73.691	-6.4292	s-csc-SN12C_3D-m4-1	NCGC00182051-02	4	20.931	103.508	-4.6792	s-csc-SN12C_A-m4-1	NCGC00182051-02	-2.2	6.619	59.874	-5.1792	s-csc-SN12C_True_3D-m4-1	NCGC00182051-02	4	4.1763	108.217	-5.3792
s-csc-PANC1_3D-m4-1	NCGC00182052-03	SRT1720	SIRT1	Preclinical	-3	18.6548	68.449	-4.7292	s-csc-PANC1_A-m4-1	NCGC00182052-03	-2.1	26.3506	-0.722	-4.5792	s-csc-PANC1_True_3D-m4-1	NCGC00182052-03	4	1.177	92.34	-5.9292	s-csc-SN12C_3D-m4-1	NCGC00182052-03	-3	29.5659	-0.187	-4.5292	s-csc-SN12C_A-m4-1	NCGC00182052-03	-2.1	23.485	1.269	-4.6292	s-csc-SN12C_True_3D-m4-1	NCGC00182052-03	-1.4	5.8992	82.947	-5.2292
s-csc-PANC1_3D-m4-1	NCGC00182055-02	Bazedoxifene	ER	Approved	4	37.2212	116.017	-4.4292	s-csc-PANC1_A-m4-1	NCGC00182055-02	4		136.995		s-csc-PANC1_True_3D-m4-1	NCGC00182055-02	4	0.2957	93.929	-6.5292	s-csc-SN12C_3D-m4-1	NCGC00182055-02	4		16.11		s-csc-SN12C_A-m4-1	NCGC00182055-02	4		120.3		s-csc-SN12C_True_3D-m4-1	NCGC00182055-02	4		111.615
s-csc-PANC1_3D-m4-1	NCGC00182058-03	Doxercalciferol	VDR	Approved	-2.2	20.931	57.354	-4.6792	s-csc-PANC1_A-m4-1	NCGC00182058-03	-2.1	2.0931	1.304	-5.6792	s-csc-PANC1_True_3D-m4-1	NCGC00182058-03	4	1.4818	83.85	-5.8292	s-csc-SN12C_3D-m4-1	NCGC00182058-03	-2.2	23.485	42.88	-4.6292	s-csc-SN12C_A-m4-1	NCGC00182058-03	-2.2	18.6548	51.169	-4.7292	s-csc-SN12C_True_3D-m4-1	NCGC00182058-03	4		108.109
s-csc-PANC1_3D-m4-1	NCGC00182059-02	Febuxostat	XDH	Approved	4	13.2066	79.739	-4.8792	s-csc-PANC1_A-m4-1	NCGC00182059-02	4	14.818	80.04	-4.8292	s-csc-PANC1_True_3D-m4-1	NCGC00182059-02	-2.2	18.6548	59.959	-4.7292	s-csc-SN12C_3D-m4-1	NCGC00182059-02	4	10.4904	127.502	-4.9792	s-csc-SN12C_A-m4-1	NCGC00182059-02	4	0.0296	118.087	-7.5292	s-csc-SN12C_True_3D-m4-1	NCGC00182059-02	4		95.203
s-csc-PANC1_3D-m4-1	NCGC00182077-02	Roxithromycin	NA	Approved	4	1.3207	98.453	-5.8792	s-csc-PANC1_A-m4-1	NCGC00182077-02	4		117.357		s-csc-PANC1_True_3D-m4-1	NCGC00182077-02	1.4	0.0013	98.979	-8.8792	s-csc-SN12C_3D-m4-1	NCGC00182077-02	4	1.049	99.761	-5.9792	s-csc-SN12C_A-m4-1	NCGC00182077-02	4		114.429		s-csc-SN12C_True_3D-m4-1	NCGC00182077-02	4		101.794
s-csc-PANC1_3D-m4-1	NCGC00182084-01	Clorsulon	NA	Not determined	4		96.746		s-csc-PANC1_A-m4-1	NCGC00182084-01	4		97.849		s-csc-PANC1_True_3D-m4-1	NCGC00182084-01	4		93.835		s-csc-SN12C_3D-m4-1	NCGC00182084-01	4		102.303		s-csc-SN12C_A-m4-1	NCGC00182084-01	4	11.7704	110.76	-4.9292	s-csc-SN12C_True_3D-m4-1	NCGC00182084-01	4	16.6261	90.758	-4.7792
s-csc-PANC1_3D-m4-1	NCGC00182549-02	Vicriviroc	CCR5	Discontinued	-2.2	16.6261	24.957	-4.7792	s-csc-PANC1_A-m4-1	NCGC00182549-02	4	14.818	53.49	-4.8292	s-csc-PANC1_True_3D-m4-1	NCGC00182549-02	-2.2	20.931	42.373	-4.6792	s-csc-SN12C_3D-m4-1	NCGC00182549-02	4	0.0526	92.939	-7.2792	s-csc-SN12C_A-m4-1	NCGC00182549-02	4		104.635		s-csc-SN12C_True_3D-m4-1	NCGC00182549-02	4	0.1177	105.916	-6.9292
s-csc-PANC1_3D-m4-1	NCGC00182552-03	Atazanavir sulfate	NA	Approved	4	16.6261	88.295	-4.7792	s-csc-PANC1_A-m4-1	NCGC00182552-03	4		136.458		s-csc-PANC1_True_3D-m4-1	NCGC00182552-03	4	6.619	96.902	-5.1792	s-csc-SN12C_3D-m4-1	NCGC00182552-03	4	23.485	92.257	-4.6292	s-csc-SN12C_A-m4-1	NCGC00182552-03	4		116.089		s-csc-SN12C_True_3D-m4-1	NCGC00182552-03	4	0.935	94.939	-6.0292
s-csc-PANC1_3D-m4-1	NCGC00182554-02	Latrepirdine hydrochloride	GRIN2A	Approved	4	0.0132	89.025	-7.8792	s-csc-PANC1_A-m4-1	NCGC00182554-02	4	37.2212	85.102	-4.4292	s-csc-PANC1_True_3D-m4-1	NCGC00182554-02	4	2.9566	108.424	-5.5292	s-csc-SN12C_3D-m4-1	NCGC00182554-02	4	0.0148	104.093	-7.8292	s-csc-SN12C_A-m4-1	NCGC00182554-02	4	16.6261	85.051	-4.7792	s-csc-SN12C_True_3D-m4-1	NCGC00182554-02	4	0.0526	104.32	-7.2792
s-csc-PANC1_3D-m4-1	NCGC00182713-01	Canertinib	EGFR	Phase II	-2.2	23.485	38.339	-4.6292	s-csc-PANC1_A-m4-1	NCGC00182713-01	-2.1	23.485	12.286	-4.6292	s-csc-PANC1_True_3D-m4-1	NCGC00182713-01	-2.2	14.818	75.607	-4.8292	s-csc-SN12C_3D-m4-1	NCGC00182713-01	-2.1	26.3506	12.547	-4.5792	s-csc-SN12C_A-m4-1	NCGC00182713-01	-2.1	23.485	2.942	-4.6292	s-csc-SN12C_True_3D-m4-1	NCGC00182713-01	-2.4	5.8992	80.035	-5.2292
s-csc-PANC1_3D-m4-1	NCGC00182851-01	Meprednisone	NA	Approved	4		100.774		s-csc-PANC1_A-m4-1	NCGC00182851-01	4		135.223		s-csc-PANC1_True_3D-m4-1	NCGC00182851-01	4	37.2212	81.253	-4.4292	s-csc-SN12C_3D-m4-1	NCGC00182851-01	4	18.6548	100.809	-4.7292	s-csc-SN12C_A-m4-1	NCGC00182851-01	4		118.89		s-csc-SN12C_True_3D-m4-1	NCGC00182851-01	4		107.646
s-csc-PANC1_3D-m4-1	NCGC00182868-02	Daporinad	NAMPT	Phase II	1.2	0.0012	86.953	-8.9292	s-csc-PANC1_A-m4-1	NCGC00182868-02	-1.2	0.0148	20.755	-7.8292	s-csc-PANC1_True_3D-m4-1	NCGC00182868-02	-3	33.1734	53.925	-4.4792	s-csc-SN12C_3D-m4-1	NCGC00182868-02	-1.4	0.0743	51.431	-7.1292	s-csc-SN12C_A-m4-1	NCGC00182868-02	-1.1	0.0047	10.666	-8.3292	s-csc-SN12C_True_3D-m4-1	NCGC00182868-02	-1.3	0.0166	14.387	-7.7792
s-csc-PANC1_3D-m4-1	NCGC00182965-04	Biperiden	NA	Approved	4		99.717		s-csc-PANC1_A-m4-1	NCGC00182965-04	4	0.0166	118.807	-7.7792	s-csc-PANC1_True_3D-m4-1	NCGC00182965-04	4	0.0332	116.388	-7.4792	s-csc-SN12C_3D-m4-1	NCGC00182965-04	4		106.339		s-csc-SN12C_A-m4-1	NCGC00182965-04	4		102.204		s-csc-SN12C_True_3D-m4-1	NCGC00182965-04	4		111.709
s-csc-PANC1_3D-m4-1	NCGC00183001-01	Tolvaptan	AVPR2	Approved	4	0.0833	96.936	-7.0792	s-csc-PANC1_A-m4-1	NCGC00183001-01	-3	33.1734	56.15	-4.4792	s-csc-PANC1_True_3D-m4-1	NCGC00183001-01	4		97.732		s-csc-SN12C_3D-m4-1	NCGC00183001-01	4		95.972		s-csc-SN12C_A-m4-1	NCGC00183001-01	4		108.478		s-csc-SN12C_True_3D-m4-1	NCGC00183001-01	4	0.0021	93.847	-8.6792
s-csc-PANC1_3D-m4-1	NCGC00183036-02	Cephradine	NA	Approved	4		109.776		s-csc-PANC1_A-m4-1	NCGC00183036-02	4		108.643		s-csc-PANC1_True_3D-m4-1	NCGC00183036-02	4		124.501		s-csc-SN12C_3D-m4-1	NCGC00183036-02	4	0.0059	120.314	-8.2292	s-csc-SN12C_A-m4-1	NCGC00183036-02	4		110.981		s-csc-SN12C_True_3D-m4-1	NCGC00183036-02	4	0.1865	126.727	-6.7292
s-csc-PANC1_3D-m4-1	NCGC00183039-01	Nystatin	NA	Approved	4		101.873		s-csc-PANC1_A-m4-1	NCGC00183039-01	4	0.001	108.331	-8.9792	s-csc-PANC1_True_3D-m4-1	NCGC00183039-01	4	0.001	116.933	-8.9792	s-csc-SN12C_3D-m4-1	NCGC00183039-01	4		105.358		s-csc-SN12C_A-m4-1	NCGC00183039-01	4	0.1177	124.986	-6.9292	s-csc-SN12C_True_3D-m4-1	NCGC00183039-01	4	0.0012	107.925	-8.9292
s-csc-PANC1_3D-m4-1	NCGC00183044-01	Minocycline	NA	Approved	4	3.7221	93.545	-5.4292	s-csc-PANC1_A-m4-1	NCGC00183044-01	4	0.1049	107.592	-6.9792	s-csc-PANC1_True_3D-m4-1	NCGC00183044-01	4	37.2212	82.343	-4.4292	s-csc-SN12C_3D-m4-1	NCGC00183044-01	4	13.2066	89.155	-4.8792	s-csc-SN12C_A-m4-1	NCGC00183044-01	-2.4	14.818	90.957	-4.8292	s-csc-SN12C_True_3D-m4-1	NCGC00183044-01	4		91.753
s-csc-PANC1_3D-m4-1	NCGC00183095-01	Tigecycline	NA	Approved	4	4.1763	88.444	-5.3792	s-csc-PANC1_A-m4-1	NCGC00183095-01	4		99.045		s-csc-PANC1_True_3D-m4-1	NCGC00183095-01	4	0.0418	98.698	-7.3792	s-csc-SN12C_3D-m4-1	NCGC00183095-01	4	14.818	92.24	-4.8292	s-csc-SN12C_A-m4-1	NCGC00183095-01	4	37.2212	94.941	-4.4292	s-csc-SN12C_True_3D-m4-1	NCGC00183095-01	4	0.935	94.344	-6.0292
s-csc-PANC1_3D-m4-1	NCGC00183105-01	Lubiprostone	CLCN2	Approved	4	2.6351	95.271	-5.5792	s-csc-PANC1_A-m4-1	NCGC00183105-01	4	2.6351	104.107	-5.5792	s-csc-PANC1_True_3D-m4-1	NCGC00183105-01	4	0.059	108.199	-7.2292	s-csc-SN12C_3D-m4-1	NCGC00183105-01	4		101.31		s-csc-SN12C_A-m4-1	NCGC00183105-01	4	0.3722	118.748	-6.4292	s-csc-SN12C_True_3D-m4-1	NCGC00183105-01	4	9.3495	93.213	-5.0292
s-csc-PANC1_3D-m4-1	NCGC00183109-02	Maraviroc	CCR5	Approved	4	0.0066	95.203	-8.1792	s-csc-PANC1_A-m4-1	NCGC00183109-02	4		130.546		s-csc-PANC1_True_3D-m4-1	NCGC00183109-02	4		91.143		s-csc-SN12C_3D-m4-1	NCGC00183109-02	4	3.7221	68.354	-5.4292	s-csc-SN12C_A-m4-1	NCGC00183109-02	4		112.704		s-csc-SN12C_True_3D-m4-1	NCGC00183109-02	4	2.9566	88.166	-5.5292
s-csc-PANC1_3D-m4-1	NCGC00183128-01	Glycyrrhizic acid	NA	Approved	4	0.0332	96.803	-7.4792	s-csc-PANC1_A-m4-1	NCGC00183128-01	4	0.2093	101.789	-6.6792	s-csc-PANC1_True_3D-m4-1	NCGC00183128-01	4		118.236		s-csc-SN12C_3D-m4-1	NCGC00183128-01	4		101.645		s-csc-SN12C_A-m4-1	NCGC00183128-01	4		118.194		s-csc-SN12C_True_3D-m4-1	NCGC00183128-01	4	2.6351	101.417	-5.5792
s-csc-PANC1_3D-m4-1	NCGC00183130-01	Ritonavir	NA	Approved	4	1.4818	88.176	-5.8292	s-csc-PANC1_A-m4-1	NCGC00183130-01	-3	37.2212	86.06	-4.4292	s-csc-PANC1_True_3D-m4-1	NCGC00183130-01	4		86.252		s-csc-SN12C_3D-m4-1	NCGC00183130-01	-3	23.485	77.774	-4.6292	s-csc-SN12C_A-m4-1	NCGC00183130-01	4	20.931	96.336	-4.6792	s-csc-SN12C_True_3D-m4-1	NCGC00183130-01	4		85.056
s-csc-PANC1_3D-m4-1	NCGC00183285-04	Nilotinib	ABL1	Approved	-3	29.5659	26.182	-4.5292	s-csc-PANC1_A-m4-1	NCGC00183285-04	-2.1	14.818	1.194	-4.8292	s-csc-PANC1_True_3D-m4-1	NCGC00183285-04	-3	37.2212	63.522	-4.4292	s-csc-SN12C_3D-m4-1	NCGC00183285-04	-2.2	23.485	31.345	-4.6292	s-csc-SN12C_A-m4-1	NCGC00183285-04	-2.1	23.485	9.336	-4.6292	s-csc-SN12C_True_3D-m4-1	NCGC00183285-04	-3	37.2212	72.425	-4.4292
s-csc-PANC1_3D-m4-1	NCGC00183361-01	Oxacillin sodium	NA	Approved	4	1.049	103.601	-5.9792	s-csc-PANC1_A-m4-1	NCGC00183361-01	4	0.0332	79.396	-7.4792	s-csc-PANC1_True_3D-m4-1	NCGC00183361-01	4		117.839		s-csc-SN12C_3D-m4-1	NCGC00183361-01	4	1.049	104.734	-5.9792	s-csc-SN12C_A-m4-1	NCGC00183361-01	4		125.254		s-csc-SN12C_True_3D-m4-1	NCGC00183361-01	4		104.229
s-csc-PANC1_3D-m4-1	NCGC00183362-01	Pentagastrin	NA	Approved	4		95.494		s-csc-PANC1_A-m4-1	NCGC00183362-01	4		104.785		s-csc-PANC1_True_3D-m4-1	NCGC00183362-01	4	0.0148	103.579	-7.8292	s-csc-SN12C_3D-m4-1	NCGC00183362-01	4		99.097		s-csc-SN12C_A-m4-1	NCGC00183362-01	4		115.745		s-csc-SN12C_True_3D-m4-1	NCGC00183362-01	4		95.663
s-csc-PANC1_3D-m4-1	NCGC00183434-03	NCGC00183434-01	CASP1	Preclinical	4		99.884		s-csc-PANC1_A-m4-1	NCGC00183434-03	4	3.7234	116.614	-5.4291	s-csc-PANC1_True_3D-m4-1	NCGC00183434-03	4	0.0047	108.86	-8.3291	s-csc-SN12C_3D-m4-1	NCGC00183434-03	4	0.0006	108.21	-9.2291	s-csc-SN12C_A-m4-1	NCGC00183434-03	4	0.0037	119.867	-8.4291	s-csc-SN12C_True_3D-m4-1	NCGC00183434-03	4	0.0002	88.968	-9.7791
s-csc-PANC1_3D-m4-1	NCGC00183677-03	Hypothemycin	MAP2K1	Preclinical	-2.1	5.8992	16.444	-5.2292	s-csc-PANC1_A-m4-1	NCGC00183677-03	-1.1	7.4266	37.908	-5.1292	s-csc-PANC1_True_3D-m4-1	NCGC00183677-03	-2.1	20.931	21.356	-4.6792	s-csc-SN12C_3D-m4-1	NCGC00183677-03	-1.2	9.3495	43.319	-5.0292	s-csc-SN12C_A-m4-1	NCGC00183677-03	-2.1	14.818	23.552	-4.8292	s-csc-SN12C_True_3D-m4-1	NCGC00183677-03	4	13.2066	83.097	-4.8792
s-csc-PANC1_3D-m4-1	NCGC00183682-01	VX-765	CASP1	Phase II	4	0.0935	94.292	-7.0292	s-csc-PANC1_A-m4-1	NCGC00183682-01	4		83.711		s-csc-PANC1_True_3D-m4-1	NCGC00183682-01	4	1.6626	114.242	-5.7792	s-csc-SN12C_3D-m4-1	NCGC00183682-01	4	0.0033	107.03	-8.4792	s-csc-SN12C_A-m4-1	NCGC00183682-01	4	0.2635	107.831	-6.5792	s-csc-SN12C_True_3D-m4-1	NCGC00183682-01	4	0.4176	99.86	-6.3792
s-csc-PANC1_3D-m4-1	NCGC00183808-06	NCGC00183808-01	JARID2	Preclinical	4	33.1734	92.374	-4.4792	s-csc-PANC1_A-m4-1	NCGC00183808-06	-2.1	18.6548	17.517	-4.7292	s-csc-PANC1_True_3D-m4-1	NCGC00183808-06	4	9.3495	95.262	-5.0292	s-csc-SN12C_3D-m4-1	NCGC00183808-06	4	20.931	101.996	-4.6792	s-csc-SN12C_A-m4-1	NCGC00183808-06	-2.2	11.7704	86.844	-4.9292	s-csc-SN12C_True_3D-m4-1	NCGC00183808-06	4	11.7704	106.756	-4.9292
s-csc-PANC1_3D-m4-1	NCGC00183837-01	Monatepil	NA	Phase III	-2.2	10.4904	60.896	-4.9792	s-csc-PANC1_A-m4-1	NCGC00183837-01	-1.2	2.9566	82.937	-5.5292	s-csc-PANC1_True_3D-m4-1	NCGC00183837-01	-2.2	10.4904	53.437	-4.9792	s-csc-SN12C_3D-m4-1	NCGC00183837-01	-1.2	4.1763	105.245	-5.3792	s-csc-SN12C_A-m4-1	NCGC00183837-01	-2.2	13.2066	66.486	-4.8792	s-csc-SN12C_True_3D-m4-1	NCGC00183837-01	-1.2	3.3173	66.972	-5.4792
s-csc-PANC1_3D-m4-1	NCGC00183844-01	Sitafloxacin hydrate	TOP2B	Approved	4	0.7427	97.18	-6.1292	s-csc-PANC1_A-m4-1	NCGC00183844-01	4	37.2212	108.355	-4.4292	s-csc-PANC1_True_3D-m4-1	NCGC00183844-01	-1.4	0.0148	100.407	-7.8292	s-csc-SN12C_3D-m4-1	NCGC00183844-01	4	1.177	99.477	-5.9292	s-csc-SN12C_A-m4-1	NCGC00183844-01	-2.2	16.6261	114.111	-4.7792	s-csc-SN12C_True_3D-m4-1	NCGC00183844-01	4	3.3173	96.17	-5.4792
s-csc-PANC1_3D-m4-1	NCGC00183848-01	Troxacitabine	NA	Discontinued	4	10.4904	78.708	-4.9792	s-csc-PANC1_A-m4-1	NCGC00183848-01	4	0.0833	108.193	-7.0792	s-csc-PANC1_True_3D-m4-1	NCGC00183848-01	-1.4	0.1482	95.369	-6.8292	s-csc-SN12C_3D-m4-1	NCGC00183848-01	4	6.619	100.88	-5.1792	s-csc-SN12C_A-m4-1	NCGC00183848-01	4		135.714		s-csc-SN12C_True_3D-m4-1	NCGC00183848-01	4		100.449
s-csc-PANC1_3D-m4-1	NCGC00183867-01	Aloin	NA	Preclinical	4		101.986		s-csc-PANC1_A-m4-1	NCGC00183867-01	4	0.001	101.336	-8.9792	s-csc-PANC1_True_3D-m4-1	NCGC00183867-01	4		88.542		s-csc-SN12C_3D-m4-1	NCGC00183867-01	4		100.121		s-csc-SN12C_A-m4-1	NCGC00183867-01	4		111.486		s-csc-SN12C_True_3D-m4-1	NCGC00183867-01	4		99.587
s-csc-PANC1_3D-m4-1	NCGC00183873-01	Granisetron hydrochloride	HTR3A	Approved	4	0.2348	95.603	-6.6292	s-csc-PANC1_A-m4-1	NCGC00183873-01	4		96.553		s-csc-PANC1_True_3D-m4-1	NCGC00183873-01	4	37.2212	92.729	-4.4292	s-csc-SN12C_3D-m4-1	NCGC00183873-01	4	11.7704	99.855	-4.9292	s-csc-SN12C_A-m4-1	NCGC00183873-01	4		103.337		s-csc-SN12C_True_3D-m4-1	NCGC00183873-01	4	23.485	91.525	-4.6292
s-csc-PANC1_3D-m4-1	NCGC00183875-01	Nebivolol	ADRB1	Approved	4	37.2212	82.229	-4.4292	s-csc-PANC1_A-m4-1	NCGC00183875-01	-2.1	23.485	21.546	-4.6292	s-csc-PANC1_True_3D-m4-1	NCGC00183875-01	4		96.695		s-csc-SN12C_3D-m4-1	NCGC00183875-01	-2.2	20.931	71.974	-4.6792	s-csc-SN12C_A-m4-1	NCGC00183875-01	-2.2	14.818	72.365	-4.8292	s-csc-SN12C_True_3D-m4-1	NCGC00183875-01	4		103.106
s-csc-PANC1_3D-m4-1	NCGC00183876-01	Tenofovir Disoproxil Fumarate	TERT	Approved	4	20.931	84.075	-4.6792	s-csc-PANC1_A-m4-1	NCGC00183876-01	4	20.931	83.045	-4.6792	s-csc-PANC1_True_3D-m4-1	NCGC00183876-01	4	0.0372	111.221	-7.4292	s-csc-SN12C_3D-m4-1	NCGC00183876-01	-2.2	16.6261	47.957	-4.7792	s-csc-SN12C_A-m4-1	NCGC00183876-01	4		98.224		s-csc-SN12C_True_3D-m4-1	NCGC00183876-01	-2.2	16.6261	34.683	-4.7792
s-csc-PANC1_3D-m4-1	NCGC00183878-01	Zaltoprofen	PTGS1	Approved	4	0.2635	101.508	-6.5792	s-csc-PANC1_A-m4-1	NCGC00183878-01	4		142.506		s-csc-PANC1_True_3D-m4-1	NCGC00183878-01	4		113.205		s-csc-SN12C_3D-m4-1	NCGC00183878-01	4		106.262		s-csc-SN12C_A-m4-1	NCGC00183878-01	4	37.2212	102.614	-4.4292	s-csc-SN12C_True_3D-m4-1	NCGC00183878-01	4	0.1663	116.167	-6.7792
s-csc-PANC1_3D-m4-1	NCGC00183881-01	Moxifloxacin hydrochloride	TOP2B	Approved	4	0.0026	87.334	-8.5792	s-csc-PANC1_A-m4-1	NCGC00183881-01	4		111.025		s-csc-PANC1_True_3D-m4-1	NCGC00183881-01	-2.4	13.2066	89.169	-4.8792	s-csc-SN12C_3D-m4-1	NCGC00183881-01	4	16.6261	111.956	-4.7792	s-csc-SN12C_A-m4-1	NCGC00183881-01	4		65.769		s-csc-SN12C_True_3D-m4-1	NCGC00183881-01	4	11.7704	104.045	-4.9292
s-csc-PANC1_3D-m4-1	NCGC00183912-01	FR-180204	MAPK7	Preclinical	4	18.6548	83.402	-4.7292	s-csc-PANC1_A-m4-1	NCGC00183912-01	4	0.0372	109.408	-7.4292	s-csc-PANC1_True_3D-m4-1	NCGC00183912-01	4		106.827		s-csc-SN12C_3D-m4-1	NCGC00183912-01	4	0.0083	97.654	-8.0792	s-csc-SN12C_A-m4-1	NCGC00183912-01	-2.4	26.3506	86.981	-4.5792	s-csc-SN12C_True_3D-m4-1	NCGC00183912-01	4	0.3317	101.633	-6.4792
s-csc-PANC1_3D-m4-1	NCGC00184994-03	Cidofovir	NA	Approved	4	0.0115	99.441	-7.9404	s-csc-PANC1_A-m4-1	NCGC00184994-03	4	0.0575	132.107	-7.2404	s-csc-PANC1_True_3D-m4-1	NCGC00184994-03	-1.4	0.0005	113.482	-9.2904	s-csc-SN12C_3D-m4-1	NCGC00184994-03	4		103.871		s-csc-SN12C_A-m4-1	NCGC00184994-03	4	0.0006	127.444	-9.2404	s-csc-SN12C_True_3D-m4-1	NCGC00184994-03	4	0.0457	100.303	-7.3404
s-csc-PANC1_3D-m4-1	NCGC00184997-01	Raltegravir	NA	Approved	4	0.0059	102.834	-8.2292	s-csc-PANC1_A-m4-1	NCGC00184997-01	1.4	0.059	105.746	-7.2292	s-csc-PANC1_True_3D-m4-1	NCGC00184997-01	4	20.931	86.334	-4.6792	s-csc-SN12C_3D-m4-1	NCGC00184997-01	4	0.0662	109.484	-7.1792	s-csc-SN12C_A-m4-1	NCGC00184997-01	4		129.024		s-csc-SN12C_True_3D-m4-1	NCGC00184997-01	4	2.6351	95.058	-5.5792
s-csc-PANC1_3D-m4-1	NCGC00185000-03	Afatinib	EGFR	Phase III	-3	29.5659	21.124	-4.5292	s-csc-PANC1_A-m4-1	NCGC00185000-03	-2.1	23.485	21.999	-4.6292	s-csc-PANC1_True_3D-m4-1	NCGC00185000-03	4	0.0418	86.435	-7.3792	s-csc-SN12C_3D-m4-1	NCGC00185000-03	-2.2	23.485	49.406	-4.6292	s-csc-SN12C_A-m4-1	NCGC00185000-03	-2.2	20.931	12.486	-4.6792	s-csc-SN12C_True_3D-m4-1	NCGC00185000-03	4	0.1865	92.244	-6.7292
s-csc-PANC1_3D-m4-1	NCGC00185053-01	NCGC00185053	ALOX15	Preclinical	4	23.485	80.015	-4.6292	s-csc-PANC1_A-m4-1	NCGC00185053-01	4		86.451		s-csc-PANC1_True_3D-m4-1	NCGC00185053-01	4		96.19		s-csc-SN12C_3D-m4-1	NCGC00185053-01	-2.4	20.931	96.029	-4.6792	s-csc-SN12C_A-m4-1	NCGC00185053-01	1.4	0.0026	95.648	-8.5792	s-csc-SN12C_True_3D-m4-1	NCGC00185053-01	4	0.1321	89.619	-6.8792
s-csc-PANC1_3D-m4-1	NCGC00185071-02	Calcium folinate	NA	Approved	4	0.001	99.155	-8.9792	s-csc-PANC1_A-m4-1	NCGC00185071-02	4		75.768		s-csc-PANC1_True_3D-m4-1	NCGC00185071-02	4		106.739		s-csc-SN12C_3D-m4-1	NCGC00185071-02	4	0.0053	99.203	-8.2792	s-csc-SN12C_A-m4-1	NCGC00185071-02	4	0.0935	117.626	-7.0292	s-csc-SN12C_True_3D-m4-1	NCGC00185071-02	4		104.194
s-csc-PANC1_3D-m4-1	NCGC00185090-03	NCGC00185090-04	APE1	Preclinical	-3	23.485	57.405	-4.6292	s-csc-PANC1_A-m4-1	NCGC00185090-03	-2.1	16.6261	30.758	-4.7792	s-csc-PANC1_True_3D-m4-1	NCGC00185090-03	-3	33.1734	68.21	-4.4792	s-csc-SN12C_3D-m4-1	NCGC00185090-03	-2.4	37.2212	83.668	-4.4292	s-csc-SN12C_A-m4-1	NCGC00185090-03	-2.2	23.485	29.068	-4.6292	s-csc-SN12C_True_3D-m4-1	NCGC00185090-03	4		105.02
s-csc-PANC1_3D-m4-1	NCGC00185736-01	Posaconazole	CYP51A1	Approved	-2.4	18.6548	81.096	-4.7292	s-csc-PANC1_A-m4-1	NCGC00185736-01	-2.2	18.6548	74.361	-4.7292	s-csc-PANC1_True_3D-m4-1	NCGC00185736-01	4	20.931	83.216	-4.6792	s-csc-SN12C_3D-m4-1	NCGC00185736-01	-2.2	13.2066	74.948	-4.8792	s-csc-SN12C_A-m4-1	NCGC00185736-01	4	2.9566	106.489	-5.5292	s-csc-SN12C_True_3D-m4-1	NCGC00185736-01	-2.2	7.4266	74.866	-5.1292
s-csc-PANC1_3D-m4-1	NCGC00185741-01	Nepafenac	PTGS2	Approved	4	0.0017	103.015	-8.7792	s-csc-PANC1_A-m4-1	NCGC00185741-01	4		143.494		s-csc-PANC1_True_3D-m4-1	NCGC00185741-01	4	9.3495	86.987	-5.0292	s-csc-SN12C_3D-m4-1	NCGC00185741-01	-2.4	4.6859	64.506	-5.3292	s-csc-SN12C_A-m4-1	NCGC00185741-01	4		123.343		s-csc-SN12C_True_3D-m4-1	NCGC00185741-01	4	18.6548	81.331	-4.7292
s-csc-PANC1_3D-m4-1	NCGC00185756-01	Estramustine	NA	Approved	4		100.54		s-csc-PANC1_A-m4-1	NCGC00185756-01	4	0.0296	113.065	-7.5292	s-csc-PANC1_True_3D-m4-1	NCGC00185756-01	4		113.744		s-csc-SN12C_3D-m4-1	NCGC00185756-01	4		103.224		s-csc-SN12C_A-m4-1	NCGC00185756-01	4		117.931		s-csc-SN12C_True_3D-m4-1	NCGC00185756-01	4	0.1865	96.414	-6.7292
s-csc-PANC1_3D-m4-1	NCGC00185772-01	Vindesine sulfate	TUBB	Approved	-1.2	0.0372	77.009	-7.4292	s-csc-PANC1_A-m4-1	NCGC00185772-01	-1.2	0.0066	83.073	-8.1792	s-csc-PANC1_True_3D-m4-1	NCGC00185772-01	4		106.068		s-csc-SN12C_3D-m4-1	NCGC00185772-01	-2.2	0.8333	75.976	-6.0792	s-csc-SN12C_A-m4-1	NCGC00185772-01	-1.2	0.1177	70.217	-6.9292	s-csc-SN12C_True_3D-m4-1	NCGC00185772-01	4	0.0662	96.843	-7.1792
s-csc-PANC1_3D-m4-1	NCGC00185773-02	Clindamycin palmitate	NA	Approved	4	0.1049	97.077	-6.9792	s-csc-PANC1_A-m4-1	NCGC00185773-02	4	0.0833	68.293	-7.0792	s-csc-PANC1_True_3D-m4-1	NCGC00185773-02	4		114.563		s-csc-SN12C_3D-m4-1	NCGC00185773-02	4	18.6548	87.707	-4.7292	s-csc-SN12C_A-m4-1	NCGC00185773-02	4		104.776		s-csc-SN12C_True_3D-m4-1	NCGC00185773-02	-2.4	14.818	80.364	-4.8292
s-csc-PANC1_3D-m4-1	NCGC00185774-01	Erdosteine	NA	Approved	4		109.123		s-csc-PANC1_A-m4-1	NCGC00185774-01	4		102.848		s-csc-PANC1_True_3D-m4-1	NCGC00185774-01	4		105.435		s-csc-SN12C_3D-m4-1	NCGC00185774-01	4		104.5		s-csc-SN12C_A-m4-1	NCGC00185774-01	4		113.061		s-csc-SN12C_True_3D-m4-1	NCGC00185774-01	4	0.1177	117.915	-6.9292
s-csc-PANC1_3D-m4-1	NCGC00185778-02	Nitisinone	HPD	Approved	4		96.244		s-csc-PANC1_A-m4-1	NCGC00185778-02	-1.4	0.0019	58.581	-8.7292	s-csc-PANC1_True_3D-m4-1	NCGC00185778-02	4	0.0935	101.218	-7.0292	s-csc-SN12C_3D-m4-1	NCGC00185778-02	4	1.177	80.68	-5.9292	s-csc-SN12C_A-m4-1	NCGC00185778-02	4		112.241		s-csc-SN12C_True_3D-m4-1	NCGC00185778-02	4	0.0132	103.081	-7.8792
s-csc-PANC1_3D-m4-1	NCGC00185850-02	BIX-01294	EHMT2	Preclinical	-2.2	23.485	46.904	-4.6292	s-csc-PANC1_A-m4-1	NCGC00185850-02	-1.1	10.4904	5.115	-4.9792	s-csc-PANC1_True_3D-m4-1	NCGC00185850-02	-3	37.2212	75.979	-4.4292	s-csc-SN12C_3D-m4-1	NCGC00185850-02	-3	29.5659	28.292	-4.5292	s-csc-SN12C_A-m4-1	NCGC00185850-02	-2.2	23.485	4.492	-4.6292	s-csc-SN12C_True_3D-m4-1	NCGC00185850-02	4	26.3506	79.827	-4.5792
s-csc-PANC1_3D-m4-1	NCGC00185916-06	NCGC00185916	PKM2	Preclinical	-1.2	6.619	64.71	-5.1792	s-csc-PANC1_A-m4-1	NCGC00185916-06	4	18.6548	90.752	-4.7292	s-csc-PANC1_True_3D-m4-1	NCGC00185916-06	-2.2	8.3328	71.316	-5.0792	s-csc-SN12C_3D-m4-1	NCGC00185916-06	-2.2	10.4904	57.877	-4.9792	s-csc-SN12C_A-m4-1	NCGC00185916-06	4	23.485	90.463	-4.6292	s-csc-SN12C_True_3D-m4-1	NCGC00185916-06	4	0.5258	85.097	-6.2792
s-csc-PANC1_3D-m4-1	NCGC00185990-05	Ketorolac	NA	Approved	-3	29.5659	20.17	-4.5292	s-csc-PANC1_A-m4-1	NCGC00185990-05	-1.3	3.3173	75.173	-5.4792	s-csc-PANC1_True_3D-m4-1	NCGC00185990-05	4	37.2212	87.534	-4.4292	s-csc-SN12C_3D-m4-1	NCGC00185990-05	-3	37.2212	31.468	-4.4292	s-csc-SN12C_A-m4-1	NCGC00185990-05	4	33.1734	97.033	-4.4792	s-csc-SN12C_True_3D-m4-1	NCGC00185990-05	4	23.485	94.381	-4.6292
s-csc-PANC1_3D-m4-1	NCGC00185994-02	10058-F4	MYC	Investigational	-2.4	37.2212	73.435	-4.4292	s-csc-PANC1_A-m4-1	NCGC00185994-02	-2.2	20.931	64.764	-4.6792	s-csc-PANC1_True_3D-m4-1	NCGC00185994-02	4	26.3506	82.766	-4.5792	s-csc-SN12C_3D-m4-1	NCGC00185994-02	-3	20.931	60.502	-4.6792	s-csc-SN12C_A-m4-1	NCGC00185994-02	-3		99.221		s-csc-SN12C_True_3D-m4-1	NCGC00185994-02	-3	33.1734	61.115	-4.4792
s-csc-PANC1_3D-m4-1	NCGC00185997-03	AS-252424	PIK3CG	Preclinical	-2.2	14.818	61.245	-4.8292	s-csc-PANC1_A-m4-1	NCGC00185997-03	-2.4	14.818	77.213	-4.8292	s-csc-PANC1_True_3D-m4-1	NCGC00185997-03	-1.2	0.4176	69.635	-6.3792	s-csc-SN12C_3D-m4-1	NCGC00185997-03	-2.2	13.2066	80.369	-4.8792	s-csc-SN12C_A-m4-1	NCGC00185997-03	4		118.551		s-csc-SN12C_True_3D-m4-1	NCGC00185997-03	-1.4	0.0166	85.5	-7.7792
s-csc-PANC1_3D-m4-1	NCGC00186006-04	Nefiracetam	GABRA1	Phase II	4	7.4266	91.391	-5.1292	s-csc-PANC1_A-m4-1	NCGC00186006-04	4	29.5659	91.765	-4.5292	s-csc-PANC1_True_3D-m4-1	NCGC00186006-04	-1.4	0.0833	92.439	-7.0792	s-csc-SN12C_3D-m4-1	NCGC00186006-04	4	7.4266	100.239	-5.1292	s-csc-SN12C_A-m4-1	NCGC00186006-04	4		109.558		s-csc-SN12C_True_3D-m4-1	NCGC00186006-04	4		101.361
s-csc-PANC1_3D-m4-1	NCGC00186009-03	AS-604850	PIK3CG	Preclinical	-3	20.931	69.083	-4.6792	s-csc-PANC1_A-m4-1	NCGC00186009-03	-2.2	16.6261	72.61	-4.7792	s-csc-PANC1_True_3D-m4-1	NCGC00186009-03	-3	23.485	52.061	-4.6292	s-csc-SN12C_3D-m4-1	NCGC00186009-03	-2.2	16.6261	53.479	-4.7792	s-csc-SN12C_A-m4-1	NCGC00186009-03	4	23.485	61.393	-4.6292	s-csc-SN12C_True_3D-m4-1	NCGC00186009-03	-2.4	20.931	55.53	-4.6792
s-csc-PANC1_3D-m4-1	NCGC00186010-02	Genipin	NA	Preclinical	4	23.485	74.236	-4.6292	s-csc-PANC1_A-m4-1	NCGC00186010-02	4	33.1734	77.829	-4.4792	s-csc-PANC1_True_3D-m4-1	NCGC00186010-02	4	37.2212	88.467	-4.4292	s-csc-SN12C_3D-m4-1	NCGC00186010-02	4	37.2212	74.827	-4.4292	s-csc-SN12C_A-m4-1	NCGC00186010-02	4	20.931	80.569	-4.6792	s-csc-SN12C_True_3D-m4-1	NCGC00186010-02	-2.4	29.5659	80.864	-4.5292
s-csc-PANC1_3D-m4-1	NCGC00186013-01	Esomeprazole magnesium	NA	Approved	4	10.4904	96.622	-4.9792	s-csc-PANC1_A-m4-1	NCGC00186013-01	4	13.2066	95.418	-4.8792	s-csc-PANC1_True_3D-m4-1	NCGC00186013-01	4		85.53		s-csc-SN12C_3D-m4-1	NCGC00186013-01	4	0.0743	130.171	-7.1292	s-csc-SN12C_A-m4-1	NCGC00186013-01	4	0.0053	96.856	-8.2792	s-csc-SN12C_True_3D-m4-1	NCGC00186013-01	4	7.4266	114.876	-5.1292
s-csc-PANC1_3D-m4-1	NCGC00186024-02	SB-525334	TGBR1	Preclinical	-2.2	14.818	33.095	-4.8292	s-csc-PANC1_A-m4-1	NCGC00186024-02	-2.2	18.6548	73.521	-4.7292	s-csc-PANC1_True_3D-m4-1	NCGC00186024-02	-2.2	20.931	77.152	-4.6792	s-csc-SN12C_3D-m4-1	NCGC00186024-02	4	2.6351	98.93	-5.5792	s-csc-SN12C_A-m4-1	NCGC00186024-02	4	33.1734	102.325	-4.4792	s-csc-SN12C_True_3D-m4-1	NCGC00186024-02	-3	26.3506	33.298	-4.5792
s-csc-PANC1_3D-m4-1	NCGC00186028-01	Levetiracetam	NA	Approved	4	16.6261	88.623	-4.7792	s-csc-PANC1_A-m4-1	NCGC00186028-01	4	37.2212	52.645	-4.4292	s-csc-PANC1_True_3D-m4-1	NCGC00186028-01	4		119.138		s-csc-SN12C_3D-m4-1	NCGC00186028-01	4	0.1865	105.185	-6.7292	s-csc-SN12C_A-m4-1	NCGC00186028-01	4		104.327		s-csc-SN12C_True_3D-m4-1	NCGC00186028-01	4		108.275
s-csc-PANC1_3D-m4-1	NCGC00186030-03	AS-605240	PIK3CG	Preclinical	-2.2	12.8702	34.905	-4.8904	s-csc-PANC1_A-m4-1	NCGC00186030-03	-2.2	12.8702	51.539	-4.8904	s-csc-PANC1_True_3D-m4-1	NCGC00186030-03	-2.2	4.0699	56.423	-5.3904	s-csc-SN12C_3D-m4-1	NCGC00186030-03	-2.2	10.2232	45.633	-4.9904	s-csc-SN12C_A-m4-1	NCGC00186030-03	4	7.2374	92.883	-5.1404	s-csc-SN12C_True_3D-m4-1	NCGC00186030-03	-2.2	4.0699	54.574	-5.3904
s-csc-PANC1_3D-m4-1	NCGC00186035-04	IRAK-1-4 Inhibitor I	IRAK1	Preclinical	4	16.6261	89.691	-4.7792	s-csc-PANC1_A-m4-1	NCGC00186035-04	-2.2	23.485	48.354	-4.6292	s-csc-PANC1_True_3D-m4-1	NCGC00186035-04	4	18.6548	97.965	-4.7292	s-csc-SN12C_3D-m4-1	NCGC00186035-04	4	37.2212	94.205	-4.4292	s-csc-SN12C_A-m4-1	NCGC00186035-04	-2.4	8.3328	69.346	-5.0792	s-csc-SN12C_True_3D-m4-1	NCGC00186035-04	4		91.447
s-csc-PANC1_3D-m4-1	NCGC00186037-01	Ibandronate sodium hydrate	NA	Approved	4	0.0017	107.312	-8.7792	s-csc-PANC1_A-m4-1	NCGC00186037-01	4	0.001	122.209	-8.9792	s-csc-PANC1_True_3D-m4-1	NCGC00186037-01	4	0.0047	92.947	-8.3292	s-csc-SN12C_3D-m4-1	NCGC00186037-01	4	0.0042	112.357	-8.3792	s-csc-SN12C_A-m4-1	NCGC00186037-01	4		116.572		s-csc-SN12C_True_3D-m4-1	NCGC00186037-01	4	0.0235	115.818	-7.6292
s-csc-PANC1_3D-m4-1	NCGC00186046-02	Caroverine hydrochloride	GR1A1	Approved	4	0.0105	95.612	-7.9792	s-csc-PANC1_A-m4-1	NCGC00186046-02	4		59.02		s-csc-PANC1_True_3D-m4-1	NCGC00186046-02	4		116.676		s-csc-SN12C_3D-m4-1	NCGC00186046-02	4	4.1763	91.626	-5.3792	s-csc-SN12C_A-m4-1	NCGC00186046-02	4		114.02		s-csc-SN12C_True_3D-m4-1	NCGC00186046-02	4	0.4176	108.296	-6.3792
s-csc-PANC1_3D-m4-1	NCGC00186047-02	IPA-3	PAK1	Biological Testing	-3	26.3506	2.151	-4.5792	s-csc-PANC1_A-m4-1	NCGC00186047-02	-2.1	26.3506	13.026	-4.5792	s-csc-PANC1_True_3D-m4-1	NCGC00186047-02	4	37.2212	96.825	-4.4292	s-csc-SN12C_3D-m4-1	NCGC00186047-02	-3	37.2212	26.123	-4.4292	s-csc-SN12C_A-m4-1	NCGC00186047-02	-2.1	18.6548	17.435	-4.7292	s-csc-SN12C_True_3D-m4-1	NCGC00186047-02	-2.4	37.2212	81.742	-4.4292
s-csc-PANC1_3D-m4-1	NCGC00186460-01	Bardoxolone methyl	NFKB1	Phase III	-1.1	0.8333	2.926	-6.0792	s-csc-PANC1_A-m4-1	NCGC00186460-01	-1.1	0.6619	1.318	-6.1792	s-csc-PANC1_True_3D-m4-1	NCGC00186460-01	-1.1	3.7221	0.437	-5.4292	s-csc-SN12C_3D-m4-1	NCGC00186460-01	-1.1	0.7427	2.615	-6.1292	s-csc-SN12C_A-m4-1	NCGC00186460-01	-1.1	0.6619	4.036	-6.1792	s-csc-SN12C_True_3D-m4-1	NCGC00186460-01	-1.1	3.3173	-6.644	-5.4792
s-csc-PANC1_3D-m4-1	NCGC00186464-02	Aliskiren hemifumarate	NA	Approved	4		100.819		s-csc-PANC1_A-m4-1	NCGC00186464-02	4		114.326		s-csc-PANC1_True_3D-m4-1	NCGC00186464-02	4		103.851		s-csc-SN12C_3D-m4-1	NCGC00186464-02	4	0.1865	107.984	-6.7292	s-csc-SN12C_A-m4-1	NCGC00186464-02	4		108.383		s-csc-SN12C_True_3D-m4-1	NCGC00186464-02	4		101.945
s-csc-PANC1_3D-m4-1	NCGC00186465-01	MK-2206	AKT1	phase II	-2.2	16.6261	48.764	-4.7792	s-csc-PANC1_A-m4-1	NCGC00186465-01	-2.2	18.6548	45.005	-4.7292	s-csc-PANC1_True_3D-m4-1	NCGC00186465-01	-2.2	20.931	44.906	-4.6792	s-csc-SN12C_3D-m4-1	NCGC00186465-01	-2.4	16.6261	80.453	-4.7792	s-csc-SN12C_A-m4-1	NCGC00186465-01	-3	37.2212	23.784	-4.4292	s-csc-SN12C_True_3D-m4-1	NCGC00186465-01	4	3.3173	95.805	-5.4792
s-csc-PANC1_3D-m4-1	NCGC00186528-04	NCGC00186528	PKM2	Preclinical	4		90.825		s-csc-PANC1_A-m4-1	NCGC00186528-04	4	37.2212	92.743	-4.4292	s-csc-PANC1_True_3D-m4-1	NCGC00186528-04	4		111.55		s-csc-SN12C_3D-m4-1	NCGC00186528-04	4	0.935	103.904	-6.0292	s-csc-SN12C_A-m4-1	NCGC00186528-04	4	0.001	106.283	-8.9792	s-csc-SN12C_True_3D-m4-1	NCGC00186528-04	4	10.4904	92.57	-4.9792
s-csc-PANC1_3D-m4-1	NCGC00186628-01	Butylscopolamine bromide	CHRM1	Approved	4		111.966		s-csc-PANC1_A-m4-1	NCGC00186628-01	4		122.033		s-csc-PANC1_True_3D-m4-1	NCGC00186628-01	4	0.8333	103.731	-6.0792	s-csc-SN12C_3D-m4-1	NCGC00186628-01	4		110.642		s-csc-SN12C_A-m4-1	NCGC00186628-01	4		130.961		s-csc-SN12C_True_3D-m4-1	NCGC00186628-01	4	6.619	104.381	-5.1792
s-csc-PANC1_3D-m4-1	NCGC00187481-04	BEZ-235	MTOR	Phase II	-2.2	1.6626	29.591	-5.7792	s-csc-PANC1_A-m4-1	NCGC00187481-04	-2.2	1.8655	56.304	-5.7292	s-csc-PANC1_True_3D-m4-1	NCGC00187481-04	-2.4	9.3495	56.942	-5.0292	s-csc-SN12C_3D-m4-1	NCGC00187481-04	-1.2	0.0083	82.134	-8.0792	s-csc-SN12C_A-m4-1	NCGC00187481-04	-1.2	0.0209	59.197	-7.6792	s-csc-SN12C_True_3D-m4-1	NCGC00187481-04	4	18.6548	87.689	-4.7292
s-csc-PANC1_3D-m4-1	NCGC00187482-03	GDC-0941	PIK3CA	Phase I	-1.2	0.2635	48.273	-6.5792	s-csc-PANC1_A-m4-1	NCGC00187482-03	-1.2	0.5258	53.849	-6.2792	s-csc-PANC1_True_3D-m4-1	NCGC00187482-03	-1.2	0.3317	50.655	-6.4792	s-csc-SN12C_3D-m4-1	NCGC00187482-03	-2.2	1.3207	58.142	-5.8792	s-csc-SN12C_A-m4-1	NCGC00187482-03	-1.4	0.0017	52.29	-8.7792	s-csc-SN12C_True_3D-m4-1	NCGC00187482-03	-1.4	0.1177	83.323	-6.9292
s-csc-PANC1_3D-m4-1	NCGC00187906-01	PI-103	PIK3CA	Preclinical	-2.2	3.4043	13.427	-5.468	s-csc-PANC1_A-m4-1	NCGC00187906-01	-1.2	0.4286	32.156	-6.368	s-csc-PANC1_True_3D-m4-1	NCGC00187906-01	-1.2	0.7621	26.808	-6.118	s-csc-SN12C_3D-m4-1	NCGC00187906-01	-1.2	0.0605	53.289	-7.218	s-csc-SN12C_A-m4-1	NCGC00187906-01	-1.2	0.1077	36.072	-6.968	s-csc-SN12C_True_3D-m4-1	NCGC00187906-01	-1.2	0.0108	82.527	-7.968
s-csc-PANC1_3D-m4-1	NCGC00187911-02	PLX-4720	BRAF	Preclinical	4	20.931	88.942	-4.6792	s-csc-PANC1_A-m4-1	NCGC00187911-02	-2.2	14.818	78.266	-4.8292	s-csc-PANC1_True_3D-m4-1	NCGC00187911-02	4	1.6626	110.25	-5.7792	s-csc-SN12C_3D-m4-1	NCGC00187911-02	-2.4	18.6548	88.39	-4.7292	s-csc-SN12C_A-m4-1	NCGC00187911-02	-1.2	9.3495	96.351	-5.0292	s-csc-SN12C_True_3D-m4-1	NCGC00187911-02	4		103.359
s-csc-PANC1_3D-m4-1	NCGC00187912-03	PCI-32765	BTK	Phase II	4	29.5659	79.721	-4.5292	s-csc-PANC1_A-m4-1	NCGC00187912-03	-3	37.2212	79.655	-4.4292	s-csc-PANC1_True_3D-m4-1	NCGC00187912-03	-3	33.1734	30.008	-4.4792	s-csc-SN12C_3D-m4-1	NCGC00187912-03	-3	23.485	67.144	-4.6292	s-csc-SN12C_A-m4-1	NCGC00187912-03	-2.2	20.931	61.976	-4.6792	s-csc-SN12C_True_3D-m4-1	NCGC00187912-03	-3	16.6261	72.285	-4.7792
s-csc-PANC1_3D-m4-1	NCGC00187983-01	Thiazovivin	ROCK1	Preclinical	-2.1	23.485	14.294	-4.6292	s-csc-PANC1_A-m4-1	NCGC00187983-01	-2.2	18.6548	42.873	-4.7292	s-csc-PANC1_True_3D-m4-1	NCGC00187983-01	-2.2	16.6261	70.948	-4.7792	s-csc-SN12C_3D-m4-1	NCGC00187983-01	-1.2	11.7704	52.273	-4.9292	s-csc-SN12C_A-m4-1	NCGC00187983-01	-2.1	20.931	24.174	-4.6792	s-csc-SN12C_True_3D-m4-1	NCGC00187983-01	4	37.2212	78.747	-4.4292
s-csc-PANC1_3D-m4-1	NCGC00188344-05	Navitoclax	BCL2L1	Phase II	-1.1	1.8655	3.516	-5.7292	s-csc-PANC1_A-m4-1	NCGC00188344-05	-2.1	16.6261	1.992	-4.7792	s-csc-PANC1_True_3D-m4-1	NCGC00188344-05	-2.1	1.4818	0.653	-5.8292	s-csc-SN12C_3D-m4-1	NCGC00188344-05	-1.1	6.619	3.314	-5.1792	s-csc-SN12C_A-m4-1	NCGC00188344-05	-2.1	18.6548	3.987	-4.7292	s-csc-SN12C_True_3D-m4-1	NCGC00188344-05	-2.1	5.8992	-7.351	-5.2292
s-csc-PANC1_3D-m4-1	NCGC00188346-01	PP-242	MTOR	Preclinical	-2.2	1.6626	36.726	-5.7792	s-csc-PANC1_A-m4-1	NCGC00188346-01	-2.2	5.8992	50.745	-5.2292	s-csc-PANC1_True_3D-m4-1	NCGC00188346-01	-2.4	9.3495	63.186	-5.0292	s-csc-SN12C_3D-m4-1	NCGC00188346-01	-2.2	1.049	38.991	-5.9792	s-csc-SN12C_A-m4-1	NCGC00188346-01	-2.2	4.1763	18.155	-5.3792	s-csc-SN12C_True_3D-m4-1	NCGC00188346-01	-2.2	3.3173	52.888	-5.4792
s-csc-PANC1_3D-m4-1	NCGC00188380-01	RDEA-119	MAP2K1	Phase II	4		98.396		s-csc-PANC1_A-m4-1	NCGC00188380-01	-2.2	14.818	82.624	-4.8292	s-csc-PANC1_True_3D-m4-1	NCGC00188380-01	1.4	0.003	98.21	-8.5292	s-csc-SN12C_3D-m4-1	NCGC00188380-01	4	14.818	96.964	-4.8292	s-csc-SN12C_A-m4-1	NCGC00188380-01	4	13.2066	80.923	-4.8792	s-csc-SN12C_True_3D-m4-1	NCGC00188380-01	4		107.235
s-csc-PANC1_3D-m4-1	NCGC00188382-04	NCGC00188382-01	ITK	Preclinical	-1.1	2.9566	2.031	-5.5292	s-csc-PANC1_A-m4-1	NCGC00188382-04	-1.1	1.049	3.768	-5.9792	s-csc-PANC1_True_3D-m4-1	NCGC00188382-04	-2.1	14.818	7.844	-4.8292	s-csc-SN12C_3D-m4-1	NCGC00188382-04	-1.1	1.3207	35.144	-5.8792	s-csc-SN12C_A-m4-1	NCGC00188382-04	-1.1	0.7427	3.955	-6.1292	s-csc-SN12C_True_3D-m4-1	NCGC00188382-04	-2.1	23.485	-4.45	-4.6292
s-csc-PANC1_3D-m4-1	NCGC00188399-03	Fingolimod hydrochloride	SPHK1	Approved	-3	23.485	36.261	-4.6292	s-csc-PANC1_A-m4-1	NCGC00188399-03	-2.1	20.931	0.696	-4.6792	s-csc-PANC1_True_3D-m4-1	NCGC00188399-03	4	0.2635	98.456	-6.5792	s-csc-SN12C_3D-m4-1	NCGC00188399-03	-2.1	23.485	11.605	-4.6292	s-csc-SN12C_A-m4-1	NCGC00188399-03	-3	33.1734	2.201	-4.4792	s-csc-SN12C_True_3D-m4-1	NCGC00188399-03	4		102.594
s-csc-PANC1_3D-m4-1	NCGC00188429-01	Acitazanolast	NA	Approved	4		91.709		s-csc-PANC1_A-m4-1	NCGC00188429-01	4	2.3485	126.085	-5.6292	s-csc-PANC1_True_3D-m4-1	NCGC00188429-01	4	0.0026	97.525	-8.5792	s-csc-SN12C_3D-m4-1	NCGC00188429-01	4		105.914		s-csc-SN12C_A-m4-1	NCGC00188429-01	4	0.7427	97.037	-6.1292	s-csc-SN12C_True_3D-m4-1	NCGC00188429-01	4		107.193
s-csc-PANC1_3D-m4-1	NCGC00188689-01	Asenapine maleate	DRD1	Approved	4	0.003	99.162	-8.5292	s-csc-PANC1_A-m4-1	NCGC00188689-01	4		115.644		s-csc-PANC1_True_3D-m4-1	NCGC00188689-01	4		87.655		s-csc-SN12C_3D-m4-1	NCGC00188689-01	4	0.0047	98.629	-8.3292	s-csc-SN12C_A-m4-1	NCGC00188689-01	-2.4	18.6548	91.565	-4.7292	s-csc-SN12C_True_3D-m4-1	NCGC00188689-01	4		100.982
s-csc-PANC1_3D-m4-1	NCGC00188690-02	Prasugrel	P2RY12	Approved	-1.2	1.3207	60.108	-5.8792	s-csc-PANC1_A-m4-1	NCGC00188690-02	-1.2	0.935	66.529	-6.0292	s-csc-PANC1_True_3D-m4-1	NCGC00188690-02	-1.2	3.7221	78.33	-5.4292	s-csc-SN12C_3D-m4-1	NCGC00188690-02	4	1.4818	82.259	-5.8292	s-csc-SN12C_A-m4-1	NCGC00188690-02	4	0.1177	106.269	-6.9292	s-csc-SN12C_True_3D-m4-1	NCGC00188690-02	-1.2	4.6859	66.036	-5.3292
s-csc-PANC1_3D-m4-1	NCGC00188863-01	Dronedarone hydrochloride	ADRA1A	Approved	-3	33.1734	3.335	-4.4792	s-csc-PANC1_A-m4-1	NCGC00188863-01	-2.1	11.7704	1.609	-4.9292	s-csc-PANC1_True_3D-m4-1	NCGC00188863-01	-3	37.2212	78.138	-4.4292	s-csc-SN12C_3D-m4-1	NCGC00188863-01	-2.1	16.6261	3.152	-4.7792	s-csc-SN12C_A-m4-1	NCGC00188863-01	-3	33.1734	4.961	-4.4792	s-csc-SN12C_True_3D-m4-1	NCGC00188863-01	-3	29.5659	71.517	-4.5292
s-csc-PANC1_3D-m4-1	NCGC00188864-01	Iloperidone	DRD2	Approved	4		97.233		s-csc-PANC1_A-m4-1	NCGC00188864-01	4		80.752		s-csc-PANC1_True_3D-m4-1	NCGC00188864-01	4		85.111		s-csc-SN12C_3D-m4-1	NCGC00188864-01	4	0.0935	96.119	-7.0292	s-csc-SN12C_A-m4-1	NCGC00188864-01	-2.4	0.2635	77.655	-6.5792	s-csc-SN12C_True_3D-m4-1	NCGC00188864-01	4	0.0833	110.415	-7.0792
s-csc-PANC1_3D-m4-1	NCGC00188865-02	Pazopanib	CERS1	Approved	4	16.6261	86.854	-4.7792	s-csc-PANC1_A-m4-1	NCGC00188865-02	-3	23.485	58.002	-4.6292	s-csc-PANC1_True_3D-m4-1	NCGC00188865-02	4	0.0015	99.986	-8.8292	s-csc-SN12C_3D-m4-1	NCGC00188865-02	4	4.6859	87.363	-5.3292	s-csc-SN12C_A-m4-1	NCGC00188865-02	-2.2	20.931	65.702	-4.6792	s-csc-SN12C_True_3D-m4-1	NCGC00188865-02	4	3.3173	93.359	-5.4792
s-csc-PANC1_3D-m4-1	NCGC00188866-01	NCGC00188866-01	RAC1	Preclinical	-2.4	33.1734	74.36	-4.4792	s-csc-PANC1_A-m4-1	NCGC00188866-01	-2.4	11.7704	95.236	-4.9292	s-csc-PANC1_True_3D-m4-1	NCGC00188866-01	4	23.485	86.868	-4.6292	s-csc-SN12C_3D-m4-1	NCGC00188866-01	-2.4	6.619	84.822	-5.1792	s-csc-SN12C_A-m4-1	NCGC00188866-01	4	23.485	93.199	-4.6292	s-csc-SN12C_True_3D-m4-1	NCGC00188866-01	-2.4	11.7704	81.139	-4.9292
s-csc-PANC1_3D-m4-1	NCGC00188943-04	Orotic acid	NA	Approved	4		102.87		s-csc-PANC1_A-m4-1	NCGC00188943-04	4	0.4686	105.661	-6.3292	s-csc-PANC1_True_3D-m4-1	NCGC00188943-04	4		100.402		s-csc-SN12C_3D-m4-1	NCGC00188943-04	4		98.718		s-csc-SN12C_A-m4-1	NCGC00188943-04	4		100.984		s-csc-SN12C_True_3D-m4-1	NCGC00188943-04	4		101.494
s-csc-PANC1_3D-m4-1	NCGC00188962-02	Pravastatin sodium	HMGCR	Approved	4	0.2093	97.587	-6.6792	s-csc-PANC1_A-m4-1	NCGC00188962-02	4	1.6626	134.229	-5.7792	s-csc-PANC1_True_3D-m4-1	NCGC00188962-02	4		93.696		s-csc-SN12C_3D-m4-1	NCGC00188962-02	4	18.6548	102.172	-4.7292	s-csc-SN12C_A-m4-1	NCGC00188962-02	4		108.884		s-csc-SN12C_True_3D-m4-1	NCGC00188962-02	4	0.4686	95.478	-6.3292
s-csc-PANC1_3D-m4-1	NCGC00189073-02	Selumetinib	MAP2K1	phase II	-1.2	1.177	43.152	-5.9292	s-csc-PANC1_A-m4-1	NCGC00189073-02	4	2.9566	90.138	-5.5292	s-csc-PANC1_True_3D-m4-1	NCGC00189073-02	-1.2	1.177	45.466	-5.9292	s-csc-SN12C_3D-m4-1	NCGC00189073-02	4	0.2093	90.726	-6.6792	s-csc-SN12C_A-m4-1	NCGC00189073-02	4	0.1482	63.63	-6.8292	s-csc-SN12C_True_3D-m4-1	NCGC00189073-02	4	11.7704	83.102	-4.9292
s-csc-PANC1_3D-m4-1	NCGC00189074-01	PD-184352	MAP2K1	Discontinued	-2.1	6.619	7.525	-5.1792	s-csc-PANC1_A-m4-1	NCGC00189074-01	-2.1	18.6548	8.143	-4.7292	s-csc-PANC1_True_3D-m4-1	NCGC00189074-01	-1.2	1.177	61.23	-5.9292	s-csc-SN12C_3D-m4-1	NCGC00189074-01	-2.2	18.6548	38.225	-4.7292	s-csc-SN12C_A-m4-1	NCGC00189074-01	-2.3	26.3506	22.729	-4.5792	s-csc-SN12C_True_3D-m4-1	NCGC00189074-01	-3	23.485	71.373	-4.6292
s-csc-PANC1_3D-m4-1	NCGC00189075-01	PD-0325901	MAP2K1	Phase I	-1.2	0.1049	36.575	-6.9792	s-csc-PANC1_A-m4-1	NCGC00189075-01	4	0.0015	94.811	-8.8292	s-csc-PANC1_True_3D-m4-1	NCGC00189075-01	-1.2	0.0372	54.627	-7.4292	s-csc-SN12C_3D-m4-1	NCGC00189075-01	-2.4	0.1177	89.912	-6.9292	s-csc-SN12C_A-m4-1	NCGC00189075-01	4	8.3328	55.733	-5.0792	s-csc-SN12C_True_3D-m4-1	NCGC00189075-01	4	0.5899	84.623	-6.2292
s-csc-PANC1_3D-m4-1	NCGC00189220-05	UNC-0638	EHMT2	Preclinical	-3	37.2212	67.349	-4.4292	s-csc-PANC1_A-m4-1	NCGC00189220-05	-2.1	13.2066	6.047	-4.8792	s-csc-PANC1_True_3D-m4-1	NCGC00189220-05	4	37.2212	88.189	-4.4292	s-csc-SN12C_3D-m4-1	NCGC00189220-05	-3	33.1734	35.044	-4.4792	s-csc-SN12C_A-m4-1	NCGC00189220-05	-2.1	23.485	10.235	-4.6292	s-csc-SN12C_True_3D-m4-1	NCGC00189220-05	4		105.018
s-csc-PANC1_3D-m4-1	NCGC00189393-03	NCGC00189393-02	BLM	Preclinical	-2.2	5.2576	74.208	-5.2792	s-csc-PANC1_A-m4-1	NCGC00189393-03	-2.2	5.2576	87.444	-5.2792	s-csc-PANC1_True_3D-m4-1	NCGC00189393-03	-2.4	14.818	87.524	-4.8292	s-csc-SN12C_3D-m4-1	NCGC00189393-03	-1.2	4.1763	68.816	-5.3792	s-csc-SN12C_A-m4-1	NCGC00189393-03	-3	7.4266	102.915	-5.1292	s-csc-SN12C_True_3D-m4-1	NCGC00189393-03	-2.2	13.2066	47.659	-4.8792
s-csc-PANC1_3D-m4-1	NCGC00229511-01	Tofacitinib	JAK1	phase III	4	1.3207	87.487	-5.8792	s-csc-PANC1_A-m4-1	NCGC00229511-01	4	1.3207	101.263	-5.8792	s-csc-PANC1_True_3D-m4-1	NCGC00229511-01	4	7.4266	99.23	-5.1292	s-csc-SN12C_3D-m4-1	NCGC00229511-01	4		106.44		s-csc-SN12C_A-m4-1	NCGC00229511-01	4	1.177	122.066	-5.9292	s-csc-SN12C_True_3D-m4-1	NCGC00229511-01	4		112.583
s-csc-PANC1_3D-m4-1	NCGC00229512-04	BMS-509744	ITK	Preclinical	-2.1	23.485	12.534	-4.6292	s-csc-PANC1_A-m4-1	NCGC00229512-04	-2.1	20.931	1.598	-4.6792	s-csc-PANC1_True_3D-m4-1	NCGC00229512-04	-3	26.3506	59.944	-4.5792	s-csc-SN12C_3D-m4-1	NCGC00229512-04	-3	29.5659	10.491	-4.5292	s-csc-SN12C_A-m4-1	NCGC00229512-04	-2.1	20.931	4.714	-4.6792	s-csc-SN12C_True_3D-m4-1	NCGC00229512-04	-3	26.3506	47.348	-4.5792
s-csc-PANC1_3D-m4-1	NCGC00229704-01	Raltitrexed	TYMS	Approved	4		97.706		s-csc-PANC1_A-m4-1	NCGC00229704-01	4	0.4176	55.801	-6.3792	s-csc-PANC1_True_3D-m4-1	NCGC00229704-01	4		120.668		s-csc-SN12C_3D-m4-1	NCGC00229704-01	4	1.049	85.225	-5.9792	s-csc-SN12C_A-m4-1	NCGC00229704-01	-1.2	0.0418	78.396	-7.3792	s-csc-SN12C_True_3D-m4-1	NCGC00229704-01	4	0.1177	105.646	-6.9292
s-csc-PANC1_3D-m4-1	NCGC00229735-03	KU-60019	ATM	Preclinical	-2.2	16.6261	46.566	-4.7792	s-csc-PANC1_A-m4-1	NCGC00229735-03	-2.2	29.5659	62.389	-4.5292	s-csc-PANC1_True_3D-m4-1	NCGC00229735-03	-2.2	18.6548	57.82	-4.7292	s-csc-SN12C_3D-m4-1	NCGC00229735-03	-2.2	18.6548	73.446	-4.7292	s-csc-SN12C_A-m4-1	NCGC00229735-03	4	1.3207	95.524	-5.8792	s-csc-SN12C_True_3D-m4-1	NCGC00229735-03	4	37.2212	86.756	-4.4292
s-csc-PANC1_3D-m4-1	NCGC00238451-01	Olaparib	PARP1	Phase II	-2.4	18.6548	51.693	-4.7292	s-csc-PANC1_A-m4-1	NCGC00238451-01	-2.2	18.6548	62.939	-4.7292	s-csc-PANC1_True_3D-m4-1	NCGC00238451-01	1.1	0.0015	91.354	-8.8292	s-csc-SN12C_3D-m4-1	NCGC00238451-01	-2.4	16.6261	84.565	-4.7792	s-csc-SN12C_A-m4-1	NCGC00238451-01	-2.2	16.6261	81.556	-4.7792	s-csc-SN12C_True_3D-m4-1	NCGC00238451-01	-2.4	26.3506	80.353	-4.5792
s-csc-PANC1_3D-m4-1	NCGC00238452-02	Enzastaurin	PRKCA	Phase III	-3	18.6548	77.636	-4.7292	s-csc-PANC1_A-m4-1	NCGC00238452-02	-2.1	18.6548	33.784	-4.7292	s-csc-PANC1_True_3D-m4-1	NCGC00238452-02	4		105.178		s-csc-SN12C_3D-m4-1	NCGC00238452-02	-2.4	16.6261	94.674	-4.7792	s-csc-SN12C_A-m4-1	NCGC00238452-02	-2.2	18.6548	65.488	-4.7292	s-csc-SN12C_True_3D-m4-1	NCGC00238452-02	4	16.6261	94.679	-4.7792
s-csc-PANC1_3D-m4-1	NCGC00238453-01	TAE-684	ALK	Preclinical	1.4	0.0053	33.379	-8.2792	s-csc-PANC1_A-m4-1	NCGC00238453-01	-2.4	18.6548	2.519	-4.7292	s-csc-PANC1_True_3D-m4-1	NCGC00238453-01	1.4	0.0047	65.293	-8.3292	s-csc-SN12C_3D-m4-1	NCGC00238453-01	-2.4	23.485	16.383	-4.6292	s-csc-SN12C_A-m4-1	NCGC00238453-01	-2.4	16.6261	2.242	-4.7792	s-csc-SN12C_True_3D-m4-1	NCGC00238453-01	1.4	0.0094	92.304	-8.0292
s-csc-PANC1_3D-m4-1	NCGC00238454-02	PIK-90	PIK3CA	Preclinical	-2.2	16.6261	34.812	-4.7792	s-csc-PANC1_A-m4-1	NCGC00238454-02	-2.2	1.8655	68.177	-5.7292	s-csc-PANC1_True_3D-m4-1	NCGC00238454-02	-2.2	5.8992	55.412	-5.2292	s-csc-SN12C_3D-m4-1	NCGC00238454-02	-2.4	16.6261	75.35	-4.7792	s-csc-SN12C_A-m4-1	NCGC00238454-02	-2.4	5.8992	78.003	-5.2292	s-csc-SN12C_True_3D-m4-1	NCGC00238454-02	4		83.881
s-csc-PANC1_3D-m4-1	NCGC00238624-04	NCGC00238624	GALK1	Preclinical	4		96.058		s-csc-PANC1_A-m4-1	NCGC00238624-04	4	0.001	72.226	-8.9792	s-csc-PANC1_True_3D-m4-1	NCGC00238624-04	4	0.0059	109.705	-8.2292	s-csc-SN12C_3D-m4-1	NCGC00238624-04	4		94.055		s-csc-SN12C_A-m4-1	NCGC00238624-04	4	0.001	110.845	-8.9792	s-csc-SN12C_True_3D-m4-1	NCGC00238624-04	4		105.124
s-csc-PANC1_3D-m4-1	NCGC00241036-02	NCGC00241036-01	JARID2	Preclinical	-3	26.3506	41.017	-4.5792	s-csc-PANC1_A-m4-1	NCGC00241036-02	-2.2	23.485	47.986	-4.6292	s-csc-PANC1_True_3D-m4-1	NCGC00241036-02	-3	33.1734	54.981	-4.4792	s-csc-SN12C_3D-m4-1	NCGC00241036-02	-3	29.5659	78.704	-4.5292	s-csc-SN12C_A-m4-1	NCGC00241036-02	-3	26.3506	90.545	-4.5792	s-csc-SN12C_True_3D-m4-1	NCGC00241036-02	-3	37.2212	61.308	-4.4292
s-csc-PANC1_3D-m4-1	NCGC00241097-01	Tandutinib	KIT	Phase II	4		99.709		s-csc-PANC1_A-m4-1	NCGC00241097-01	-3	33.1734	70.335	-4.4792	s-csc-PANC1_True_3D-m4-1	NCGC00241097-01	4	0.1177	113.29	-6.9292	s-csc-SN12C_3D-m4-1	NCGC00241097-01	4		97.399		s-csc-SN12C_A-m4-1	NCGC00241097-01	4	20.931	114.771	-4.6792	s-csc-SN12C_True_3D-m4-1	NCGC00241097-01	4	8.3328	113.395	-5.0792
s-csc-PANC1_3D-m4-1	NCGC00241099-01	Saracatinib	SRC	Phase II	4	0.0019	89.071	-8.7292	s-csc-PANC1_A-m4-1	NCGC00241099-01	4	0.4176	83.648	-6.3792	s-csc-PANC1_True_3D-m4-1	NCGC00241099-01	4		107.393		s-csc-SN12C_3D-m4-1	NCGC00241099-01	-2.4	18.6548	76.885	-4.7292	s-csc-SN12C_A-m4-1	NCGC00241099-01	-2.4	11.7704	47.654	-4.9292	s-csc-SN12C_True_3D-m4-1	NCGC00241099-01	4		94.784
s-csc-PANC1_3D-m4-1	NCGC00241101-02	Neratinib	EGFR	Phase III	-2.4	1.3207	89.394	-5.8792	s-csc-PANC1_A-m4-1	NCGC00241101-02	-2.2	16.6261	74.989	-4.7792	s-csc-PANC1_True_3D-m4-1	NCGC00241101-02	4	0.3722	90.4	-6.4292	s-csc-SN12C_3D-m4-1	NCGC00241101-02	-1.2	4.6859	82.688	-5.3292	s-csc-SN12C_A-m4-1	NCGC00241101-02	-1.2	1.6626	73.282	-5.7792	s-csc-SN12C_True_3D-m4-1	NCGC00241101-02	-1.2	1.177	81.93	-5.9292
s-csc-PANC1_3D-m4-1	NCGC00241102-02	Midostaurin	PRKCA	Phase II	-1.2	1.3207	74.259	-5.8792	s-csc-PANC1_A-m4-1	NCGC00241102-02	-1.2	0.8333	69.456	-6.0792	s-csc-PANC1_True_3D-m4-1	NCGC00241102-02	-1.2	2.3485	84.219	-5.6292	s-csc-SN12C_3D-m4-1	NCGC00241102-02	4	4.6859	95.036	-5.3292	s-csc-SN12C_A-m4-1	NCGC00241102-02	-2.2	4.1763	61.228	-5.3792	s-csc-SN12C_True_3D-m4-1	NCGC00241102-02	-2.4	20.931	82.421	-4.6792
s-csc-PANC1_3D-m4-1	NCGC00241103-04	Masitinib	KIT	Phase III	4	20.931	80.884	-4.6792	s-csc-PANC1_A-m4-1	NCGC00241103-04	-2.1	23.485	30.515	-4.6292	s-csc-PANC1_True_3D-m4-1	NCGC00241103-04	4	0.0059	111.379	-8.2292	s-csc-SN12C_3D-m4-1	NCGC00241103-04	4	37.2212	93.067	-4.4292	s-csc-SN12C_A-m4-1	NCGC00241103-04	4	0.5258	63.379	-6.2792	s-csc-SN12C_True_3D-m4-1	NCGC00241103-04	4	0.3317	111.128	-6.4792
s-csc-PANC1_3D-m4-1	NCGC00241104-01	Doramapimod	MAPK14	Phase II	-3	33.1734	6	-4.4792	s-csc-PANC1_A-m4-1	NCGC00241104-01	-3	37.2212	29.165	-4.4292	s-csc-PANC1_True_3D-m4-1	NCGC00241104-01	-3	33.1734	9.052	-4.4792	s-csc-SN12C_3D-m4-1	NCGC00241104-01	-3	33.1734	26.408	-4.4792	s-csc-SN12C_A-m4-1	NCGC00241104-01	-3	37.2212	35.58	-4.4292	s-csc-SN12C_True_3D-m4-1	NCGC00241104-01	-3	37.2212	82.965	-4.4292
s-csc-PANC1_3D-m4-1	NCGC00241107-03	Bosutinib	ABL1	Approved	4	37.2212	88.838	-4.4292	s-csc-PANC1_A-m4-1	NCGC00241107-03	-3	33.1734	46.284	-4.4792	s-csc-PANC1_True_3D-m4-1	NCGC00241107-03	4		115.829		s-csc-SN12C_3D-m4-1	NCGC00241107-03	-2.4	37.2212	92.52	-4.4292	s-csc-SN12C_A-m4-1	NCGC00241107-03	-2.4	0.4686	80.47	-6.3292	s-csc-SN12C_True_3D-m4-1	NCGC00241107-03	4	18.6548	85.785	-4.7292
s-csc-PANC1_3D-m4-1	NCGC00241108-03	Axitinib	FLT1	Phase III	-2.2	14.818	67.848	-4.8292	s-csc-PANC1_A-m4-1	NCGC00241108-03	-2.2	16.6261	53.73	-4.7792	s-csc-PANC1_True_3D-m4-1	NCGC00241108-03	4	37.2212	81.888	-4.4292	s-csc-SN12C_3D-m4-1	NCGC00241108-03	-2.4	18.6548	79.665	-4.7292	s-csc-SN12C_A-m4-1	NCGC00241108-03	-2.2	18.6548	73.756	-4.7292	s-csc-SN12C_True_3D-m4-1	NCGC00241108-03	-2.2	14.818	72.837	-4.8292
s-csc-PANC1_3D-m4-1	NCGC00241111-02	VX-745	MAPK14	Phase II	4	37.2212	80.949	-4.4292	s-csc-PANC1_A-m4-1	NCGC00241111-02	4	20.931	93.821	-4.6792	s-csc-PANC1_True_3D-m4-1	NCGC00241111-02	4	3.7221	95.45	-5.4292	s-csc-SN12C_3D-m4-1	NCGC00241111-02	4	18.6548	93.653	-4.7292	s-csc-SN12C_A-m4-1	NCGC00241111-02	4		80.814		s-csc-SN12C_True_3D-m4-1	NCGC00241111-02	1.4	0.001	92.867	-8.9792
s-csc-PANC1_3D-m4-1	NCGC00241112-01	RWJ-67657	MAPK14	Phase I	4	13.2066	72.853	-4.8792	s-csc-PANC1_A-m4-1	NCGC00241112-01	-2.4	37.2212	73.525	-4.4292	s-csc-PANC1_True_3D-m4-1	NCGC00241112-01	-1.2	6.619	51.34	-5.1792	s-csc-SN12C_3D-m4-1	NCGC00241112-01	-2.4	37.2212	78.602	-4.4292	s-csc-SN12C_A-m4-1	NCGC00241112-01	4		67.694		s-csc-SN12C_True_3D-m4-1	NCGC00241112-01	-3	37.2212	73.137	-4.4292
s-csc-PANC1_3D-m4-1	NCGC00241113-01	Orantinib	FLT1	Phase III	-3	23.485	46.042	-4.6292	s-csc-PANC1_A-m4-1	NCGC00241113-01	-2.1	14.818	14.793	-4.8292	s-csc-PANC1_True_3D-m4-1	NCGC00241113-01	-3	26.3506	77.537	-4.5792	s-csc-SN12C_3D-m4-1	NCGC00241113-01	4	20.931	82.516	-4.6792	s-csc-SN12C_A-m4-1	NCGC00241113-01	-2.1	4.1763	41.332	-5.3792	s-csc-SN12C_True_3D-m4-1	NCGC00241113-01	4	0.001	101.986	-8.9792
s-csc-PANC1_3D-m4-1	NCGC00241342-02	KUC107550N	CLK1	Preclinical	-3	37.2212	69.344	-4.4292	s-csc-PANC1_A-m4-1	NCGC00241342-02	-3	37.2212	72.95	-4.4292	s-csc-PANC1_True_3D-m4-1	NCGC00241342-02	4	20.931	93.548	-4.6792	s-csc-SN12C_3D-m4-1	NCGC00241342-02	4	33.1734	94.734	-4.4792	s-csc-SN12C_A-m4-1	NCGC00241342-02	4	26.3506	107.287	-4.5792	s-csc-SN12C_True_3D-m4-1	NCGC00241342-02	4	0.0372	105.697	-7.4292
s-csc-PANC1_3D-m4-1	NCGC00241410-01	NCGC00241410-01	IRAK1	Preclinical	-2.2	16.6261	72.601	-4.7792	s-csc-PANC1_A-m4-1	NCGC00241410-01	-3	33.1734	80.286	-4.4792	s-csc-PANC1_True_3D-m4-1	NCGC00241410-01	4	0.2093	92.621	-6.6792	s-csc-SN12C_3D-m4-1	NCGC00241410-01	4		108.304		s-csc-SN12C_A-m4-1	NCGC00241410-01	-2.2	13.2066	73.575	-4.8792	s-csc-SN12C_True_3D-m4-1	NCGC00241410-01	4		111.012
s-csc-PANC1_3D-m4-1	NCGC00241411-01	NCGC00241411-01	IRAK1	Preclinical	4	23.485	88.589	-4.6292	s-csc-PANC1_A-m4-1	NCGC00241411-01	-2.4	26.3506	57.207	-4.5792	s-csc-PANC1_True_3D-m4-1	NCGC00241411-01	4	0.0047	102.191	-8.3292	s-csc-SN12C_3D-m4-1	NCGC00241411-01	4	37.2212	98.187	-4.4292	s-csc-SN12C_A-m4-1	NCGC00241411-01	-3	23.485	64.57	-4.6292	s-csc-SN12C_True_3D-m4-1	NCGC00241411-01	4	0.0094	101.123	-8.0292
s-csc-PANC1_3D-m4-1	NCGC00241455-01	GW-501516	PPARD	Phase II	4		105.259		s-csc-PANC1_A-m4-1	NCGC00241455-01	4	37.2212	114.106	-4.4292	s-csc-PANC1_True_3D-m4-1	NCGC00241455-01	4		81.136		s-csc-SN12C_3D-m4-1	NCGC00241455-01	4	0.0042	15.342	-8.3792	s-csc-SN12C_A-m4-1	NCGC00241455-01	4		119.179		s-csc-SN12C_True_3D-m4-1	NCGC00241455-01	4	20.931	93.145	-4.6792
s-csc-PANC1_3D-m4-1	NCGC00241982-03	GSK-269962A	ROCK1	Preclinical	-2.4	14.818	80.109	-4.8292	s-csc-PANC1_A-m4-1	NCGC00241982-03	-3	23.485	80.732	-4.6292	s-csc-PANC1_True_3D-m4-1	NCGC00241982-03	-2.2	16.6261	82.032	-4.7792	s-csc-SN12C_3D-m4-1	NCGC00241982-03	-2.4	6.619	89.095	-5.1792	s-csc-SN12C_A-m4-1	NCGC00241982-03	4		103.905		s-csc-SN12C_True_3D-m4-1	NCGC00241982-03	-2.4	13.2066	85.197	-4.8792
s-csc-PANC1_3D-m4-1	NCGC00242054-03	SJN 2511	TGBR1	Preclinical	4		93.221		s-csc-PANC1_A-m4-1	NCGC00242054-03	4		112.08		s-csc-PANC1_True_3D-m4-1	NCGC00242054-03	4		91.049		s-csc-SN12C_3D-m4-1	NCGC00242054-03	4		106.246		s-csc-SN12C_A-m4-1	NCGC00242054-03	1.2	0.0187	83.367	-7.7292	s-csc-SN12C_True_3D-m4-1	NCGC00242054-03	4	0.0013	98.878	-8.8792
s-csc-PANC1_3D-m4-1	NCGC00242056-02	IKK-3 Inhibitor IX	IKBKB	Preclinical	4	0.935	97.494	-6.0292	s-csc-PANC1_A-m4-1	NCGC00242056-02	-2.4	20.931	92.633	-4.6792	s-csc-PANC1_True_3D-m4-1	NCGC00242056-02	4	2.6351	95.266	-5.5792	s-csc-SN12C_3D-m4-1	NCGC00242056-02	4	16.6261	99.318	-4.7792	s-csc-SN12C_A-m4-1	NCGC00242056-02	4	1.4818	127.792	-5.8292	s-csc-SN12C_True_3D-m4-1	NCGC00242056-02	4	4.1763	98.294	-5.3792
s-csc-PANC1_3D-m4-1	NCGC00242217-04	GW 843682X	PLK1	Preclinical	-2.1	18.6548	22.102	-4.7292	s-csc-PANC1_A-m4-1	NCGC00242217-04	-1.1	5.8992	27.773	-5.2292	s-csc-PANC1_True_3D-m4-1	NCGC00242217-04	4	1.4818	92.08	-5.8292	s-csc-SN12C_3D-m4-1	NCGC00242217-04	-2.4	23.485	84.337	-4.6292	s-csc-SN12C_A-m4-1	NCGC00242217-04	-1.4	0.935	103.832	-6.0292	s-csc-SN12C_True_3D-m4-1	NCGC00242217-04	4	23.485	89.751	-4.6292
s-csc-PANC1_3D-m4-1	NCGC00242227-02	TCS JNK 5a	MAPK8	Preclinical	-1.2	0.5899	63.509	-6.2292	s-csc-PANC1_A-m4-1	NCGC00242227-02	-1.2	0.2957	63.952	-6.5292	s-csc-PANC1_True_3D-m4-1	NCGC00242227-02	4		110.782		s-csc-SN12C_3D-m4-1	NCGC00242227-02	4	0.8333	83.019	-6.0792	s-csc-SN12C_A-m4-1	NCGC00242227-02	-1.4	0.1663	79.775	-6.7792	s-csc-SN12C_True_3D-m4-1	NCGC00242227-02	4	0.935	91.906	-6.0292
s-csc-PANC1_3D-m4-1	NCGC00242249-02	SB-590885	BRAF	Preclinical	4	5.2576	111.395	-5.2792	s-csc-PANC1_A-m4-1	NCGC00242249-02	-3	20.931	83.936	-4.6792	s-csc-PANC1_True_3D-m4-1	NCGC00242249-02	4		94.844		s-csc-SN12C_3D-m4-1	NCGC00242249-02	4	5.2576	117.606	-5.2792	s-csc-SN12C_A-m4-1	NCGC00242249-02	1.4	0.0743	156.988	-7.1292	s-csc-SN12C_True_3D-m4-1	NCGC00242249-02	4	4.6859	111.969	-5.3292
s-csc-PANC1_3D-m4-1	NCGC00242458-01	EX-527	SIRT1	Phase I	4	0.6619	95.893	-6.1792	s-csc-PANC1_A-m4-1	NCGC00242458-01	4	11.7704	95.286	-4.9292	s-csc-PANC1_True_3D-m4-1	NCGC00242458-01	4	0.0935	101.371	-7.0292	s-csc-SN12C_3D-m4-1	NCGC00242458-01	-2.4	18.6548	88.869	-4.7292	s-csc-SN12C_A-m4-1	NCGC00242458-01	4		110.012		s-csc-SN12C_True_3D-m4-1	NCGC00242458-01	-1.4	0.0059	89.648	-8.2292
s-csc-PANC1_3D-m4-1	NCGC00242476-02	GSK-4112	NR1D1	Preclinical	4	23.485	88.211	-4.6292	s-csc-PANC1_A-m4-1	NCGC00242476-02	-2.2	14.818	117.697	-4.8292	s-csc-PANC1_True_3D-m4-1	NCGC00242476-02	4		72.145		s-csc-SN12C_3D-m4-1	NCGC00242476-02	-2.4	20.931	86.808	-4.6792	s-csc-SN12C_A-m4-1	NCGC00242476-02	4	0.3722	109.609	-6.4292	s-csc-SN12C_True_3D-m4-1	NCGC00242476-02	-2.4	23.485	74.23	-4.6292
s-csc-PANC1_3D-m4-1	NCGC00242477-01	AC-261066	RARB	Preclinical	4	18.6548	94.433	-4.7292	s-csc-PANC1_A-m4-1	NCGC00242477-01	4	0.5258	110.054	-6.2792	s-csc-PANC1_True_3D-m4-1	NCGC00242477-01	4	18.6548	77.039	-4.7292	s-csc-SN12C_3D-m4-1	NCGC00242477-01	4	10.4904	97.403	-4.9792	s-csc-SN12C_A-m4-1	NCGC00242477-01	-2.4	6.619	95.633	-5.1792	s-csc-SN12C_True_3D-m4-1	NCGC00242477-01	4	20.931	98.478	-4.6792
s-csc-PANC1_3D-m4-1	NCGC00242478-02	Alvespimycin hydrochloride	HSP90AB1	Discontinued	-1.1	0.1865	3.305	-6.7292	s-csc-PANC1_A-m4-1	NCGC00242478-02	-1.1	0.3317	2.023	-6.4792	s-csc-PANC1_True_3D-m4-1	NCGC00242478-02	-1.1	0.4176	1.649	-6.3792	s-csc-SN12C_3D-m4-1	NCGC00242478-02	-1.1	0.0526	4.507	-7.2792	s-csc-SN12C_A-m4-1	NCGC00242478-02	-1.1	0.1321	3.263	-6.8792	s-csc-SN12C_True_3D-m4-1	NCGC00242478-02	-2.1	1.3207	2.913	-5.8792
s-csc-PANC1_3D-m4-1	NCGC00242479-01	Zibotentan	EDNRA	Phase III	4	2.9566	99.546	-5.5292	s-csc-PANC1_A-m4-1	NCGC00242479-01	4		56.508		s-csc-PANC1_True_3D-m4-1	NCGC00242479-01	4	14.818	85.614	-4.8292	s-csc-SN12C_3D-m4-1	NCGC00242479-01	4		105.657		s-csc-SN12C_A-m4-1	NCGC00242479-01	4		116.078		s-csc-SN12C_True_3D-m4-1	NCGC00242479-01	4		90.881
[truncated: 884 more rows]

## Sheet: Pan Actives <30%
Sample ID	Sample Name	target	Phase		Target	logp	p	padj
[truncated: 61 more rows]

## Sheet: Pan Actives -1.1 -1.2
Sample ID	name	target	NCGC ID	Phase		Target	logp	p	padj
[truncated: 41 more rows]

[truncated: 2 more sheets: PANC1 Pan Activ -1.1 -1.2, SN12C Pan Activ -1.1 -1.2]
