# Supplementary material for: Large-scale pharmacological profiling of 3D tumor models of cancer cells
Source: Cell Death Dis. 2016 Dec 1;7(12):e2492–. doi: 10.1038/cddis.2016.360 (PMC5261027; doi:10.1038/cddis.2016.360)
Supplement: Supplementary Mathews et al. Target Differential Data [file cddis2016360x3.xlsx]

## Sheet: PANC1
Target	n1	n2	median MaxResp 2D Monolayers	median MaxResp 3D Spheres	u	p	padj	logp	logpadj	Delta Med MaxResp 3D Spheres-2D monolayer	Target	n1	n2	median MaxResp 2D monolayers	median MaxResp forming spheres	u	p	padj	Delta Med MaxResp forming spheres-2D monolayer	Target	n1	n2	median LogAC50 2D monolayer	median LogAC50 3D sphere	u	p	padj	Delta Med LogAC50 3D Sphere-2D monolayer	Target	n1	n2	median LogAC50 2D monolayer	median LogAC50 forming spheres	u	p	padj	Delta Med LAC50 forming spheres-2D monolayer
PDE3A	5	5	158.781	86.6296	20	0.150794	0.565476	0.821617	0.247586	-72.1517	PDE3A	5	5	158.781	101.644	20	0.150794	0.94246	-57.1378	GSK3B	6	3	-4.70421	-6.32921	14	0.243305	0.869554	-1.625	ERBB2	4	4	-5.70421	-6.87921	9	0.885714	1	-1.175
PPARD	3	3	114.106	83.3924	9	0.1	0.441176	1	0.355388	-30.7134	MCL1	4	4	47.8947	4.55921	16	0.0285714	0.612245	-43.3355	MAP2K1	3	10	-4.82921	-6.40421	27	0.0515911	0.395531	-1.575	MAP2K1	3	12	-4.82921	-5.95421	33	0.0361918	0.597165	-1.125
CASR	7	7	122.807	93.1945	35	0.208625	0.579513	0.680634	0.236937	-29.6129	MAP2K1	13	13	82.6239	43.1515	132	0.014044	0.44289	-39.4724	SMO	4	3	-4.80421	-5.77921	6.5	1	1	-0.975	TOP1	6	6	-5.47921	-6.52921	33.5	0.0159366	0.525907	-1.05
OPRM1	3	3	128.171	98.7408	6	0.7	0.905172	0.154902	0.0432687	-29.4302	PTGS1	7	7	135.552	101.508	29	0.620047	1	-34.044	IGFR1	7	7	-4.72921	-5.42921	37.5	0.108265	0.498019	-0.7	NFKB1	6	5	-4.85421	-5.57921	22	0.233197	0.723957	-0.725
PTGS1	7	7	135.552	113.205	29	0.620047	0.905172	0.207576	0.0432687	-22.3471	XIAP	4	4	68.3949	34.5439	12	0.342857	1	-33.851	STAT3	6	4	-4.92921	-5.50421	13.5	0.830664	0.997951	-0.575	IGFR1	7	7	-4.72921	-5.42921	38	0.0948636	0.666433	-0.7
MAP2K1	13	13	82.6239	61.2298	116	0.112933	0.483997	0.947181	0.315158	-21.3941	CCR5	3	3	53.4895	24.9574	5	1	1	-28.5321	EGFR	20	6	-4.77921	-5.27921	72	0.482358	0.869554	-0.5	MTOR	14	14	-5.62921	-6.27921	130.5	0.141365	0.666433	-0.65
SERPINE1	3	3	103.883	86.5007	7	0.4	0.731707	0.39794	0.135663	-17.3822	ALOX5	3	3	86.4326	58.0805	5	1	1	-28.3521	CDK1	15	10	-5.57921	-5.90421	78.5	0.867784	0.997951	-0.325	SMO	4	5	-4.80421	-5.42921	9.5	1	1	-0.625
IDH1	3	3	91.0701	75.8147	6	0.7	0.905172	0.154902	0.0432687	-15.2553	HSP90AB1	15	15	50.492	22.2225	159	0.0555296	0.816327	-28.2695	MTOR	14	9	-5.62921	-5.92921	70	0.682052	0.997951	-0.3	STAT3	6	4	-4.92921	-5.42921	15.5	0.521166	1	-0.5
HSP90AB1	15	15	50.492	35.7307	143	0.216857	0.584795	0.663827	0.232996	-14.7613	CASR	7	7	122.807	102.494	31	0.455711	1	-20.313	TOP1	6	5	-5.47921	-5.62921	13.5	0.854477	0.997951	-0.15	IMPDH1	3	3	-5.37921	-5.77921	9	0.1	0.666433	-0.4
TNF	8	8	106.404	94.0811	42	0.328205	0.731707	0.483855	0.135663	-12.3232	TOP2B	7	7	108.355	88.0817	47	0.002331	0.295598	-20.2731	NFKB1	6	4	-4.85421	-4.92921	12.5	1	1	-0.075	EGFR	20	14	-4.77921	-5.10421	147	0.81931	1	-0.325
ACHE	4	4	110.668	98.825	12	0.342857	0.731707	0.464887	0.135663	-11.8426	PTK2	3	3	41.6237	21.9805	6	0.7	1	-19.6433	PRKCA	5	3	-4.92921	-4.97921	6	0.764228	0.997951	-0.05	P2RX7	3	3	-5.12921	-5.27921	5	1	1	-0.15
PIK3CG	4	4	74.1801	63.0293	9	0.885714	0.984127	0.0527064	0.00694886	-11.1508	OPRM1	3	3	128.171	109.264	6	0.7	1	-18.9075	AURKA	16	6	-4.87921	-4.84859	46.5	0.941066	1	0.030618	TUBB	11	11	-7.32921	-7.42921	57.5	0.86953	1	-0.1
CCR5	3	3	53.4895	42.3728	5	1	1	0	0	-11.1167	TOP1	7	7	42.1481	23.9871	36	0.164918	0.945372	-18.161	HSP90AB1	13	12	-6.02921	-5.97921	63.5	0.445658	0.869554	0.05	FLT1	11	6	-4.77921	-4.80421	45	0.241319	0.723957	-0.025
AGT	3	3	112.051	101.275	6	0.7	0.905172	0.154902	0.0432687	-10.7757	PRKAA1	3	3	111.704	95.2275	8	0.2	0.945372	-16.4763	AKT1	13	5	-4.77921	-4.67921	21	0.275489	0.869554	0.1	AKT1	13	7	-4.77921	-4.77921	31.5	0.281256	0.773453	0
ALOX5	3	3	86.4326	75.6754	5	1	1	0	0	-10.7572	KIF11	5	5	63.5132	47.1544	15	0.690476	1	-16.3588	BCL2L1	5	4	-4.77921	-4.67921	6	0.383221	0.869554	0.1	AURKA	16	11	-4.87921	-4.87921	95	0.747165	1	0
POLR2A	3	3	24.1192	13.4647	6	0.7	0.905172	0.154902	0.0432687	-10.6546	ATM	3	3	62.3894	46.5658	5	1	1	-15.8236	JAK2	8	3	-4.90421	-4.77921	7	0.352797	0.869554	0.125	BCL2L1	5	5	-4.77921	-4.77921	9.5	0.600402	1	0
CA1	3	3	109.375	98.8133	7	0.4	0.731707	0.39794	0.135663	-10.562	PPARG	3	3	98.7646	83.3332	9	0.1	0.816327	-15.4314	PIK3CA	28	25	-5.68481	-5.52921	298.5	0.363147	0.869554	0.155603	CAMKK2	3	3	-4.62921	-4.62921	4	1	1	0
PPARG	3	3	98.7646	89.2542	8	0.2	0.576923	0.69897	0.238882	-9.51043	ERBB2	5	5	41.1949	25.9948	12	1	1	-15.2001	IKBKB	7	3	-5.07921	-4.72921	7	0.491487	0.869554	0.35	GSK3B	6	6	-4.70421	-4.70421	19.5	0.86788	1	0
HTR3A	4	4	102.936	93.4551	13	0.2	0.576923	0.69897	0.238882	-9.48119	PIK3CA	33	33	52.2239	37.1249	767	0.00394131	0.295598	-15.099	ERBB2	4	3	-5.70421	-5.22921	4	0.628571	0.997951	0.475	HSP90AB1	13	13	-6.02921	-6.02921	77	0.7192	1	0
CYP19A1	8	8	92.4928	84.3305	37	0.645377	0.905172	0.190187	0.0432687	-8.16233	SMO	7	7	71.788	57.5534	29	0.620047	1	-14.2346	ITK	5	3	-5.37921	-4.82921	6	0.764228	0.997951	0.55	ITK	5	5	-5.37921	-5.37921	9	0.528359	1	0
TOP2B	7	7	108.355	100.407	33	0.317599	0.731707	0.498121	0.135663	-7.94744	BCL2L1	5	5	17.91	3.83697	19	0.222222	0.980392	-14.073	PSMD1	9	6	-6.42921	-5.75421	6	0.0154164	0.354578	0.675	MAPK8	6	5	-5.12921	-5.12921	12	0.645055	1	0
CASP3	5	5	87.1557	79.22	14	0.84127	0.984127	0.0750647	0.00694886	-7.9357	POLR2A	3	3	24.1192	10.634	7	0.4	1	-13.4853	TOP2A	10	4	-5.52921	-4.80421	7.5	0.0893335	0.498019	0.725	PDPK1	3	3	-4.72921	-4.72921	5	1	1	0
AR	19	19	90.8804	83.0584	190	0.795115	0.984127	0.0995701	0.00694886	-7.82202	CNR1	3	3	46.5585	33.4488	4	1	1	-13.1097	SRC	4	3	-5.92921	-5.07921	0	0.049746	0.395531	0.85	PSMD1	9	9	-6.42921	-6.42921	39.5	0.964693	1	0
RARB	5	5	84.6544	77.0387	11	0.84127	0.984127	0.0750647	0.00694886	-7.61563	MTOR	20	20	57.1453	44.7783	273	0.0490903	0.816327	-12.367										TOP2A	10	8	-5.52921	-5.50421	43	0.828557	1	0.025
NOTCH1	8	8	101.111	93.8489	39	0.505361	0.842269	0.296398	0.0745493	-7.26214	GSK3B	10	10	66.367	54.0825	50	1	1	-12.2845										MET	8	3	-4.75421	-4.67921	10	0.758396	1	0.075
DPP4	3	3	103.707	97.0436	8	0.2	0.576923	0.69897	0.238882	-6.66352	NOTCH1	8	8	101.111	88.94	45	0.194872	0.945372	-12.1711										JAK2	8	7	-4.90421	-4.77921	14.5	0.127254	0.666433	0.125
ADRB2	3	3	107.223	100.878	7	0.4	0.731707	0.39794	0.135663	-6.3448	MAOA	4	4	93.7815	82.0659	9	0.885714	1	-11.7156										CDK1	15	13	-5.57921	-5.42921	98	1	1	0.15
HIF1A	4	4	93.0137	87.9539	8	1	1	0	0	-5.05977	IGFR1	9	9	64.9938	53.8189	45	0.73044	1	-11.1749										HDAC1	17	15	-5.42921	-5.27921	85	0.112402	0.666433	0.15
XDH	3	3	80.0402	75.0632	7	0.4	0.731707	0.39794	0.135663	-4.97704	ACHE	4	4	110.668	100.235	14	0.114286	0.816327	-10.4329										CHEK1	5	3	-4.87921	-4.72921	3	0.227422	0.723957	0.15
IGFR1	9	9	64.9938	60.2723	38	0.863307	0.984127	0.0638346	0.00694886	-4.72149	PPARD	3	3	114.106	104.138	7	0.4	1	-9.96732										PIK3CA	28	29	-5.68481	-5.52921	410.5	0.949059	1	0.155603
RPS6KA1	3	3	100.233	96.3403	4	1	1	0	0	-3.89239	AGT	3	3	112.051	102.235	5	1	1	-9.81555										PLK1	6	3	-6.42921	-6.22921	7	0.714286	1	0.2
ADRA1A	15	15	103.801	100.072	108	0.870194	0.984127	0.0603837	0.00694886	-3.72902	TNF	8	8	106.404	96.6588	47	0.130381	0.860297	-9.74561										IKBKB	7	4	-5.07921	-4.82921	10	0.527273	1	0.25
HTR4	4	4	50.5813	47.5465	9	0.885714	0.984127	0.0527064	0.00694886	-3.03478	TYK2	3	3	57.3454	47.6615	6	0.7	1	-9.68382										SRC	4	3	-5.92921	-5.32921	2	0.211798	0.723957	0.6
CHRNA3	3	3	115.978	112.996	6	0.7	0.905172	0.154902	0.0432687	-2.98131	PIK3CG	4	4	74.1801	65.1641	10	0.685714	1	-9.01596
CFTR	3	3	98.3924	95.4789	6	0.7	0.905172	0.154902	0.0432687	-2.91354	CHRNA3	3	3	115.978	106.986	8	0.2	0.945372	-8.99173
PRKAA1	3	3	111.704	108.897	4	1	1	0	0	-2.80673	STAT3	9	9	18.6089	9.94984	43	0.863307	1	-8.65901
BCL2L1	5	5	17.91	15.3616	14	0.84127	0.984127	0.0750647	0.00694886	-2.54833	TOP2A	15	15	52.6949	44.0689	122	0.712965	1	-8.62593
MAOA	4	4	93.7815	91.6588	7	0.885714	0.984127	0.0527064	0.00694886	-2.12269	MMP1	5	5	91.9886	83.7809	13	1	1	-8.20778
PIK3CA	33	33	52.2239	50.1892	586	0.601311	0.905172	0.220901	0.0432687	-2.03473	ADRA1A	15	15	103.801	96.1114	144	0.201679	0.945372	-7.68988
WNT5A	4	4	97.3408	96.2149	9	0.885714	0.984127	0.0527064	0.00694886	-1.12586	ADRB2	3	3	107.223	99.8564	6	0.7	1	-7.3664
ESR1	15	15	97.0913	96.1912	113	1	1	0	0	-0.900044	WNT5A	4	4	97.3408	89.9894	11	0.485714	1	-7.35141
TBXA2R	4	4	105.028	104.395	7	0.885714	0.984127	0.0527064	0.00694886	-0.633067	PIK3CB	3	3	56.8815	49.6867	7	0.4	1	-7.19479
CHRM1	3	3	101.321	100.73	6	0.7	0.905172	0.154902	0.0432687	-0.591581	CDK1	18	18	32.6715	25.8642	213	0.110796	0.816327	-6.80736
PSMD1	10	10	5.2187	5.475	46	0.795936	0.984127	0.0991217	0.00694886	0.256295	ESR1	15	15	97.0913	90.6987	123	0.682674	1	-6.39262
MAPK14	16	16	94.212	95.4933	126	0.955558	1	0.0197429	0	1.28138	AR	19	19	90.8804	85.1101	216	0.310719	1	-5.77025
BTK	4	4	80.4395	82.8053	6	0.685714	0.905172	0.163857	0.0432687	2.36581	ADRA2A	4	4	101.892	96.3922	14	0.114286	0.816327	-5.49981
CAMKK2	4	4	53.4022	56.3611	8	1	1	0	0	2.95889	GRIN2A	9	9	104.879	99.4095	45	0.73044	1	-5.4694
SMO	7	7	71.788	75.146	22	0.804779	0.984127	0.0943236	0.00694886	3.35803	CHRM1	3	3	101.321	95.9605	7	0.4	1	-5.36069
PARP1	8	8	90.0216	93.3999	27	0.645377	0.905172	0.190187	0.0432687	3.37828	IDH1	3	3	91.0701	85.7285	6	0.7	1	-5.34157
PTP4A1	4	4	93.5454	96.9585	7	0.885714	0.984127	0.0527064	0.00694886	3.41304	CYP1A2	3	3	93.5952	88.3885	5	1	1	-5.20666
NR1I3	3	3	76.7733	80.285	3	0.7	0.905172	0.154902	0.0432687	3.51174	HTR3A	4	4	102.936	97.7422	12	0.342857	1	-5.19406
GRIN2A	9	9	104.879	108.424	35	0.666475	0.905172	0.176216	0.0432687	3.54515	SHH	5	5	65.0145	60.0093	16	0.547619	1	-5.00521
MTOR	20	20	57.1453	61.0818	164	0.340785	0.731707	0.46752	0.135663	3.93655	CAMKK2	4	4	53.4022	48.7145	9	0.885714	1	-4.68767
CYP51A1	3	3	74.3606	78.398	5	1	1	0	0	4.03747	RPS6KA1	3	3	100.233	95.6218	6	0.7	1	-4.6109
MCL1	4	4	47.8947	52.1617	6	0.685714	0.905172	0.163857	0.0432687	4.26692	DPP4	3	3	103.707	99.2411	9	0.1	0.816327	-4.46604
OPRL1	3	3	76.3285	80.7078	4	1	1	0	0	4.37928	MAPK14	16	16	94.212	89.8167	149	0.445036	1	-4.39528
PTGS2	12	12	92.8068	97.244	53	0.291343	0.728357	0.535596	0.137656	4.43722	MAPK8	8	8	51.8647	47.5154	33	0.95913	1	-4.3493
JAK1	7	7	87.9596	92.5244	18	0.455711	0.785709	0.341311	0.104739	4.56487	SERPINE1	3	3	103.883	99.6434	8	0.2	0.945372	-4.23952
MMP1	5	5	91.9886	97.3211	8	0.420635	0.751134	0.376095	0.124283	5.33247	CA1	3	3	109.375	105.305	6	0.7	1	-4.07023
ADRB1	8	8	90.5694	95.9538	32	1	1	0	0	5.38438	CYP19A1	8	8	92.4928	88.4297	37	0.645377	1	-4.0631
ITK	5	5	3.76759	10.2151	9	0.547619	0.883257	0.261521	0.0539131	6.44749	TBXA2R	4	4	105.028	101.353	11	0.485714	1	-3.67525
SLC6A4	3	3	73.7757	80.2985	2	0.4	0.731707	0.39794	0.135663	6.52275	JAK1	7	7	87.9596	84.6999	29	0.620047	1	-3.25964
GABRA1	12	12	94.3573	101.095	50	0.218921	0.584795	0.659713	0.232996	6.73783	PARP1	8	8	90.0216	86.8067	39	0.505361	1	-3.21489
PTGDR2	4	4	101.569	108.697	3	0.2	0.576923	0.69897	0.238882	7.12817	GRM5	4	4	87.3537	84.3047	9	0.885714	1	-3.049
CETP	3	3	89.1583	97.4896	3	0.7	0.905172	0.154902	0.0432687	8.3313	CETP	3	3	89.1583	86.3842	4	1	1	-2.77406
PTK2	3	3	41.6237	51.0801	2	0.4	0.731707	0.39794	0.135663	9.45634	TUBB	26	26	74.7698	72.2038	389	0.358418	1	-2.56599
DNMT1	4	4	95.9343	105.527	5	0.485714	0.81862	0.313619	0.0869179	9.59268	CASP1	3	3	99.9343	98.3104	6	0.7	1	-1.62397
TOP1	7	7	42.1481	52.2321	18	0.455711	0.785709	0.341311	0.104739	10.0839	BCL2	4	4	47.7964	46.7017	10	0.685714	1	-1.09471
CYP1A2	3	3	93.5952	103.878	4	1	1	0	0	10.2826	ITK	5	5	3.76759	2.81584	10	0.690476	1	-0.951742
ADRA2A	4	4	101.892	112.245	3	0.2	0.576923	0.69897	0.238882	10.3529	TXNRD1	3	3	3.87367	3.50239	4	1	1	-0.371289
HTR2A	7	7	83.7932	94.7269	22	0.804779	0.984127	0.0943236	0.00694886	10.9338	XDH	3	3	80.0402	79.7388	6	0.7	1	-0.301466
HMGCR	6	6	77.4431	89.0236	16	0.818182	0.984127	0.0871502	0.00694886	11.5805	HIF1A	4	4	93.0137	92.8374	10	0.685714	1	-0.176323
DRD2	12	12	91.3526	103.68	52	0.26567	0.687077	0.575658	0.162995	12.3277	BTK	4	4	80.4395	80.5836	6	0.685714	1	0.144121
CSF1R	4	4	84.5618	97.1985	4	0.342857	0.731707	0.464887	0.135663	12.6367	PSMD1	10	10	5.2187	5.74078	36	0.314999	1	0.522079
SHH	5	5	65.0145	77.952	11	0.84127	0.984127	0.0750647	0.00694886	12.9375	TERT	15	15	83.3661	84.0752	125	0.623594	1	0.709134
BCL2	4	4	47.7964	61.7071	7	0.885714	0.984127	0.0527064	0.00694886	13.9107	SIRT1	4	4	68.642	69.909	7	0.885714	1	1.26701
CASP1	3	3	99.9343	114.242	2	0.4	0.731707	0.39794	0.135663	14.3072	PDPK1	5	5	62.6601	64.4531	11	0.84127	1	1.79304
HTR1B	6	6	83.1264	97.7683	12	0.393939	0.731707	0.404571	0.135663	14.6419	ALK	3	3	31.459	33.3795	3	0.7	1	1.9205
ATM	3	3	62.3894	77.087	2	0.4	0.731707	0.39794	0.135663	14.6976	DRD1	4	4	97.916	100.115	8	1	1	2.19853
MET	16	16	77.446	92.3509	78	0.0614582	0.419033	1.21142	0.377752	14.9049	HMGCR	6	6	77.4431	80.1414	18	1	1	2.6983
HRH1	11	11	77.0105	92.1027	43	0.270317	0.687246	0.568127	0.162888	15.0922	PTGDR2	4	4	101.569	104.503	5	0.485714	1	2.93389
DRD1	4	4	97.916	114.414	3	0.2	0.576923	0.69897	0.238882	16.4975	CASP3	5	5	87.1557	90.6852	14	0.84127	1	3.5295
GRM5	4	4	87.3537	105.184	6	0.685714	0.905172	0.163857	0.0432687	17.8305	PLK1	6	6	37.6193	41.379	19	0.937229	1	3.75973
PDPK1	5	5	62.6601	80.9484	5	0.150794	0.565476	0.821617	0.247586	18.2883	GABRA1	12	12	94.3573	98.3421	64	0.67066	1	3.98485
PGR	9	9	66.2751	84.9396	31	0.436281	0.769908	0.360233	0.113561	18.6645	MET	16	16	77.446	81.5074	123	0.867208	1	4.06147
ERBB2	5	5	41.1949	60.0205	8	0.420635	0.751134	0.376095	0.124283	18.8257	NTRK1	3	3	46.9836	51.1418	4	1	1	4.15818
PRKDC	6	6	18.5915	37.6894	14	0.588745	0.905172	0.230073	0.0432687	19.0978	PTP4A1	4	4	93.5454	97.7686	10	0.685714	1	4.22311
AKT1	16	16	50.2527	69.3703	71	0.0318421	0.280959	1.497	0.551357	19.1176	ADRB1	8	8	90.5694	94.8315	33	0.95913	1	4.26208
HTR1A	7	7	88.3611	107.593	19	0.534965	0.88181	0.271675	0.0546247	19.2316	CFTR	3	3	98.3924	103.249	5	1	1	4.8566
TERT	15	15	83.3661	103.004	88	0.324548	0.731707	0.488721	0.135663	19.6383	CSF1R	4	4	84.5618	89.658	8	1	1	5.09626
XIAP	4	4	68.3949	90.2026	4	0.342857	0.731707	0.464887	0.135663	21.8077	PRKDC	6	6	18.5915	24.0344	19	0.937229	1	5.44289
SRC	5	5	57.8422	79.9235	9	0.547619	0.883257	0.261521	0.0539131	22.0814	NR1I3	3	3	76.7733	82.4472	4	1	1	5.67396
BRAF	13	13	71.4539	94.8439	29	0.00348595	0.074699	2.45768	1.12669	23.39	SYK	5	5	46.8627	52.8048	9	0.547619	1	5.94206
EDNRA	3	3	62.9689	86.8749	3	0.7	0.905172	0.154902	0.0432687	23.9061	DRD2	12	12	91.3526	97.6634	64	0.67066	1	6.31077
ROCK1	7	7	81.7017	105.932	8	0.0378788	0.308442	1.4216	0.510827	24.2305	MAPK7	3	3	42.4017	48.7592	5	1	1	6.35754
IKBKB	11	11	57.5096	81.9355	40	0.193187	0.576923	0.714023	0.238882	24.4259	BRAF	13	13	71.4539	77.8521	67	0.38969	1	6.3982
NTRK1	3	3	46.9836	71.5872	4	1	1	0	0	24.6036	NFKB1	16	16	79.8526	86.2799	126	0.955558	1	6.42732
AKR1B1	3	3	68.2897	93.1711	0	0.1	0.441176	1	0.355388	24.8814	IMPDH1	5	5	69.168	76.0964	11	0.84127	1	6.92846
PIK3CB	3	3	56.8815	82.285	2	0.4	0.731707	0.39794	0.135663	25.4035	PTGS2	12	12	92.8068	100.624	50	0.218921	0.980392	7.81758
TUBB	26	26	74.7698	100.872	87	9.2916e-07	0.000139374	6.03191	3.85582	26.102	AKT1	16	16	50.2527	58.7825	98	0.270326	1	8.52979
SYK	5	5	46.8627	73.6914	5	0.150794	0.565476	0.821617	0.247586	26.8286	FLT3	3	3	54.7029	63.2849	4	1	1	8.58201
NFKB1	16	16	79.8526	106.831	103	0.360809	0.731707	0.442723	0.135663	26.9784	HTR4	4	4	50.5813	59.6447	7	0.885714	1	9.06337
KIF11	5	5	63.5132	90.6069	3	0.0555556	0.396825	1.25527	0.401401	27.0936	DNMT1	4	4	95.9343	105.069	6	0.685714	1	9.13468
CDK1	18	18	32.6715	59.8269	118	0.170788	0.576923	0.767542	0.238882	27.1554	AURKA	20	20	52.2897	61.6191	160	0.288767	1	9.32944
FLT3	3	3	54.7029	82.5296	3	0.7	0.905172	0.154902	0.0432687	27.8266	RARB	5	5	84.6544	94.433	10	0.690476	1	9.77858
SIRT1	4	4	68.642	96.8553	5	0.485714	0.81862	0.313619	0.0869179	28.2133	HTR1A	7	7	88.3611	98.5257	23	0.901515	1	10.1646
P2RY12	3	3	79.0812	107.327	2	0.4	0.731707	0.39794	0.135663	28.2459	CHEK1	6	6	43.5817	54.2887	15	0.699134	1	10.707
PDE4A	13	13	72.9155	103.204	57	0.168978	0.576923	0.772169	0.238882	30.2889	SLC6A4	3	3	73.7757	84.8218	0	0.1	0.816327	11.0461
IMPDH1	5	5	69.168	100.38	6	0.222222	0.584795	0.653213	0.232996	31.2116	IKBKB	11	11	57.5096	68.6224	60	1	1	11.1127
GSK3B	10	10	66.367	98.1198	17	0.0114962	0.156767	1.93944	0.804745	31.7528	CYP51A1	3	3	74.3606	86.2305	3	0.7	1	11.87
TOP2A	15	15	52.6949	84.7896	69	0.0742045	0.441176	1.12957	0.355388	32.0947	JAK2	13	13	32.9861	45.1762	70	0.479323	1	12.1901
ADORA1	3	3	74.3595	107.222	4	1	1	0	0	32.8622	FLT1	17	17	53.7295	66.0906	138	0.838409	1	12.3611
FAS	8	8	68.1369	101.624	4	0.0018648	0.04662	2.72937	1.33143	33.4873	OPRL1	3	3	76.3285	89.3891	2	0.4	1	13.0606
PPARA	7	7	56.902	91.3633	23	0.901515	0.994318	0.045027	0.00247462	34.4613	SRC	5	5	57.8422	71.2125	10	0.690476	1	13.3703
TXNRD1	3	3	3.87367	38.5822	3	0.7	0.905172	0.154902	0.0432687	34.7085	HTR2A	7	7	83.7932	97.5698	21	0.710373	1	13.7767
CERS1	3	3	64.6185	99.9864	0	0.1	0.441176	1	0.355388	35.3679	HTR1B	6	6	83.1264	97.6275	12	0.393939	1	14.5011
PDE5A	6	6	33.796	70.48	16	0.818182	0.984127	0.0871502	0.00694886	36.684	P2RX7	7	7	54.0455	69.3396	17	0.382867	1	15.2941
ABL1	7	7	46.2838	83.1109	12	0.128205	0.534188	0.892095	0.272306	36.8271	PDE4A	13	13	72.9155	88.8312	62	0.264211	1	15.9157
ALK	3	3	31.459	69.0266	1	0.2	0.576923	0.69897	0.238882	37.5676	PDGFRB	3	3	5.89118	22.127	4	1	1	16.2358
AURKA	20	20	52.2897	90.3773	84	0.00129097	0.04662	2.88908	1.33143	38.0875	KDR	8	8	23.9526	42.0297	18	0.160528	0.945372	18.0771
FLT1	17	17	53.7295	91.9578	70	0.0094945	0.156767	2.02253	0.804745	38.2283	HRH1	11	11	77.0105	95.6613	44	0.299986	1	18.6508
IRAK1	3	3	57.2073	97.9646	0	0.1	0.441176	1	0.355388	40.7573	HDAC1	17	17	40.375	60.1461	98	0.113922	0.816327	19.771
PIM1	4	4	37.7974	79.5428	6	0.685714	0.905172	0.163857	0.0432687	41.7454	AKR1B1	3	3	68.2897	88.356	2	0.4	1	20.0662
CNR1	3	3	46.5585	88.7509	0	0.1	0.441176	1	0.355388	42.1925	BRD4	3	3	39.7645	60.5631	2	0.4	1	20.7987
CHEK1	6	6	43.5817	87.4128	5	0.0411255	0.308442	1.38589	0.510827	43.8311	PGR	9	9	66.2751	87.458	38	0.863307	1	21.1829
STAT3	9	9	18.6089	63.0797	28	0.297326	0.73113	0.526767	0.136005	44.4708	P2RY12	3	3	79.0812	101.144	3	0.7	1	22.063
P2RX7	7	7	54.0455	99.2338	14	0.208625	0.579513	0.680634	0.236937	45.1883	PDE5A	6	6	33.796	56.0104	18	1	1	22.2144
MAPK8	8	8	51.8647	97.2627	15	0.0829837	0.441176	1.08101	0.355388	45.398	CERS1	3	3	64.6185	86.8545	2	0.4	1	22.2359
KIT	4	4	65.6864	111.395	0	0.0285714	0.280959	1.54407	0.551357	45.7088	ROCK1	7	7	81.7017	104.005	15	0.259324	1	22.3028
TYK2	3	3	57.3454	103.296	2	0.4	0.731707	0.39794	0.135663	45.9507	FAS	8	8	68.1369	90.5197	9	0.014763	0.44289	22.3828
SPHK1	3	3	42.4976	88.6594	2	0.4	0.731707	0.39794	0.135663	46.1619	ADORA1	3	3	74.3595	97.5701	4	1	1	23.2106
HDAC1	17	17	40.375	87.3341	27	1.21477e-05	0.000911079	4.91551	3.04044	46.9591	SPHK1	3	3	42.4976	65.8961	3	0.7	1	23.3986
BRD4	3	3	39.7645	89.5324	0	0.1	0.441176	1	0.355388	49.7679	CYP2C9	3	3	42.3448	66.6949	4	1	1	24.35
EGFR	26	26	25.5205	77.1964	128	6.57187e-05	0.00328593	4.18231	2.48334	51.676	KIT	4	4	65.6864	90.6174	0	0.0285714	0.612245	24.931
ACE	6	6	53.0947	105.615	7	0.0930736	0.441176	1.03117	0.355388	52.5198	EGFR	26	26	25.5205	50.6189	255	0.131912	0.860297	25.0984
PLK1	6	6	37.6193	90.1906	5	0.0411255	0.308442	1.38589	0.510827	52.5713	LCK	5	5	44.0477	69.4539	9	0.547619	1	25.4062
SIGMAR1	3	3	50.8225	104.369	0	0.1	0.441176	1	0.355388	53.5468	MDM2	4	4	41.0934	68.7664	6	0.685714	1	27.673
MAPK7	3	3	42.4017	98.463	3	0.7	0.905172	0.154902	0.0432687	56.0613	IRAK1	3	3	57.2073	88.5895	1	0.2	0.945372	31.3822
LCK	5	5	44.0477	102.398	2	0.031746	0.280959	1.49831	0.551357	58.3503	PPARA	7	7	56.902	91.0639	15	0.259324	1	34.1619
TRPV4	3	3	7.55431	66.084	0	0.1	0.441176	1	0.355388	58.5297	ABL1	7	7	46.2838	82.5877	21	0.710373	1	36.3039
HDAC6	5	5	35.6183	94.193	5	0.150794	0.565476	0.821617	0.247586	58.5747	EDNRA	3	3	62.9689	99.5459	3	0.7	1	36.5771
TYMS	4	4	54.5631	113.696	0	0.0285714	0.280959	1.54407	0.551357	59.1326	ACE	6	6	53.0947	90.3955	12	0.393939	1	37.3008
JAK2	13	13	32.9861	93.9473	38	0.0164087	0.205108	1.78493	0.688017	60.9613	TYMS	4	4	54.5631	93.484	1	0.0571429	0.816327	38.9209
MDM2	4	4	41.0934	102.865	0	0.0285714	0.280959	1.54407	0.551357	61.7716	HDAC6	5	5	35.6183	78.029	4	0.0952381	0.816327	42.4108
CYP2C9	3	3	42.3448	104.472	1	0.2	0.576923	0.69897	0.238882	62.127	SIGMAR1	3	3	50.8225	94.1558	0	0.1	0.816327	43.3333
KDR	8	8	23.9526	92.1609	4	0.0018648	0.04662	2.72937	1.33143	68.2083	PIM1	4	4	37.7974	83.6006	6	0.685714	1	45.8032
DHFR	5	5	26.2653	103.601	0	0.00793651	0.14881	2.10037	0.827369	77.336	TRPV4	3	3	7.55431	53.9498	2	0.4	1	46.3955
PRKCA	10	10	24.0642	102.754	17	0.0114962	0.156767	1.93944	0.804745	78.6903	PRKCA	10	10	24.0642	75.9475	26	0.075256	0.816327	51.8833
PDGFRB	3	3	5.89118	84.7039	1	0.2	0.576923	0.69897	0.238882	78.8127	VDR	3	3	1.3038	64.7559	0	0.1	0.816327	63.4521
VDR	3	3	1.3038	85.2925	0	0.1	0.441176	1	0.355388	83.9887	DHFR	5	5	26.2653	91.0024	0	0.00793651	0.396825	64.7371

## Sheet: SN12C
sym	n1	n2	median MaxResp 2D monolayer	median MaxResp 3D Spheres	u	p	padj	Delta Med MaxResp 3D Spheres-2D monolayer	sym	n1	n2	median MaxResp 2D monolayer	median MaxResp Forming Spheres	u	p	padj	Delta Med MaxResp Forming Spheres-2D monolayers	sym	n1	n2	median LogAC50 2D monolayer	median LogAC50 3D Spheres	u	p	padj	Delta Med LogAC50 3D Spheres-2D monolayer	sym	n1	n2	median LogAC50 2D monolayer	median LogAC50 Forming Spheres	u	p	padj	Delta Med LogAC50 Forming Spheres-2D monolayer
MCL1	4	4	100.196	55.0546	16	0.0285714	0.178571	-45.1417	PPARD	3	3	121.144	23.4455	6	0.7	0.934701	-97.699	STAT3	7	5	-4.92921	-5.67921	22	0.515216	0.860972	-0.75	STAT3	7	4	-4.92921	-5.62921	20	0.295301	0.761905	-0.7
PRKAA1	3	3	153.596	111.072	6	0.7	0.819661	-42.5244	MCL1	4	4	100.196	8.88632	16	0.0285714	0.428571	-91.3101	EGFR	16	6	-4.72921	-5.07921	47.5	1	1	-0.35	IMPDH1	3	3	-5.32921	-5.82921	6	0.7	0.973913	-0.5
DPP4	3	3	115.939	90.3762	9	0.1	0.3	-25.5632	CFTR	3	3	113.002	24.3298	5	1	1	-88.6726	BCL2L1	5	3	-4.82921	-5.07921	8.5	0.880072	0.991095	-0.25	IKBKB	7	4	-4.92921	-5.37921	16	0.787879	0.991632	-0.45
PPARD	3	3	121.144	96.0041	9	0.1	0.3	-25.1404	ADORA1	3	3	118.645	72.7633	9	0.1	0.462773	-45.8819	JAK2	9	3	-4.77921	-4.77921	12.5	0.925022	0.991095	0	MTOR	14	14	-6.37921	-6.80421	107	0.695968	0.973913	-0.425
TBXA2R	4	4	118.598	93.8569	16	0.0285714	0.178571	-24.7413	PRKAA1	3	3	153.596	109.222	6	0.7	0.934701	-44.3738	TOP2A	11	3	-5.52921	-5.47921	15	0.875999	0.991095	0.05	HMGCR	5	4	-4.92921	-5.20421	13.5	0.460558	0.907682	-0.275
SERPINE1	3	3	110.725	86.6989	8	0.2	0.447761	-24.0262	ACE	6	6	99.9594	55.9073	25	0.309524	0.84507	-44.0521	MTOR	14	11	-6.37921	-6.27921	73	0.847934	0.991095	0.1	ITK	5	3	-5.57921	-5.72921	9	0.764228	0.991632	-0.15
ADORA1	3	3	118.645	95.5479	9	0.1	0.3	-23.0973	ESR1	15	15	105.721	63.6612	129	0.512486	0.934701	-42.0594	FLT1	11	3	-4.97921	-4.82921	13.5	0.696138	0.991095	0.15	ABL1	4	4	-4.70421	-4.75421	9	0.883853	1	-0.05
PPARG	3	3	118.406	95.4471	8	0.2	0.447761	-22.9589	TRPV4	3	3	62.3286	22.0086	7	0.4	0.84507	-40.32	HSP90AB1	13	13	-6.27921	-5.87921	54.5	0.129536	0.439579	0.4	TOP2A	11	7	-5.52921	-5.57921	32.5	0.618039	0.973913	-0.05
ALOX5	3	3	106.987	84.5265	8	0.2	0.447761	-22.4601	CCR5	3	3	104.635	68.3537	7	0.4	0.84507	-36.2811	AURKA	15	4	-5.07921	-4.65421	15	0.146526	0.439579	0.425	CAMKK2	3	3	-4.67921	-4.72921	4.5	1	1	-0.05
HTR3A	4	4	115.622	93.1767	15	0.0571429	0.25974	-22.4454	HTR1B	6	6	99.3207	65.4886	24	0.393939	0.84507	-33.8321	HDAC1	16	9	-5.35421	-4.92921	50.5	0.233311	0.583276	0.425	CDK1	14	12	-5.55421	-5.60421	83	0.979451	1	-0.05
PTP4A1	4	4	111.06	88.651	12	0.342857	0.634921	-22.409	HSP90AB1	15	15	54.8188	25.7488	148	0.14848	0.543506	-29.0699	TOP1	6	3	-6.50421	-5.82921	2	0.091925	0.439579	0.675	JAK2	9	7	-4.77921	-4.77921	23.5	0.41964	0.907682	0
XDH	3	3	118.087	95.9377	9	0.1	0.3	-22.1493	AKR1B1	3	3	112.053	85.4108	9	0.1	0.462773	-26.642	MAPK8	3	3	-5.52921	-4.82921	2	0.375825	0.805339	0.7	EGFR	16	11	-4.72921	-4.72921	79	0.673194	0.973913	0
CA1	3	3	122.933	100.944	9	0.1	0.3	-21.9891	SIGMAR1	3	3	92.9677	66.4719	8	0.2	0.638298	-26.4958	PIK3CA	24	17	-6.62921	-5.87921	179	0.516583	0.860972	0.75	GSK3B	4	4	-4.77921	-4.77921	7.5	1	1	0
CYP51A1	3	3	106.489	84.7612	9	0.1	0.3	-21.7277	PPARA	7	7	91.762	65.4373	39	0.0728438	0.462773	-26.3247	PSMD1	9	9	-6.42921	-5.47921	10.5	0.00908191	0.136229	0.95	HSP90AB1	13	13	-6.27921	-6.22921	80.5	0.857459	1	0.05
EDNRA	3	3	116.078	94.7745	9	0.1	0.3	-21.3031	PDE5A	6	6	85.5873	60.5909	27	0.179654	0.600402	-24.9964	NFKB1	5	5	-5.92921	-4.67921	2	0.0361451	0.271089	1.25	TOP1	6	6	-6.50421	-6.45421	19	0.937229	1	0.05
CFTR	3	3	113.002	91.8762	6	0.7	0.819661	-21.1261	HTR2A	7	7	106.077	81.6857	42	0.0262238	0.428571	-24.3908										PRKCA	5	4	-4.77921	-4.70421	8.5	0.805701	0.991632	0.075
CHRM1	3	3	122.175	101.112	9	0.1	0.3	-21.0634	SERPINE1	3	3	110.725	87.1132	7	0.4	0.84507	-23.6118										BCL2L1	5	4	-4.82921	-4.70421	7.5	0.622753	0.973913	0.125
PTGDR2	4	4	119.325	99.871	15	0.0571429	0.25974	-19.4537	NOTCH1	8	8	117.156	94.0169	54	0.0206682	0.428571	-23.1391										MET	8	4	-4.77921	-4.62921	7	0.144554	0.66082	0.15
NR1I3	3	3	108.889	89.4385	8	0.2	0.447761	-19.45	FAS	8	8	101.32	78.731	48	0.104895	0.462773	-22.5895										AKT1	8	7	-4.95421	-4.72921	10.5	0.0471253	0.377002	0.225
NOTCH1	8	8	117.156	98.7227	48	0.104895	0.308515	-18.4333	ATM	3	3	95.5244	73.4456	5	1	1	-22.0789										AURKA	15	8	-5.07921	-4.85421	34	0.0990902	0.528481	0.225
CCR5	3	3	104.635	88.1656	6	0.7	0.819661	-16.4692	WNT5A	4	4	111.633	89.651	15	0.0571429	0.462773	-21.9816										PSMD1	9	9	-6.42921	-6.12921	32	0.479248	0.907682	0.3
HIF1A	4	4	110.519	95.1973	16	0.0285714	0.178571	-15.3213	SPHK1	3	3	91.8001	69.9185	6	0.7	0.934701	-21.8817										HDAC1	16	15	-5.35421	-5.02921	103	0.510571	0.907682	0.325
CYP19A1	8	8	107.907	93.4312	50	0.0649573	0.26334	-14.4754	CHRM1	3	3	122.175	100.449	9	0.1	0.462773	-21.7264										FLT1	11	4	-4.97921	-4.62921	0.5	0.00593108	0.189794	0.35
WNT5A	4	4	111.633	97.2632	14	0.114286	0.32967	-14.3693	CYP51A1	3	3	106.489	85.5144	9	0.1	0.462773	-20.9746										MAPK8	3	3	-5.52921	-5.17921	2.5	0.506555	0.907682	0.35
CASP1	3	3	114.074	99.8604	8	0.2	0.447761	-14.2133	CA1	3	3	122.933	102.062	9	0.1	0.462773	-20.8712										NFKB1	5	5	-5.92921	-5.47921	7	0.309524	0.761905	0.45
HSP90AB1	15	15	54.8188	40.9766	126	0.594884	0.819661	-13.8421	CYP19A1	8	8	107.907	87.6082	48	0.104895	0.462773	-20.2985										PIK3CA	24	24	-6.62921	-6.07921	237	0.297491	0.761905	0.55
ACHE	4	4	112.861	99.8087	16	0.0285714	0.178571	-13.0522	TBXA2R	4	4	118.598	98.6745	14	0.114286	0.47619	-19.9237										LCK	4	3	-5.35421	-4.72921	2.5	0.280087	0.761905	0.625
BRD4	3	3	83.4031	70.5642	5	1	1	-12.8389	IDH1	3	3	107.289	87.4349	7	0.4	0.84507	-19.8543										SRC	4	4	-5.85421	-5.17921	0	0.0284295	0.303248	0.675
AKR1B1	3	3	112.053	99.2489	9	0.1	0.3	-12.8039	PIK3CG	4	4	82.4456	63.366	12	0.342857	0.84507	-19.0795										TUBB	14	8	-6.67921	-5.95421	37	0.206452	0.761905	0.725
SLC6A4	3	3	96.2987	83.7172	7	0.4	0.638298	-12.5815	NR1I3	3	3	108.889	90.1872	7	0.4	0.84507	-18.7014										ERBB2	4	3	-5.90421	-4.72921	2.5	0.284503	0.761905	1.175
PIK3CG	4	4	82.4456	70.0272	12	0.342857	0.634921	-12.4184	BRD4	3	3	83.4031	64.9332	6	0.7	0.934701	-18.4699										SMO	3	3	-5.92921	-4.67921	0	0.0765225	0.489744	1.25
IDH1	3	3	107.289	95.4429	6	0.7	0.819661	-11.8463	HDAC6	5	5	64.391	46.2141	13	1	1	-18.1769										MAP2K1	7	4	-7.52921	-4.75421	1	0.0179007	0.286412	2.775
OPRM1	3	3	113.521	101.938	7	0.4	0.638298	-11.5828	ADRB2	3	3	116.117	100.378	9	0.1	0.462773	-15.7387
GRM5	4	4	107.496	96.116	11	0.485714	0.735931	-11.3801	PGR	9	9	106.503	91.4034	58	0.135911	0.543506	-15.0996
BTK	4	4	85.2674	74.5709	9	0.885714	0.94898	-10.6965	PTGDR2	4	4	119.325	104.775	16	0.0285714	0.428571	-14.5501
GABRA1	12	12	110.798	100.657	142	2.95841e-06	0.000443761	-10.141	HIF1A	4	4	110.519	96.1677	15	0.0571429	0.462773	-14.351
CAMKK2	4	4	69.9885	60.3014	10	0.685714	0.819661	-9.68713	POLR2A	3	3	46.0724	31.9049	4	1	1	-14.1675
CASR	7	7	103.851	94.3938	32	0.382867	0.638298	-9.45713	ADRA2A	4	4	114.819	101.171	11	0.485714	0.917678	-13.6475
PDE5A	6	6	85.5873	76.504	21	0.699134	0.819661	-9.08331	MAOA	4	4	109.239	96.3454	16	0.0285714	0.428571	-12.8933
ATM	3	3	95.5244	86.7555	5	1	1	-8.7689	SIRT1	4	4	87.4462	75.0112	12	0.342857	0.84507	-12.435
CHRNA3	3	3	123.567	115.212	9	0.1	0.3	-8.35546	PTP4A1	4	4	111.06	99.1106	11	0.485714	0.917678	-11.9494
HTR2A	7	7	106.077	98.0802	34	0.259324	0.532858	-7.99638	ADRA1A	15	15	107.4	95.9756	140	0.267097	0.801291	-11.4245
ESR1	15	15	105.721	99.3187	135	0.366875	0.638298	-6.40189	P2RX7	7	7	101.144	89.8353	32	0.382867	0.84507	-11.3088
ADRA2A	4	4	114.819	108.45	10	0.685714	0.819661	-6.36926	SLC6A4	3	3	96.2987	85.7288	7	0.4	0.84507	-10.5699
PGR	9	9	106.503	100.18	50	0.436281	0.688865	-6.32275	P2RY12	3	3	109.289	98.7385	9	0.1	0.462773	-10.5505
SHH	5	5	93.6774	88.0662	13	1	1	-5.61124	EDNRA	3	3	116.078	105.657	9	0.1	0.462773	-10.421
HTR1A	7	7	100.613	95.3013	34	0.259324	0.532858	-5.31207	HTR3A	4	4	115.622	105.227	14	0.114286	0.47619	-10.3948
ADRB2	3	3	116.117	110.931	7	0.4	0.638298	-5.18573	PTK2	3	3	60.3989	50.0292	4	1	1	-10.3696
GRIN2A	9	9	112.381	107.327	53	0.297326	0.586828	-5.05383	DPP4	3	3	115.939	107.047	9	0.1	0.462773	-8.89209
STAT3	9	9	16.1937	11.3321	44	0.796174	0.8988	-4.8616	TERT	15	15	99.6454	90.7954	120	0.77484	1	-8.85004
P2RX7	7	7	101.144	96.403	28	0.710373	0.819661	-4.74117	GABRA1	12	12	110.798	102.346	130	0.00037128	0.0556921	-8.45171
MAOA	4	4	109.239	104.768	10	0.685714	0.819661	-4.47084	GRIN2A	9	9	112.381	104.093	50	0.436281	0.872563	-8.28807
P2RY12	3	3	109.289	104.84	8	0.2	0.447761	-4.44856	PDE3A	5	5	108.776	100.511	15	0.690476	0.934701	-8.26539
CETP	3	3	95.4147	91.0947	6	0.7	0.819661	-4.32006	BCL2L1	5	5	11.9687	3.73362	15	0.690476	0.934701	-8.23507
ACE	6	6	99.9594	95.6495	20	0.818182	0.909091	-4.30994	ACHE	4	4	112.861	105.166	15	0.0571429	0.462773	-7.69436
ADRA1A	15	15	107.4	103.142	129	0.512486	0.76873	-4.25833	CASP1	3	3	114.074	107.052	8	0.2	0.638298	-7.02217
FAS	8	8	101.32	97.5677	43	0.278632	0.557265	-3.75275	IMPDH1	5	5	89.3033	82.3277	13	1	1	-6.97556
AR	19	19	101.238	97.6487	206	0.469912	0.719253	-3.58976	CDK1	18	18	58.5838	51.7904	170	0.81472	1	-6.79338
SMO	7	7	86.4814	84.2538	20	0.620047	0.819661	-2.22756	SMO	7	7	86.4814	79.8492	27	0.804779	1	-6.63219
PTGS2	12	12	101.203	99.4984	80	0.67066	0.819661	-1.70446	AR	19	19	101.238	95.2873	197	0.644145	0.934701	-5.95115
PTGS1	7	7	102.913	101.308	30	0.534965	0.794503	-1.60476	SHH	5	5	93.6774	88.0161	15	0.690476	0.934701	-5.6613
PDE4A	13	13	98.5284	97.0656	97	0.544604	0.800889	-1.46281	JAK1	7	7	92.6848	87.1139	24	1	1	-5.57086
SIRT1	4	4	87.4462	86.2976	8	1	1	-1.14854	HTR1A	7	7	100.613	95.2005	31	0.455711	0.89943	-5.41282
PDE3A	5	5	108.776	108.93	15	0.690476	0.819661	0.154053	XDH	3	3	118.087	113.029	4	1	1	-5.05825
AGT	3	3	109.967	111.191	2	0.4	0.638298	1.22449	CAMKK2	4	4	69.9885	64.9486	9	0.885714	1	-5.03996
MAPK14	16	16	95.8397	97.4658	116	0.668931	0.819661	1.62611	OPRM1	3	3	113.521	108.875	7	0.4	0.84507	-4.64598
HTR1B	6	6	99.3207	101.11	16	0.818182	0.909091	1.78946	HDAC1	17	17	21.6733	17.3299	156	0.70838	0.934701	-4.34337
LCK	5	5	77.5808	79.3843	10	0.690476	0.819661	1.80352	TYMS	4	4	81.7332	77.763	9	0.885714	1	-3.97011
PSMD1	10	10	3.97	6.17176	45	0.739364	0.8466	2.20176	LCK	5	5	77.5808	73.648	10	0.690476	0.934701	-3.93282
CERS1	3	3	69.4128	71.9712	2	0.4	0.638298	2.55844	BTK	4	4	85.2674	81.581	9	0.885714	1	-3.68634
RARB	5	5	95.6329	98.4783	11	0.84127	0.927871	2.84537	ALOX5	3	3	106.987	103.487	5	1	1	-3.49962
RPS6KA1	3	3	107.604	110.63	3	0.7	0.819661	3.02574	RPS6KA1	3	3	107.604	104.372	5	1	1	-3.23203
TERT	15	15	99.6454	102.894	108	0.870194	0.94898	3.24832	CNR1	3	3	32.7345	29.6051	6	0.7	0.934701	-3.12941
MAP2K1	13	13	80.0613	84.6233	48	0.0641665	0.26334	4.56205	MAPK8	8	8	74.7248	72.136	27	0.645377	0.934701	-2.58877
PIK3CB	3	3	86.7491	91.3171	5	1	1	4.56807	PDPK1	5	5	86.5455	84.1016	13	1	1	-2.44397
TNF	8	8	90.9492	95.9583	32	1	1	5.00907	PIK3CB	3	3	86.7491	84.4198	7	0.4	0.84507	-2.32928
CASP3	5	5	87.5324	92.7586	12	1	1	5.22619	KIT	4	4	93.8938	92.3175	10	0.685714	0.934701	-1.57632
HRH1	11	11	99.1277	105.387	43	0.270317	0.547939	6.25897	MTOR	20	20	57.8548	56.8355	220	0.601662	0.934701	-1.01933
JAK1	7	7	92.6848	99.0372	16	0.317599	0.618699	6.3524	PDE4A	13	13	98.5284	97.7194	87	0.919734	1	-0.809004
ITK	5	5	3.95542	11.0454	12	1	1	7.08996	RARB	5	5	95.6329	95.3291	13	1	1	-0.303813
BCL2L1	5	5	11.9687	19.2485	10	0.690476	0.819661	7.27979	PTGS2	12	12	101.203	100.999	90	0.318585	0.84507	-0.204006
BCL2	4	4	56.637	63.9753	7	0.885714	0.94898	7.33829	CHRNA3	3	3	123.567	123.846	4	1	1	0.278907
ADRB1	8	8	98.0163	105.827	23	0.382284	0.638298	7.81123	XIAP	4	4	86.7991	87.7628	8	1	1	0.963631
SIGMAR1	3	3	92.9677	100.944	2	0.4	0.638298	7.9762	MAPK14	16	16	95.8397	96.8196	127	0.985179	1	0.979844
DRD2	12	12	93.7946	102.055	56	0.377685	0.638298	8.26036	BRAF	13	13	87.3725	88.3905	84	1	1	1.01799
SPHK1	3	3	91.8001	100.336	2	0.4	0.638298	8.53622	PSMD1	10	10	3.97	5.00862	30	0.14314	0.543506	1.03862
IMPDH1	5	5	89.3033	98.1466	10	0.690476	0.819661	8.84334	OPRL1	3	3	82.9217	84.341	5	1	1	1.4193
MTOR	20	20	57.8548	67.0684	128	0.0523995	0.25974	9.21358	TOP1	7	7	36.4579	38.0837	23	0.901515	1	1.62578
PPARA	7	7	91.762	101.012	28	0.710373	0.819661	9.25038	CERS1	3	3	69.4128	71.6084	5	1	1	2.19566
KIT	4	4	93.8938	106.197	4	0.342857	0.634921	12.3036	TYK2	3	3	67.3466	70.4521	4	1	1	3.10541
XIAP	4	4	86.7991	99.1236	4	0.342857	0.634921	12.3244	PTGS1	7	7	102.913	106.228	26	0.901515	1	3.31451
HTR4	4	4	78.9771	91.3517	6	0.685714	0.819661	12.3746	ADRB1	8	8	98.0163	101.484	30	0.878477	1	3.46786
PDPK1	5	5	86.5455	99.4874	5	0.150794	0.411255	12.9418	DRD2	12	12	93.7946	97.6812	78	0.755285	0.985154	3.88659
MMP1	5	5	84.9398	98.5133	10	0.690476	0.819661	13.5735	ALK	3	3	43.9246	48.01	3	0.7	0.934701	4.08549
ROCK1	7	7	100.516	114.718	18	0.455711	0.704708	14.2028	PIM1	4	4	43.5058	48.0589	6	0.685714	0.934701	4.55302
BRAF	13	13	87.3725	102.669	59	0.203542	0.448989	15.2968	GRM5	4	4	107.496	113.355	6	0.685714	0.934701	5.85872
PARP1	8	8	85.0484	102.747	6	0.004662	0.0582751	17.6985	TNF	8	8	90.9492	97.8273	35	0.798446	1	6.8781
OPRL1	3	3	82.9217	100.91	3	0.7	0.819661	17.9881	PIK3CA	33	33	52.2903	59.713	482	0.429071	0.869738	7.42275
POLR2A	3	3	46.0724	64.6954	2	0.4	0.638298	18.623	CETP	3	3	95.4147	103.416	3	0.7	0.934701	8.00116
DRD1	4	4	91.5724	110.309	0	0.0285714	0.178571	18.7366	ROCK1	7	7	100.516	108.62	21	0.710373	0.934701	8.10444
NFKB1	16	16	79.1496	98.3978	107	0.445036	0.695369	19.2482	CASP3	5	5	87.5324	95.7475	16	0.547619	0.934701	8.21506
DHFR	5	5	82.0256	102.206	3	0.0555556	0.25974	20.1803	FLT1	17	17	73.7555	82.516	119	0.394049	0.84507	8.76052
TYMS	4	4	81.7332	102.204	1	0.0571429	0.25974	20.4704	MMP1	5	5	84.9398	94.1509	14	0.84127	1	9.21111
MAPK8	8	8	74.7248	95.5228	20	0.234499	0.502498	20.798	HTR4	4	4	78.9771	88.4911	7	0.885714	1	9.51402
PTK2	3	3	60.3989	82.1445	0	0.1	0.3	21.7457	STAT3	9	9	16.1937	25.8384	32	0.489428	0.917678	9.64475
IGFR1	9	9	69.8993	92.2799	18	0.0503085	0.25974	22.3806	MAP2K1	13	13	80.0613	90.004	57	0.168978	0.589459	9.9427
FLT1	17	17	73.7555	97.3413	79	0.0237663	0.178571	23.5858	NFKB1	16	16	79.1496	89.8139	115	0.642022	0.934701	10.6643
DNMT1	4	4	79.3087	103.487	7	0.885714	0.94898	24.1778	PRKDC	6	6	41.7311	52.5572	17	0.937229	1	10.8261
TYK2	3	3	67.3466	93.1378	1	0.2	0.447761	25.7911	IGFR1	9	9	69.8993	81.7838	35	0.666475	0.934701	11.8846
HDAC6	5	5	64.391	90.4578	6	0.222222	0.483092	26.0668	VDR	3	3	51.1694	63.8868	3	0.7	0.934701	12.7174
PIK3CA	33	33	52.2903	78.6498	307	0.00202462	0.0379617	26.3595	CSF1R	4	4	70.2298	84.1406	1	0.0571429	0.462773	13.9108
TRPV4	3	3	62.3286	88.9214	4	1	1	26.5927	TUBB	26	26	69.979	84.2095	264	0.18012	0.600402	14.2306
TUBB	26	26	69.979	96.7061	150	0.000411488	0.0205744	26.7272	PARP1	8	8	85.0484	99.3107	11	0.0281274	0.428571	14.2623
CSF1R	4	4	70.2298	99.5844	0	0.0285714	0.178571	29.3546	AKT1	16	16	54.7377	69.9864	89	0.148558	0.543506	15.2487
MET	16	16	66.4643	97.0468	46	0.00144279	0.0360698	30.5825	DRD1	4	4	91.5724	107.184	0	0.0285714	0.428571	15.6118
IRAK1	3	3	69.3459	101.123	0	0.1	0.3	31.7773	MET	16	16	66.4643	82.7396	88	0.138083	0.543506	16.2753
PLK1	6	6	60.2056	92.4045	6	0.0649351	0.26334	32.1989	CASR	7	7	103.851	121.897	19	0.534965	0.934701	18.0462
GSK3B	10	10	49.0682	82.6052	32	0.190316	0.447761	33.537	AURKA	20	20	55.7164	74.6178	138	0.0964996	0.462773	18.9013
CYP2C9	3	3	78.3811	114.01	3	0.7	0.819661	35.6293	PPARG	3	3	118.406	137.309	3	0.7	0.934701	18.9031
AKT1	16	16	54.7377	90.5566	58	0.00748517	0.0793651	35.8189	PLK1	6	6	60.2056	79.6585	14	0.588745	0.934701	19.4529
IKBKB	11	11	57.7522	94.4052	56	0.796936	0.8988	36.653	ITK	5	5	3.95542	25.1096	6	0.222222	0.694444	21.1541
TOP2B	7	7	66.8173	104.045	21	0.710373	0.819661	37.2272	TOP2A	15	15	28.8179	50.5332	89	0.345311	0.84507	21.7153
ERBB2	5	5	33.2137	72.2493	3	0.0555556	0.25974	39.0356	HRH1	11	11	99.1277	122.266	28	0.0335964	0.458133	23.1382
TOP1	7	7	36.4579	76.3457	2	0.002331	0.03885	39.8878	SRC	5	5	42.3439	65.7169	3	0.0555556	0.462773	23.373
CYP1A2	3	3	58.6844	99.4163	0	0.1	0.3	40.7319	BCL2	4	4	56.637	80.451	5	0.485714	0.917678	23.8139
CDK1	18	18	58.5838	99.9408	61	0.000986239	0.0312365	41.357	DNMT1	4	4	79.3087	104.217	7	0.885714	1	24.9081
TXNRD1	3	3	5.29228	47.2265	3	0.7	0.819661	41.9342	CYP2C9	3	3	78.3811	103.355	3	0.7	0.934701	24.9738
PRKCA	10	10	49.6836	92.0161	20	0.0232306	0.178571	42.3325	GSK3B	10	10	49.0682	74.2099	50	1	1	25.1417
SRC	5	5	42.3439	85.9027	0	0.00793651	0.0793651	43.5588	DHFR	5	5	82.0256	108.741	0	0.00793651	0.428571	26.7159
PIM1	4	4	43.5058	87.0844	8	1	1	43.5785	IKBKB	11	11	57.7522	85.9443	54	0.699353	0.934701	28.1921
AURKA	20	20	55.7164	99.7857	82	0.00104122	0.0312365	44.0693	IRAK1	3	3	69.3459	98.1867	0	0.1	0.462773	28.8408
PRKDC	6	6	41.7311	86.356	8	0.132035	0.373683	44.6249	EGFR	26	26	29.6651	58.7775	286	0.348932	0.84507	29.1124
MAPK7	3	3	55.7496	101.633	1	0.2	0.447761	45.8837	PRKCA	10	10	49.6836	79.3857	31	0.165494	0.589459	29.7021
ALK	3	3	43.9246	92.3039	1	0.2	0.447761	48.3793	ERBB2	5	5	33.2137	64.7145	9	0.547619	0.934701	31.5008
ABL1	7	7	37.6269	87.5363	15	0.259324	0.532858	49.9094	ABL1	7	7	37.6269	69.9127	19	0.534965	0.934701	32.2858
VDR	3	3	51.1694	101.156	3	0.7	0.819661	49.9867	PDGFRB	3	3	8.00409	42.443	3	0.7	0.934701	34.4389
HDAC1	17	17	21.6733	72.5842	38	0.000107007	0.00802552	50.9109	FLT3	3	3	9.60576	44.2216	2	0.4	0.84507	34.6158
EGFR	26	26	29.6651	81.4314	171	0.00187498	0.0379617	51.7663	HMGCR	6	6	35.2697	70.4601	6	0.0649351	0.462773	35.1904
SYK	5	5	53.9417	108.217	5	0.150794	0.411255	54.2756	TXNRD1	3	3	5.29228	40.8912	3	0.7	0.934701	35.5989
CNR1	3	3	32.7345	89.0572	3	0.7	0.819661	56.3227	TOP2B	7	7	66.8173	104.345	21	0.710373	0.934701	37.528
CHEK1	6	6	34.7119	93.8397	5	0.0411255	0.246753	59.1278	JAK2	13	13	21.8094	60.2234	67	0.38969	0.84507	38.4139
NTRK1	3	3	47.1059	107.815	2	0.4	0.638298	60.7089	NTRK1	3	3	47.1059	88.0869	2	0.4	0.84507	40.981
KIF11	5	5	39.4521	100.455	0	0.00793651	0.0793651	61.0029	SYK	5	5	53.9417	95.206	8	0.420635	0.864318	41.2643
MDM2	4	4	35.5346	99.9489	0	0.0285714	0.178571	64.4143	CYP1A2	3	3	58.6844	100.15	0	0.1	0.462773	41.4659
TOP2A	15	15	28.8179	93.9471	45	0.00426618	0.0582751	65.1291	KIF11	5	5	39.4521	81.2356	8	0.420635	0.864318	41.7835
JAK2	13	13	21.8094	87.9306	47	0.0568071	0.25974	66.1211	MAPK7	3	3	55.7496	97.6537	2	0.4	0.84507	41.904
HMGCR	6	6	35.2697	102.168	6	0.0649351	0.26334	66.8986	KDR	8	8	10.9969	54.634	15	0.0829837	0.462773	43.6371
KDR	8	8	10.9969	87.7972	6	0.004662	0.0582751	76.8002	CHEK1	6	6	34.7119	79.7818	10	0.24026	0.735489	45.0699
PDGFRB	3	3	8.00409	97.8171	1	0.2	0.447761	89.813	AGT	3	3	109.967	165.815	0	0.1	0.462773	55.8486
FLT3	3	3	9.60576	105.024	1	0.2	0.447761	95.4182	MDM2	4	4	35.5346	93.0443	0	0.0285714	0.428571	57.5097
